# Supplementary material for: Integration of Metabonomics and Transcriptomics Reveals the Therapeutic Effects and Mechanisms of Baoyuan Decoction for Myocardial Ischemia
Source: Front Pharmacol. 2018 May 23;9:514. doi: 10.3389/fphar.2018.00514 (PMC5974172; doi:10.3389/fphar.2018.00514)
Supplement: Supplementary file 2 [file Data_Sheet_2.XLSX]

## Sheet: KEGG pathway
Table S4A
KEGG pathway analysis results for the corresponding proteins of the metabolic biomarkers and the candidate transcripts using STRING
ID	Pathway description	Observed count	False discovery rate	IDs	Labels
1100	Metabolic pathways	174	3.95e-98	ENSRNOP00000000133,ENSRNOP00000000181,ENSRNOP00000000193,ENSRNOP00000000212,ENSRNOP00000001211,ENSRNOP00000001418,ENSRNOP00000001525,ENSRNOP00000002705,ENSRNOP00000002712,ENSRNOP00000002716,ENSRNOP00000002728,ENSRNOP00000003630,ENSRNOP00000003728,ENSRNOP00000003779,ENSRNOP00000004113,ENSRNOP00000004140,ENSRNOP00000004237,ENSRNOP00000004269,ENSRNOP00000004448,ENSRNOP00000004853,ENSRNOP00000005157,…	ATP6,ATP8,Aanat,Abol1,Acer1,Acer2,Acot1,Acot2,Acot4,Acot8,Acy1,Acy3,Ada,Adc,Aldh1a1,Aldh1a2,Aoc3,Arg1,Arg2,Asah1,Asah2,Asl,Aspa,Ass1,B3galt5,B3gnt5,Baat,Bcat1,Bcat2,Bhmt,COX1,COX2,COX3,CYTB,Ccbl1,Ccbl2,Cel,Cers1,Cers2,Cers3,Cers4,Cers5,Cers6,Ces1d,Cndp1,Comt,Cyp17a1,Cyp19a1,Cyp1a1,Cyp1a2,Cyp2b3,Cyp2e1,Cyp2j4,Cyp4a1,Cyp4a2,Ddc,Enpp1,Fasn,Gatm,Gba2,Glul,Got1,Got2,Gpaa1,Hal,Hdc,Ido1,Ido2,Il4i1,Itpa,…
230	Purine metabolism	53	2.26e-45	ENSRNOP00000000077,ENSRNOP00000001559,ENSRNOP00000004326,ENSRNOP00000004448,ENSRNOP00000004853,ENSRNOP00000005389,ENSRNOP00000005731,ENSRNOP00000006789,ENSRNOP00000007738,ENSRNOP00000007905,ENSRNOP00000008300,ENSRNOP00000008872,ENSRNOP00000011043,ENSRNOP00000012212,ENSRNOP00000012948,ENSRNOP00000013582,ENSRNOP00000014151,ENSRNOP00000015057,ENSRNOP00000015498,ENSRNOP00000016624,ENSRNOP00000017190,…	Ada,Adcy1,Adcy10,Adcy2,Adcy3,Adcy4,Adcy5,Adcy6,Adcy7,Adcy8,Cyct,Enpp1,Gucy1a2,Gucy1a3,Gucy1b2,Gucy1b3,Gucy2c,Gucy2d,Gucy2f,Itpa,Npr1,Npr2,Nt5c,Nt5c1a,Nt5c1b,Nt5c2,Nt5c3,Nt5e,Nt5m,Pde10a,Pde1a,Pde1b,Pde1c,Pde2a,Pde3a,Pde3b,Pde4a,Pde4b,Pde4c,Pde5a,Pde6a,Pde6b,Pde6c,Pde6d,Pde6g,Pde6h,Pde7a,Pde7b,Pde8a,Pde8b,Pde9a,Pnp,Prune
565	Ether lipid metabolism	26	2.07e-32	ENSRNOP00000000193,ENSRNOP00000001525,ENSRNOP00000003630,ENSRNOP00000004237,ENSRNOP00000010959,ENSRNOP00000011237,ENSRNOP00000017104,ENSRNOP00000022359,ENSRNOP00000022559,ENSRNOP00000022579,ENSRNOP00000022715,ENSRNOP00000022827,ENSRNOP00000024111,ENSRNOP00000024828,ENSRNOP00000027774,ENSRNOP00000031380,ENSRNOP00000031579,ENSRNOP00000031958,ENSRNOP00000034272,ENSRNOP00000034439,ENSRNOP00000053100,…	Lpcat1,Lpcat2,Pafah1b2,Pafah1b3,Pafah2,Pla2g10,Pla2g12a,Pla2g12b,Pla2g1b,Pla2g2a,Pla2g2d,Pla2g2f,Pla2g3,Pla2g4a,Pla2g4b,Pla2g4c,Pla2g4d,Pla2g4e,Pla2g4f,Pla2g5,Pla2g6,Pla2g7,Plb1,Ppap2a,Ppap2b,Ppap2c
4270	Vascular smooth muscle contraction	36	5.08e-31	ENSRNOP00000001525,ENSRNOP00000003630,ENSRNOP00000004237,ENSRNOP00000004920,ENSRNOP00000005389,ENSRNOP00000006789,ENSRNOP00000010959,ENSRNOP00000011043,ENSRNOP00000012948,ENSRNOP00000016624,ENSRNOP00000017104,ENSRNOP00000017190,ENSRNOP00000020307,ENSRNOP00000020700,ENSRNOP00000021802,ENSRNOP00000022559,ENSRNOP00000022579,ENSRNOP00000022715,ENSRNOP00000022827,ENSRNOP00000027719,ENSRNOP00000031380,…	Adcy1,Adcy2,Adcy3,Adcy4,Adcy5,Adcy6,Adcy7,Adcy8,Cyp4a1,Cyp4a2,Gucy1a2,Gucy1a3,Gucy1b2,Gucy1b3,Itpr1,Npr1,Npr2,Pla2g10,Pla2g12a,Pla2g12b,Pla2g1b,Pla2g2a,Pla2g2d,Pla2g2f,Pla2g3,Pla2g4a,Pla2g4b,Pla2g4c,Pla2g4d,Pla2g4e,Pla2g4f,Pla2g5,Pla2g6,Prkaca,Prkacb,Prkx
563	Glycosylphosphatidylinositol(GPI)-anchor biosynthesis	19	8.42e-26	ENSRNOP00000000133,ENSRNOP00000004113,ENSRNOP00000009872,ENSRNOP00000010551,ENSRNOP00000013213,ENSRNOP00000014725,ENSRNOP00000014775,ENSRNOP00000015207,ENSRNOP00000019761,ENSRNOP00000020600,ENSRNOP00000020752,ENSRNOP00000027353,ENSRNOP00000032963,ENSRNOP00000035922,ENSRNOP00000042305,ENSRNOP00000045342,ENSRNOP00000050220,ENSRNOP00000059988,ENSRNOP00000060195	Gpaa1,Piga,Pigb,Pigc,Pigf,Pigh,Pigk,Pigl,Pigm,Pign,Pigo,Pigp,Pigq,Pigs,Pigt,Pigu,Pigv,Pigw,Pigx
564	Glycerophospholipid metabolism	28	1.08e-23	ENSRNOP00000000193,ENSRNOP00000001525,ENSRNOP00000003630,ENSRNOP00000004237,ENSRNOP00000010959,ENSRNOP00000011237,ENSRNOP00000011312,ENSRNOP00000014415,ENSRNOP00000017090,ENSRNOP00000017104,ENSRNOP00000022359,ENSRNOP00000022559,ENSRNOP00000022579,ENSRNOP00000022715,ENSRNOP00000022827,ENSRNOP00000024111,ENSRNOP00000026583,ENSRNOP00000026996,ENSRNOP00000031380,ENSRNOP00000031579,ENSRNOP00000034272,…	Lcat,Lpcat1,Lpcat2,Lpcat3,Lypla1,Lypla2,Pla2g10,Pla2g12a,Pla2g12b,Pla2g15,Pla2g1b,Pla2g2a,Pla2g2d,Pla2g2f,Pla2g3,Pla2g4a,Pla2g4b,Pla2g4c,Pla2g4d,Pla2g4e,Pla2g4f,Pla2g5,Pla2g6,Plb1,Pnpla6,Ppap2a,Ppap2b,Ppap2c
591	Linoleic acid metabolism	20	1.87e-23	ENSRNOP00000001525,ENSRNOP00000003630,ENSRNOP00000004237,ENSRNOP00000010959,ENSRNOP00000012977,ENSRNOP00000016883,ENSRNOP00000017104,ENSRNOP00000021653,ENSRNOP00000022559,ENSRNOP00000022579,ENSRNOP00000022715,ENSRNOP00000022827,ENSRNOP00000031380,ENSRNOP00000031579,ENSRNOP00000034272,ENSRNOP00000053100,ENSRNOP00000057888,ENSRNOP00000061004,ENSRNOP00000062381,ENSRNOP00000067304	Cyp1a2,Cyp2e1,Cyp2j4,Pla2g10,Pla2g12a,Pla2g12b,Pla2g1b,Pla2g2a,Pla2g2d,Pla2g2f,Pla2g3,Pla2g4a,Pla2g4b,Pla2g4c,Pla2g4d,Pla2g4e,Pla2g4f,Pla2g5,Pla2g6,Plb1
4913	Ovarian steroidogenesis	22	4.52e-23	ENSRNOP00000000212,ENSRNOP00000003630,ENSRNOP00000004920,ENSRNOP00000005389,ENSRNOP00000006789,ENSRNOP00000010959,ENSRNOP00000011043,ENSRNOP00000012977,ENSRNOP00000013515,ENSRNOP00000016624,ENSRNOP00000020700,ENSRNOP00000026473,ENSRNOP00000027160,ENSRNOP00000027719,ENSRNOP00000031380,ENSRNOP00000034272,ENSRNOP00000038994,ENSRNOP00000044732,ENSRNOP00000046488,ENSRNOP00000053100,ENSRNOP00000061004,…	Acot2,Adcy1,Adcy2,Adcy3,Adcy4,Adcy5,Adcy6,Adcy7,Adcy8,Cyp17a1,Cyp19a1,Cyp1a1,Cyp2j4,Pla2g4a,Pla2g4b,Pla2g4c,Pla2g4d,Pla2g4e,Pla2g4f,Prkaca,Prkacb,Prkx
592	alpha-Linolenic acid metabolism	17	6.5e-23	ENSRNOP00000001525,ENSRNOP00000003630,ENSRNOP00000004237,ENSRNOP00000010959,ENSRNOP00000017104,ENSRNOP00000022559,ENSRNOP00000022579,ENSRNOP00000022715,ENSRNOP00000022827,ENSRNOP00000031380,ENSRNOP00000031579,ENSRNOP00000034272,ENSRNOP00000053100,ENSRNOP00000057888,ENSRNOP00000061004,ENSRNOP00000062381,ENSRNOP00000067304	Pla2g10,Pla2g12a,Pla2g12b,Pla2g1b,Pla2g2a,Pla2g2d,Pla2g2f,Pla2g3,Pla2g4a,Pla2g4b,Pla2g4c,Pla2g4d,Pla2g4e,Pla2g4f,Pla2g5,Pla2g6,Plb1
4975	Fat digestion and absorption	20	5.05e-22	ENSRNOP00000000193,ENSRNOP00000001525,ENSRNOP00000004237,ENSRNOP00000011237,ENSRNOP00000014572,ENSRNOP00000015956,ENSRNOP00000019500,ENSRNOP00000022559,ENSRNOP00000022579,ENSRNOP00000022715,ENSRNOP00000022827,ENSRNOP00000024065,ENSRNOP00000024164,ENSRNOP00000024564,ENSRNOP00000027969,ENSRNOP00000031579,ENSRNOP00000062381,ENSRNOP00000062843,ENSRNOP00000063609,ENSRNOP00000067304	Abca1,Cel,Got2,Lipf,Pla2g10,Pla2g12a,Pla2g12b,Pla2g1b,Pla2g2a,Pla2g2d,Pla2g2f,Pla2g3,Pla2g5,Pnlip,Pnliprp1,Pnliprp2,Ppap2a,Ppap2b,Ppap2c,Slc27a4
5032	Morphine addiction	26	1.01e-21	ENSRNOP00000004920,ENSRNOP00000005389,ENSRNOP00000006789,ENSRNOP00000007738,ENSRNOP00000008300,ENSRNOP00000008872,ENSRNOP00000011043,ENSRNOP00000015498,ENSRNOP00000016624,ENSRNOP00000017531,ENSRNOP00000018556,ENSRNOP00000020700,ENSRNOP00000025797,ENSRNOP00000026457,ENSRNOP00000026586,ENSRNOP00000027719,ENSRNOP00000032282,ENSRNOP00000038994,ENSRNOP00000044732,ENSRNOP00000046488,ENSRNOP00000050643,…	Adcy1,Adcy2,Adcy3,Adcy4,Adcy5,Adcy6,Adcy7,Adcy8,Cyct,Pde10a,Pde1a,Pde1b,Pde1c,Pde2a,Pde3a,Pde3b,Pde4a,Pde4b,Pde4c,Pde7a,Pde7b,Pde8a,Pde8b,Prkaca,Prkacb,Prkx
600	Sphingolipid metabolism	20	4.37e-20	ENSRNOP00000000193,ENSRNOP00000001418,ENSRNOP00000003728,ENSRNOP00000006913,ENSRNOP00000010056,ENSRNOP00000011237,ENSRNOP00000013463,ENSRNOP00000016688,ENSRNOP00000018882,ENSRNOP00000019987,ENSRNOP00000022002,ENSRNOP00000027306,ENSRNOP00000028549,ENSRNOP00000028699,ENSRNOP00000029296,ENSRNOP00000040285,ENSRNOP00000045234,ENSRNOP00000055558,ENSRNOP00000062843,ENSRNOP00000064840	Acer1,Acer2,Acer3,Asah1,Asah2,Cers1,Cers2,Cers3,Cers4,Cers5,Cers6,Gba2,Kdsr,Ppap2a,Ppap2b,Ppap2c,Sgpp1,Sgpp2,Sphk1,Sphk2
4022	cGMP-PKG signaling pathway	31	9.58e-20	ENSRNOP00000002174,ENSRNOP00000005389,ENSRNOP00000006469,ENSRNOP00000006789,ENSRNOP00000007771,ENSRNOP00000011043,ENSRNOP00000012948,ENSRNOP00000013058,ENSRNOP00000015498,ENSRNOP00000016624,ENSRNOP00000017190,ENSRNOP00000017338,ENSRNOP00000018326,ENSRNOP00000019637,ENSRNOP00000020307,ENSRNOP00000020700,ENSRNOP00000021802,ENSRNOP00000022214,ENSRNOP00000024186,ENSRNOP00000026586,ENSRNOP00000027719,…	Adcy1,Adcy2,Adcy3,Adcy4,Adcy5,Adcy6,Adcy7,Adcy8,Atf2,Atf4,Cnga1,Cngb1,Creb1,Creb3l1,Creb3l2,Creb3l3,Creb5,Gucy1a2,Gucy1a3,Gucy1b2,Gucy1b3,Itpr1,Myh7,Nos3,Npr1,Npr2,Pde2a,Pde3a,Pde3b,Pde5a,Vasp
590	Arachidonic acid metabolism	22	1.06e-18	ENSRNOP00000001525,ENSRNOP00000003630,ENSRNOP00000004237,ENSRNOP00000010959,ENSRNOP00000012977,ENSRNOP00000016883,ENSRNOP00000017104,ENSRNOP00000022559,ENSRNOP00000022579,ENSRNOP00000022715,ENSRNOP00000022827,ENSRNOP00000030069,ENSRNOP00000031380,ENSRNOP00000031579,ENSRNOP00000034272,ENSRNOP00000041025,ENSRNOP00000042072,ENSRNOP00000053100,ENSRNOP00000057888,ENSRNOP00000061004,ENSRNOP00000062381,…	Cyp2b3,Cyp2e1,Cyp2j4,Cyp4a1,Cyp4a2,Pla2g10,Pla2g12a,Pla2g12b,Pla2g1b,Pla2g2a,Pla2g2d,Pla2g2f,Pla2g3,Pla2g4a,Pla2g4b,Pla2g4c,Pla2g4d,Pla2g4e,Pla2g4f,Pla2g5,Pla2g6,Plb1
4611	Platelet activation	27	1.6e-18	ENSRNOP00000003630,ENSRNOP00000004920,ENSRNOP00000004956,ENSRNOP00000005389,ENSRNOP00000006789,ENSRNOP00000009511,ENSRNOP00000010959,ENSRNOP00000011043,ENSRNOP00000012948,ENSRNOP00000013058,ENSRNOP00000016624,ENSRNOP00000017190,ENSRNOP00000020700,ENSRNOP00000022214,ENSRNOP00000027719,ENSRNOP00000031380,ENSRNOP00000034272,ENSRNOP00000038994,ENSRNOP00000040361,ENSRNOP00000040409,ENSRNOP00000044732,…	Adcy1,Adcy2,Adcy3,Adcy4,Adcy5,Adcy6,Adcy7,Adcy8,Col3a1,Gucy1a2,Gucy1a3,Gucy1b2,Gucy1b3,Itpr1,Nos3,Pla2g4a,Pla2g4b,Pla2g4c,Pla2g4d,Pla2g4e,Pla2g4f,Prkaca,Prkacb,Prkx,Rap1a,Rap1b,Vasp
4261	Adrenergic signaling in cardiomyocytes	28	1.81e-18	ENSRNOP00000002174,ENSRNOP00000004920,ENSRNOP00000005389,ENSRNOP00000006789,ENSRNOP00000007771,ENSRNOP00000010630,ENSRNOP00000011043,ENSRNOP00000016624,ENSRNOP00000017338,ENSRNOP00000018326,ENSRNOP00000020700,ENSRNOP00000023301,ENSRNOP00000024186,ENSRNOP00000025606,ENSRNOP00000027719,ENSRNOP00000028458,ENSRNOP00000036595,ENSRNOP00000038994,ENSRNOP00000039707,ENSRNOP00000044732,ENSRNOP00000044840,…	Adcy1,Adcy2,Adcy3,Adcy4,Adcy5,Adcy6,Adcy7,Adcy8,Atf2,Atf4,Creb1,Creb3l1,Creb3l2,Creb3l3,Creb5,Crem,Myh6,Myh7,Myl2,Myl3,Ppp1r1a,Prkaca,Prkacb,Prkx,Rapgef3,Rapgef4,Rps6ka5,Tnnc1
4972	Pancreatic secretion	24	1.95e-18	ENSRNOP00000001525,ENSRNOP00000004237,ENSRNOP00000005389,ENSRNOP00000006789,ENSRNOP00000009511,ENSRNOP00000011043,ENSRNOP00000014572,ENSRNOP00000016624,ENSRNOP00000020700,ENSRNOP00000022559,ENSRNOP00000022579,ENSRNOP00000022715,ENSRNOP00000022827,ENSRNOP00000024065,ENSRNOP00000024164,ENSRNOP00000027719,ENSRNOP00000031579,ENSRNOP00000038994,ENSRNOP00000040409,ENSRNOP00000046488,ENSRNOP00000062381,…	Adcy1,Adcy2,Adcy3,Adcy4,Adcy5,Adcy6,Adcy7,Adcy8,Cel,Itpr1,Pla2g10,Pla2g12a,Pla2g12b,Pla2g1b,Pla2g2a,Pla2g2d,Pla2g2f,Pla2g3,Pla2g5,Pnlip,Pnliprp1,Pnliprp2,Rap1a,Rap1b
4750	Inflammatory mediator regulation of TRP channels	24	1.89e-17	ENSRNOP00000003630,ENSRNOP00000004248,ENSRNOP00000004920,ENSRNOP00000005389,ENSRNOP00000006789,ENSRNOP00000010959,ENSRNOP00000011043,ENSRNOP00000012977,ENSRNOP00000016624,ENSRNOP00000017104,ENSRNOP00000020700,ENSRNOP00000027719,ENSRNOP00000031380,ENSRNOP00000034272,ENSRNOP00000038994,ENSRNOP00000041025,ENSRNOP00000042072,ENSRNOP00000044732,ENSRNOP00000046488,ENSRNOP00000053100,ENSRNOP00000061004,…	Adcy1,Adcy2,Adcy3,Adcy4,Adcy5,Adcy6,Adcy7,Adcy8,Cyp2j4,Cyp4a1,Cyp4a2,Itpr1,Pla2g4a,Pla2g4b,Pla2g4c,Pla2g4d,Pla2g4e,Pla2g4f,Pla2g6,Prkaca,Prkacb,Prkx,Ptger2,Trpv2
4918	Thyroid hormone synthesis	20	3.36e-17	ENSRNOP00000002174,ENSRNOP00000004920,ENSRNOP00000005389,ENSRNOP00000005671,ENSRNOP00000006789,ENSRNOP00000007771,ENSRNOP00000011043,ENSRNOP00000016624,ENSRNOP00000017338,ENSRNOP00000018326,ENSRNOP00000020700,ENSRNOP00000027719,ENSRNOP00000036595,ENSRNOP00000038994,ENSRNOP00000044732,ENSRNOP00000044840,ENSRNOP00000046488,ENSRNOP00000060302,ENSRNOP00000062228,ENSRNOP00000063885	Adcy1,Adcy2,Adcy3,Adcy4,Adcy5,Adcy6,Adcy7,Adcy8,Atf2,Atf4,Creb1,Creb3l1,Creb3l2,Creb3l3,Creb5,Itpr1,Prkaca,Prkacb,Prkx,Tshr
983	Drug metabolism - other enzymes	17	1.32e-16	ENSRNOP00000002705,ENSRNOP00000002712,ENSRNOP00000002716,ENSRNOP00000002728,ENSRNOP00000005213,ENSRNOP00000006765,ENSRNOP00000015792,ENSRNOP00000020695,ENSRNOP00000021812,ENSRNOP00000025045,ENSRNOP00000028838,ENSRNOP00000038248,ENSRNOP00000040239,ENSRNOP00000045002,ENSRNOP00000064884,ENSRNOP00000065158,ENSRNOP00000066773	Ces1d,Ces2,Itpa,Uck1,Uck2,Uckl1,Ugt1a1,Ugt1a8,Ugt1a9,Ugt2a1,Ugt2a3,Ugt2b10,Ugt2b15,Ugt2b17,Ugt2b7,Upp1,Upp2
360	Phenylalanine metabolism	12	3.85e-15	ENSRNOP00000005844,ENSRNOP00000015956,ENSRNOP00000016454,ENSRNOP00000022309,ENSRNOP00000022721,ENSRNOP00000027320,ENSRNOP00000030323,ENSRNOP00000043466,ENSRNOP00000051684,ENSRNOP00000059889,ENSRNOP00000063784,ENSRNOP00000064520	Aoc3,Ddc,Glyat,Got1,Got2,Il4i1,Maoa,Maob,Pah,Prdx6,RGD1564894,Tat
4921	Oxytocin signaling pathway	25	8.47e-15	ENSRNOP00000003630,ENSRNOP00000004920,ENSRNOP00000005389,ENSRNOP00000006789,ENSRNOP00000010959,ENSRNOP00000011043,ENSRNOP00000012948,ENSRNOP00000013058,ENSRNOP00000016624,ENSRNOP00000017190,ENSRNOP00000020307,ENSRNOP00000020700,ENSRNOP00000021802,ENSRNOP00000027719,ENSRNOP00000031380,ENSRNOP00000034272,ENSRNOP00000038994,ENSRNOP00000040361,ENSRNOP00000044732,ENSRNOP00000046488,ENSRNOP00000053100,…	Adcy1,Adcy2,Adcy3,Adcy4,Adcy5,Adcy6,Adcy7,Adcy8,Gucy1a2,Gucy1a3,Gucy1b2,Gucy1b3,Itpr1,Nos3,Npr1,Npr2,Pla2g4a,Pla2g4b,Pla2g4c,Pla2g4d,Pla2g4e,Pla2g4f,Prkaca,Prkacb,Prkx
330	Arginine and proline metabolism	17	1.82e-14	ENSRNOP00000000181,ENSRNOP00000001211,ENSRNOP00000012075,ENSRNOP00000013058,ENSRNOP00000015083,ENSRNOP00000015852,ENSRNOP00000015956,ENSRNOP00000017911,ENSRNOP00000022309,ENSRNOP00000034652,ENSRNOP00000043466,ENSRNOP00000059346,ENSRNOP00000062149,ENSRNOP00000062735,ENSRNOP00000063784,ENSRNOP00000065890,ENSRNOP00000067662	Acy1,Adc,Arg1,Arg2,Asl,Ass1,Cndp1,Gatm,Glul,Got1,Got2,Maoa,Maob,Nos1,Nos2,Nos3,RGD1308234
4713	Circadian entrainment	20	1.85e-14	ENSRNOP00000004326,ENSRNOP00000004920,ENSRNOP00000005389,ENSRNOP00000006789,ENSRNOP00000011043,ENSRNOP00000012948,ENSRNOP00000016624,ENSRNOP00000017190,ENSRNOP00000018326,ENSRNOP00000020700,ENSRNOP00000027719,ENSRNOP00000038994,ENSRNOP00000040361,ENSRNOP00000044732,ENSRNOP00000046488,ENSRNOP00000062228,ENSRNOP00000062735,ENSRNOP00000062785,ENSRNOP00000063163,ENSRNOP00000063885	Adcy1,Adcy10,Adcy2,Adcy3,Adcy4,Adcy5,Adcy6,Adcy7,Adcy8,Creb1,Gucy1a2,Gucy1a3,Gucy1b2,Gucy1b3,Itpr1,Nos1,Prkaca,Prkacb,Prkx,Rps6ka5
4915	Estrogen signaling pathway	20	2.25e-14	ENSRNOP00000002174,ENSRNOP00000004920,ENSRNOP00000005389,ENSRNOP00000006789,ENSRNOP00000007771,ENSRNOP00000011043,ENSRNOP00000013058,ENSRNOP00000016624,ENSRNOP00000017338,ENSRNOP00000018326,ENSRNOP00000020700,ENSRNOP00000027719,ENSRNOP00000036595,ENSRNOP00000038994,ENSRNOP00000044732,ENSRNOP00000044840,ENSRNOP00000046488,ENSRNOP00000060302,ENSRNOP00000062228,ENSRNOP00000063885	Adcy1,Adcy2,Adcy3,Adcy4,Adcy5,Adcy6,Adcy7,Adcy8,Atf2,Atf4,Creb1,Creb3l1,Creb3l2,Creb3l3,Creb5,Itpr1,Nos3,Prkaca,Prkacb,Prkx
4970	Salivary secretion	18	4.3e-14	ENSRNOP00000004920,ENSRNOP00000005389,ENSRNOP00000006789,ENSRNOP00000011043,ENSRNOP00000011402,ENSRNOP00000012948,ENSRNOP00000016624,ENSRNOP00000017190,ENSRNOP00000020700,ENSRNOP00000027719,ENSRNOP00000038994,ENSRNOP00000040361,ENSRNOP00000044732,ENSRNOP00000046488,ENSRNOP00000062228,ENSRNOP00000062735,ENSRNOP00000062785,ENSRNOP00000063885	Adcy1,Adcy2,Adcy3,Adcy4,Adcy5,Adcy6,Adcy7,Adcy8,Gucy1a2,Gucy1a3,Gucy1b2,Gucy1b3,Itpr1,Lpo,Nos1,Prkaca,Prkacb,Prkx
4911	Insulin secretion	19	4.35e-14	ENSRNOP00000002174,ENSRNOP00000004920,ENSRNOP00000005389,ENSRNOP00000006789,ENSRNOP00000007771,ENSRNOP00000010630,ENSRNOP00000011043,ENSRNOP00000016624,ENSRNOP00000017338,ENSRNOP00000018326,ENSRNOP00000020700,ENSRNOP00000027719,ENSRNOP00000036595,ENSRNOP00000038994,ENSRNOP00000044732,ENSRNOP00000044840,ENSRNOP00000046488,ENSRNOP00000060302,ENSRNOP00000062228	Adcy1,Adcy2,Adcy3,Adcy4,Adcy5,Adcy6,Adcy7,Adcy8,Atf2,Atf4,Creb1,Creb3l1,Creb3l2,Creb3l3,Creb5,Prkaca,Prkacb,Prkx,Rapgef4
4912	GnRH signaling pathway	19	4.35e-14	ENSRNOP00000003630,ENSRNOP00000004920,ENSRNOP00000005389,ENSRNOP00000006789,ENSRNOP00000010959,ENSRNOP00000011043,ENSRNOP00000016624,ENSRNOP00000020700,ENSRNOP00000027719,ENSRNOP00000031380,ENSRNOP00000034272,ENSRNOP00000038994,ENSRNOP00000044732,ENSRNOP00000046488,ENSRNOP00000053100,ENSRNOP00000060302,ENSRNOP00000061004,ENSRNOP00000062228,ENSRNOP00000063885	Adcy1,Adcy2,Adcy3,Adcy4,Adcy5,Adcy6,Adcy7,Adcy8,Atf4,Itpr1,Pla2g4a,Pla2g4b,Pla2g4c,Pla2g4d,Pla2g4e,Pla2g4f,Prkaca,Prkacb,Prkx
380	Tryptophan metabolism	15	7.12e-14	ENSRNOP00000005157,ENSRNOP00000015221,ENSRNOP00000015316,ENSRNOP00000015732,ENSRNOP00000021653,ENSRNOP00000021865,ENSRNOP00000026473,ENSRNOP00000027320,ENSRNOP00000036799,ENSRNOP00000043466,ENSRNOP00000050320,ENSRNOP00000052959,ENSRNOP00000059667,ENSRNOP00000063784,ENSRNOP00000064520	Aanat,Ccbl1,Ccbl2,Cyp1a1,Cyp1a2,Ddc,Ido1,Ido2,Il4i1,Inmt,Maoa,Maob,Tdo2,Tph1,Tph2
5030	Cocaine addiction	15	1.01e-13	ENSRNOP00000002174,ENSRNOP00000004920,ENSRNOP00000007771,ENSRNOP00000017338,ENSRNOP00000018326,ENSRNOP00000027682,ENSRNOP00000036595,ENSRNOP00000043466,ENSRNOP00000044732,ENSRNOP00000044840,ENSRNOP00000046488,ENSRNOP00000060302,ENSRNOP00000062228,ENSRNOP00000063784,ENSRNOP00000064520	Adcy5,Atf2,Atf4,Creb1,Creb3l1,Creb3l2,Creb3l3,Creb5,Ddc,Maoa,Maob,Prkaca,Prkacb,Prkx,Th
140	Steroid hormone biosynthesis	17	1.55e-13	ENSRNOP00000000212,ENSRNOP00000002705,ENSRNOP00000002712,ENSRNOP00000002716,ENSRNOP00000002728,ENSRNOP00000011880,ENSRNOP00000016883,ENSRNOP00000021653,ENSRNOP00000025045,ENSRNOP00000026473,ENSRNOP00000027160,ENSRNOP00000030069,ENSRNOP00000040239,ENSRNOP00000043148,ENSRNOP00000045002,ENSRNOP00000065158,ENSRNOP00000066773	Comt,Cyp17a1,Cyp19a1,Cyp1a1,Cyp1a2,Cyp2b3,Cyp2d4,Cyp2e1,Ugt1a1,Ugt1a8,Ugt1a9,Ugt2a1,Ugt2a3,Ugt2b10,Ugt2b15,Ugt2b17,Ugt2b7
830	Retinol metabolism	17	4.44e-13	ENSRNOP00000002705,ENSRNOP00000002712,ENSRNOP00000002716,ENSRNOP00000002728,ENSRNOP00000021653,ENSRNOP00000021757,ENSRNOP00000024000,ENSRNOP00000025045,ENSRNOP00000026473,ENSRNOP00000028177,ENSRNOP00000030069,ENSRNOP00000040239,ENSRNOP00000041025,ENSRNOP00000042072,ENSRNOP00000045002,ENSRNOP00000065158,ENSRNOP00000066773	Aldh1a1,Aldh1a2,Cyp1a1,Cyp1a2,Cyp2b3,Cyp2s1,Cyp4a1,Cyp4a2,Ugt1a1,Ugt1a8,Ugt1a9,Ugt2a1,Ugt2a3,Ugt2b10,Ugt2b15,Ugt2b17,Ugt2b7
4724	Glutamatergic synapse	20	8.72e-13	ENSRNOP00000003630,ENSRNOP00000004920,ENSRNOP00000005389,ENSRNOP00000006789,ENSRNOP00000010959,ENSRNOP00000011043,ENSRNOP00000016624,ENSRNOP00000020700,ENSRNOP00000023623,ENSRNOP00000027719,ENSRNOP00000031380,ENSRNOP00000034272,ENSRNOP00000038994,ENSRNOP00000044732,ENSRNOP00000046488,ENSRNOP00000053100,ENSRNOP00000061004,ENSRNOP00000062228,ENSRNOP00000063885,ENSRNOP00000065890	Adcy1,Adcy2,Adcy3,Adcy4,Adcy5,Adcy6,Adcy7,Adcy8,Glul,Itpr1,Pla2g4a,Pla2g4b,Pla2g4c,Pla2g4d,Pla2g4e,Pla2g4f,Prkaca,Prkacb,Prkx,Slc38a3
4916	Melanogenesis	18	1.96e-12	ENSRNOP00000000206,ENSRNOP00000004920,ENSRNOP00000005389,ENSRNOP00000006789,ENSRNOP00000007079,ENSRNOP00000007771,ENSRNOP00000011043,ENSRNOP00000016624,ENSRNOP00000017338,ENSRNOP00000018326,ENSRNOP00000020700,ENSRNOP00000023905,ENSRNOP00000027719,ENSRNOP00000038994,ENSRNOP00000044732,ENSRNOP00000044840,ENSRNOP00000046488,ENSRNOP00000062228	Adcy1,Adcy2,Adcy3,Adcy4,Adcy5,Adcy6,Adcy7,Adcy8,Asip,Creb1,Creb3l1,Creb3l2,Creb3l3,Crebbp,Ep300,Prkaca,Prkacb,Prkx
970	Aminoacyl-tRNA biosynthesis	14	2.02e-12	ENSRNOP00000001160,ENSRNOP00000004370,ENSRNOP00000006128,ENSRNOP00000010252,ENSRNOP00000011687,ENSRNOP00000019685,ENSRNOP00000019862,ENSRNOP00000021660,ENSRNOP00000021797,ENSRNOP00000026458,ENSRNOP00000034118,ENSRNOP00000034945,ENSRNOP00000046565,ENSRNOP00000054206	Fars2,Farsa,Farsb,Hars,Hars2,Iars,Iars2,Mars,Rars,Rars2,Vars,Vars2,Wars,Wars2
4726	Serotonergic synapse	20	2.33e-12	ENSRNOP00000003630,ENSRNOP00000004920,ENSRNOP00000005157,ENSRNOP00000010959,ENSRNOP00000011880,ENSRNOP00000011985,ENSRNOP00000012977,ENSRNOP00000031380,ENSRNOP00000034272,ENSRNOP00000043466,ENSRNOP00000044732,ENSRNOP00000046488,ENSRNOP00000052959,ENSRNOP00000053100,ENSRNOP00000061004,ENSRNOP00000061597,ENSRNOP00000062228,ENSRNOP00000063784,ENSRNOP00000063885,ENSRNOP00000064520	Adcy5,Cyp2d4,Cyp2j4,Cyp4x1,Ddc,Itpr1,Maoa,Maob,Pla2g4a,Pla2g4b,Pla2g4c,Pla2g4d,Pla2g4e,Pla2g4f,Prkaca,Prkacb,Prkx,Rapgef3,Tph1,Tph2
4976	Bile secretion	16	7.57e-12	ENSRNOP00000002712,ENSRNOP00000004920,ENSRNOP00000005389,ENSRNOP00000006789,ENSRNOP00000009777,ENSRNOP00000011043,ENSRNOP00000012892,ENSRNOP00000016624,ENSRNOP00000020700,ENSRNOP00000025094,ENSRNOP00000027719,ENSRNOP00000033826,ENSRNOP00000038994,ENSRNOP00000044732,ENSRNOP00000046488,ENSRNOP00000062228	Abcc4,Adcy1,Adcy2,Adcy3,Adcy4,Adcy5,Adcy6,Adcy7,Adcy8,Baat,Prkaca,Prkacb,Prkx,Rxra,Slc22a7,Ugt2b15
340	Histidine metabolism	11	8.04e-12	ENSRNOP00000006971,ENSRNOP00000020781,ENSRNOP00000024112,ENSRNOP00000026413,ENSRNOP00000034652,ENSRNOP00000041885,ENSRNOP00000043466,ENSRNOP00000050760,ENSRNOP00000062149,ENSRNOP00000063784,ENSRNOP00000064520	Acy3,Aspa,Cndp1,Ddc,Hal,Hdc,Hemk1,Maoa,Maob,Mettl6,RGD1308234
5031	Amphetamine addiction	15	1.17e-11	ENSRNOP00000002174,ENSRNOP00000004920,ENSRNOP00000007771,ENSRNOP00000017338,ENSRNOP00000018326,ENSRNOP00000027682,ENSRNOP00000036595,ENSRNOP00000043466,ENSRNOP00000044732,ENSRNOP00000044840,ENSRNOP00000046488,ENSRNOP00000060302,ENSRNOP00000062228,ENSRNOP00000063784,ENSRNOP00000064520	Adcy5,Atf2,Atf4,Creb1,Creb3l1,Creb3l2,Creb3l3,Creb5,Ddc,Maoa,Maob,Prkaca,Prkacb,Prkx,Th
1230	Biosynthesis of amino acids	16	2.72e-11	ENSRNOP00000001211,ENSRNOP00000004269,ENSRNOP00000005844,ENSRNOP00000012075,ENSRNOP00000015083,ENSRNOP00000015190,ENSRNOP00000015852,ENSRNOP00000015956,ENSRNOP00000017911,ENSRNOP00000018170,ENSRNOP00000021193,ENSRNOP00000022309,ENSRNOP00000022721,ENSRNOP00000023973,ENSRNOP00000028474,ENSRNOP00000065890	Acy1,Arg1,Arg2,Asl,Ass1,Bcat1,Bcat2,Glul,Got1,Got2,Mat1a,Mat2a,Mat2b,Mtr,Pah,Tat
4725	Cholinergic synapse	18	3.41e-11	ENSRNOP00000004920,ENSRNOP00000005389,ENSRNOP00000006789,ENSRNOP00000007771,ENSRNOP00000011043,ENSRNOP00000016624,ENSRNOP00000017338,ENSRNOP00000018326,ENSRNOP00000020700,ENSRNOP00000027719,ENSRNOP00000036595,ENSRNOP00000038994,ENSRNOP00000044732,ENSRNOP00000044840,ENSRNOP00000046488,ENSRNOP00000060302,ENSRNOP00000062228,ENSRNOP00000063885	Adcy1,Adcy2,Adcy3,Adcy4,Adcy5,Adcy6,Adcy7,Adcy8,Atf4,Creb1,Creb3l1,Creb3l2,Creb3l3,Creb5,Itpr1,Prkaca,Prkacb,Prkx
980	Metabolism of xenobiotics by cytochrome P450	14	4.75e-11	ENSRNOP00000002705,ENSRNOP00000002712,ENSRNOP00000002716,ENSRNOP00000002728,ENSRNOP00000016883,ENSRNOP00000021653,ENSRNOP00000025045,ENSRNOP00000026473,ENSRNOP00000028177,ENSRNOP00000040239,ENSRNOP00000045002,ENSRNOP00000058858,ENSRNOP00000065158,ENSRNOP00000066773	Cyp1a1,Cyp1a2,Cyp2e1,Cyp2f4,Cyp2s1,Ugt1a1,Ugt1a8,Ugt1a9,Ugt2a1,Ugt2a3,Ugt2b10,Ugt2b15,Ugt2b17,Ugt2b7
350	Tyrosine metabolism	12	4.91e-11	ENSRNOP00000015956,ENSRNOP00000020781,ENSRNOP00000022309,ENSRNOP00000022721,ENSRNOP00000026413,ENSRNOP00000027320,ENSRNOP00000027682,ENSRNOP00000043148,ENSRNOP00000043466,ENSRNOP00000059889,ENSRNOP00000063784,ENSRNOP00000064520	Aoc3,Comt,Ddc,Got1,Got2,Hemk1,Il4i1,Maoa,Maob,Mettl6,Tat,Th
4540	Gap junction	16	5.7e-11	ENSRNOP00000004920,ENSRNOP00000005389,ENSRNOP00000006789,ENSRNOP00000011043,ENSRNOP00000012948,ENSRNOP00000016624,ENSRNOP00000017190,ENSRNOP00000020700,ENSRNOP00000027719,ENSRNOP00000038994,ENSRNOP00000040361,ENSRNOP00000044732,ENSRNOP00000046488,ENSRNOP00000062228,ENSRNOP00000062785,ENSRNOP00000063885	Adcy1,Adcy2,Adcy3,Adcy4,Adcy5,Adcy6,Adcy7,Adcy8,Gucy1a2,Gucy1a3,Gucy1b2,Gucy1b3,Itpr1,Prkaca,Prkacb,Prkx
5414	Dilated cardiomyopathy	16	1.78e-10	ENSRNOP00000004920,ENSRNOP00000005389,ENSRNOP00000006789,ENSRNOP00000011043,ENSRNOP00000016624,ENSRNOP00000020700,ENSRNOP00000023301,ENSRNOP00000024186,ENSRNOP00000025606,ENSRNOP00000027719,ENSRNOP00000028458,ENSRNOP00000038994,ENSRNOP00000039707,ENSRNOP00000044732,ENSRNOP00000046488,ENSRNOP00000062228	Adcy1,Adcy2,Adcy3,Adcy4,Adcy5,Adcy6,Adcy7,Adcy8,Myh6,Myh7,Myl2,Myl3,Prkaca,Prkacb,Prkx,Tnnc1
5204	Chemical carcinogenesis	15	2e-10	ENSRNOP00000002705,ENSRNOP00000002712,ENSRNOP00000002716,ENSRNOP00000002728,ENSRNOP00000016883,ENSRNOP00000021653,ENSRNOP00000021865,ENSRNOP00000025045,ENSRNOP00000026473,ENSRNOP00000030069,ENSRNOP00000040239,ENSRNOP00000045002,ENSRNOP00000059667,ENSRNOP00000065158,ENSRNOP00000066773	Ccbl1,Ccbl2,Cyp1a1,Cyp1a2,Cyp2b3,Cyp2e1,Ugt1a1,Ugt1a8,Ugt1a9,Ugt2a1,Ugt2a3,Ugt2b10,Ugt2b15,Ugt2b17,Ugt2b7
561	Glycerolipid metabolism	13	5.2e-10	ENSRNOP00000000193,ENSRNOP00000011237,ENSRNOP00000014572,ENSRNOP00000015767,ENSRNOP00000016543,ENSRNOP00000024065,ENSRNOP00000024164,ENSRNOP00000025257,ENSRNOP00000025826,ENSRNOP00000027969,ENSRNOP00000047403,ENSRNOP00000062843,ENSRNOP00000063609	Cel,Lipc,Lipf,Lipg,Lpl,Pnlip,Pnliprp1,Pnliprp2,Pnpla2,Pnpla3,Ppap2a,Ppap2b,Ppap2c
982	Drug metabolism - cytochrome P450	13	1.31e-09	ENSRNOP00000002705,ENSRNOP00000002712,ENSRNOP00000002716,ENSRNOP00000002728,ENSRNOP00000016883,ENSRNOP00000021653,ENSRNOP00000025045,ENSRNOP00000040239,ENSRNOP00000043466,ENSRNOP00000045002,ENSRNOP00000063784,ENSRNOP00000065158,ENSRNOP00000066773	Cyp1a2,Cyp2e1,Maoa,Maob,Ugt1a1,Ugt1a8,Ugt1a9,Ugt2a1,Ugt2a3,Ugt2b10,Ugt2b15,Ugt2b17,Ugt2b7
4720	Long-term potentiation	13	1.61e-09	ENSRNOP00000000206,ENSRNOP00000004920,ENSRNOP00000006789,ENSRNOP00000007079,ENSRNOP00000009511,ENSRNOP00000011043,ENSRNOP00000040409,ENSRNOP00000044732,ENSRNOP00000052146,ENSRNOP00000060302,ENSRNOP00000061597,ENSRNOP00000062228,ENSRNOP00000063885	Adcy1,Adcy8,Atf4,Crebbp,Ep300,Itpr1,Ppp1r1a,Prkaca,Prkacb,Prkx,Rap1a,Rap1b,Rapgef3
53	Ascorbate and aldarate metabolism	9	1.64e-09	ENSRNOP00000002705,ENSRNOP00000002712,ENSRNOP00000002716,ENSRNOP00000002728,ENSRNOP00000025045,ENSRNOP00000040239,ENSRNOP00000045002,ENSRNOP00000065158,ENSRNOP00000066773	Ugt1a1,Ugt1a8,Ugt1a9,Ugt2a1,Ugt2a3,Ugt2b10,Ugt2b15,Ugt2b17,Ugt2b7
4020	Calcium signaling pathway	20	3.71e-09	ENSRNOP00000004140,ENSRNOP00000004920,ENSRNOP00000005389,ENSRNOP00000006789,ENSRNOP00000008872,ENSRNOP00000011043,ENSRNOP00000013058,ENSRNOP00000017531,ENSRNOP00000020700,ENSRNOP00000025606,ENSRNOP00000027719,ENSRNOP00000028549,ENSRNOP00000029296,ENSRNOP00000038994,ENSRNOP00000044732,ENSRNOP00000052147,ENSRNOP00000062228,ENSRNOP00000062735,ENSRNOP00000063885,ENSRNOP00000067662	Adcy1,Adcy2,Adcy3,Adcy4,Adcy7,Adcy8,Itpr1,Nos1,Nos2,Nos3,Pde1a,Pde1b,Pde1c,Plcd3,Prkaca,Prkacb,Prkx,Sphk1,Sphk2,Tnnc1
4728	Dopaminergic synapse	17	3.71e-09	ENSRNOP00000002174,ENSRNOP00000004920,ENSRNOP00000007771,ENSRNOP00000017338,ENSRNOP00000018326,ENSRNOP00000027682,ENSRNOP00000036595,ENSRNOP00000043148,ENSRNOP00000043466,ENSRNOP00000044732,ENSRNOP00000044840,ENSRNOP00000046488,ENSRNOP00000060302,ENSRNOP00000062228,ENSRNOP00000063784,ENSRNOP00000063885,ENSRNOP00000064520	Adcy5,Atf2,Atf4,Comt,Creb1,Creb3l1,Creb3l2,Creb3l3,Creb5,Ddc,Itpr1,Maoa,Maob,Prkaca,Prkacb,Prkx,Th
4014	Ras signaling pathway	22	8.21e-09	ENSRNOP00000001525,ENSRNOP00000003630,ENSRNOP00000004237,ENSRNOP00000004920,ENSRNOP00000009511,ENSRNOP00000010959,ENSRNOP00000017104,ENSRNOP00000022559,ENSRNOP00000022579,ENSRNOP00000022715,ENSRNOP00000022827,ENSRNOP00000031380,ENSRNOP00000031579,ENSRNOP00000034272,ENSRNOP00000040409,ENSRNOP00000044041,ENSRNOP00000044732,ENSRNOP00000053100,ENSRNOP00000061004,ENSRNOP00000062228,ENSRNOP00000062381,…	Pla2g10,Pla2g12a,Pla2g12b,Pla2g1b,Pla2g2a,Pla2g2d,Pla2g2f,Pla2g3,Pla2g4a,Pla2g4b,Pla2g4c,Pla2g4d,Pla2g4e,Pla2g4f,Pla2g5,Pla2g6,Prkaca,Prkacb,Prkx,Rap1a,Rap1b,Syngap1
4730	Long-term depression	12	8.21e-09	ENSRNOP00000003630,ENSRNOP00000010959,ENSRNOP00000012948,ENSRNOP00000017190,ENSRNOP00000031380,ENSRNOP00000034272,ENSRNOP00000040361,ENSRNOP00000053100,ENSRNOP00000061004,ENSRNOP00000062735,ENSRNOP00000062785,ENSRNOP00000063885	Gucy1a2,Gucy1a3,Gucy1b2,Gucy1b3,Itpr1,Nos1,Pla2g4a,Pla2g4b,Pla2g4c,Pla2g4d,Pla2g4e,Pla2g4f
860	Porphyrin and chlorophyll metabolism	10	9.04e-09	ENSRNOP00000002705,ENSRNOP00000002712,ENSRNOP00000002716,ENSRNOP00000002728,ENSRNOP00000025045,ENSRNOP00000037803,ENSRNOP00000040239,ENSRNOP00000045002,ENSRNOP00000065158,ENSRNOP00000066773	Fth1,Ugt1a1,Ugt1a8,Ugt1a9,Ugt2a1,Ugt2a3,Ugt2b10,Ugt2b15,Ugt2b17,Ugt2b7
760	Nicotinate and nicotinamide metabolism	9	1.82e-08	ENSRNOP00000004448,ENSRNOP00000004853,ENSRNOP00000005731,ENSRNOP00000013582,ENSRNOP00000015057,ENSRNOP00000019519,ENSRNOP00000020524,ENSRNOP00000027351,ENSRNOP00000055497	Enpp1,Nt5c,Nt5c1a,Nt5c1b,Nt5c2,Nt5c3,Nt5e,Nt5m,Pnp
3320	PPAR signaling pathway	13	3.02e-08	ENSRNOP00000002492,ENSRNOP00000006117,ENSRNOP00000012137,ENSRNOP00000012892,ENSRNOP00000013985,ENSRNOP00000016543,ENSRNOP00000019500,ENSRNOP00000024659,ENSRNOP00000040499,ENSRNOP00000040860,ENSRNOP00000041025,ENSRNOP00000042072,ENSRNOP00000061809	Adipoq,Cpt1b,Cyp4a1,Cyp4a2,Lpl,Plin1,Pparg,Rxra,Rxrb,Rxrg,Slc27a1,Slc27a4,Slc27a6
4962	Vasopressin-regulated water reabsorption	10	3.6e-08	ENSRNOP00000004920,ENSRNOP00000005389,ENSRNOP00000007771,ENSRNOP00000016624,ENSRNOP00000017338,ENSRNOP00000018326,ENSRNOP00000036595,ENSRNOP00000044732,ENSRNOP00000044840,ENSRNOP00000062228	Adcy3,Adcy6,Creb1,Creb3l1,Creb3l2,Creb3l3,Creb5,Prkaca,Prkacb,Prkx
40	Pentose and glucuronate interconversions	9	4.77e-08	ENSRNOP00000002705,ENSRNOP00000002712,ENSRNOP00000002716,ENSRNOP00000002728,ENSRNOP00000025045,ENSRNOP00000040239,ENSRNOP00000045002,ENSRNOP00000065158,ENSRNOP00000066773	Ugt1a1,Ugt1a8,Ugt1a9,Ugt2a1,Ugt2a3,Ugt2b10,Ugt2b15,Ugt2b17,Ugt2b7
4971	Gastric acid secretion	12	5.38e-08	ENSRNOP00000004920,ENSRNOP00000005389,ENSRNOP00000006789,ENSRNOP00000011043,ENSRNOP00000016624,ENSRNOP00000020700,ENSRNOP00000027719,ENSRNOP00000038994,ENSRNOP00000044732,ENSRNOP00000046488,ENSRNOP00000062228,ENSRNOP00000063885	Adcy1,Adcy2,Adcy3,Adcy4,Adcy5,Adcy6,Adcy7,Adcy8,Itpr1,Prkaca,Prkacb,Prkx
4914	Progesterone-mediated oocyte maturation	13	8.55e-08	ENSRNOP00000004920,ENSRNOP00000005389,ENSRNOP00000006789,ENSRNOP00000011043,ENSRNOP00000015498,ENSRNOP00000016624,ENSRNOP00000020700,ENSRNOP00000027719,ENSRNOP00000032282,ENSRNOP00000038994,ENSRNOP00000044732,ENSRNOP00000046488,ENSRNOP00000062228	Adcy1,Adcy2,Adcy3,Adcy4,Adcy5,Adcy6,Adcy7,Adcy8,Pde3a,Pde3b,Prkaca,Prkacb,Prkx
500	Starch and sucrose metabolism	10	9.15e-08	ENSRNOP00000002705,ENSRNOP00000002712,ENSRNOP00000002716,ENSRNOP00000002728,ENSRNOP00000019519,ENSRNOP00000025045,ENSRNOP00000040239,ENSRNOP00000045002,ENSRNOP00000065158,ENSRNOP00000066773	Enpp1,Ugt1a1,Ugt1a8,Ugt1a9,Ugt2a1,Ugt2a3,Ugt2b10,Ugt2b15,Ugt2b17,Ugt2b7
240	Pyrimidine metabolism	14	1.04e-07	ENSRNOP00000004448,ENSRNOP00000004853,ENSRNOP00000005213,ENSRNOP00000005731,ENSRNOP00000006765,ENSRNOP00000013582,ENSRNOP00000015057,ENSRNOP00000015792,ENSRNOP00000020524,ENSRNOP00000020695,ENSRNOP00000027351,ENSRNOP00000028838,ENSRNOP00000038248,ENSRNOP00000055497	Itpa,Nt5c,Nt5c1a,Nt5c1b,Nt5c2,Nt5c3,Nt5e,Nt5m,Pnp,Uck1,Uck2,Uckl1,Upp1,Upp2
4727	GABAergic synapse	13	1.25e-07	ENSRNOP00000004920,ENSRNOP00000005389,ENSRNOP00000006789,ENSRNOP00000011043,ENSRNOP00000016624,ENSRNOP00000020700,ENSRNOP00000023623,ENSRNOP00000027719,ENSRNOP00000038994,ENSRNOP00000044732,ENSRNOP00000046488,ENSRNOP00000062228,ENSRNOP00000065890	Adcy1,Adcy2,Adcy3,Adcy4,Adcy5,Adcy6,Adcy7,Adcy8,Glul,Prkaca,Prkacb,Prkx,Slc38a3
4744	Phototransduction	8	1.25e-07	ENSRNOP00000000077,ENSRNOP00000006469,ENSRNOP00000007032,ENSRNOP00000020513,ENSRNOP00000024171,ENSRNOP00000049500,ENSRNOP00000063522,ENSRNOP00000064365	Cnga1,Cngb1,Gnat3,Gucy2d,Gucy2f,Pde6a,Pde6b,Pde6g
270	Cysteine and methionine metabolism	9	2.35e-07	ENSRNOP00000004269,ENSRNOP00000015190,ENSRNOP00000015336,ENSRNOP00000015956,ENSRNOP00000018170,ENSRNOP00000022309,ENSRNOP00000022721,ENSRNOP00000023973,ENSRNOP00000027320	Bhmt,Got1,Got2,Il4i1,Mat1a,Mat2a,Mat2b,Mtr,Tat
400	Phenylalanine, tyrosine and tryptophan biosynthesis	5	3.45e-07	ENSRNOP00000005844,ENSRNOP00000015956,ENSRNOP00000022309,ENSRNOP00000022721,ENSRNOP00000027320	Got1,Got2,Il4i1,Pah,Tat
5012	Parkinson s disease	16	3.67e-07	ENSRNOP00000004920,ENSRNOP00000027682,ENSRNOP00000039048,ENSRNOP00000042064,ENSRNOP00000042521,ENSRNOP00000043141,ENSRNOP00000043885,ENSRNOP00000044573,ENSRNOP00000044732,ENSRNOP00000046414,ENSRNOP00000046488,ENSRNOP00000047954,ENSRNOP00000049172,ENSRNOP00000049769,ENSRNOP00000051326,ENSRNOP00000062228	ATP6,ATP8,Adcy5,COX1,COX2,COX3,CYTB,ND1,ND2,ND4,ND4L,ND5,Prkaca,Prkacb,Prkx,Th
5166	HTLV-I infection	21	1.13e-06	ENSRNOP00000000206,ENSRNOP00000002174,ENSRNOP00000004920,ENSRNOP00000005085,ENSRNOP00000005389,ENSRNOP00000006789,ENSRNOP00000007079,ENSRNOP00000011043,ENSRNOP00000016624,ENSRNOP00000018326,ENSRNOP00000020700,ENSRNOP00000021700,ENSRNOP00000027719,ENSRNOP00000030925,ENSRNOP00000038994,ENSRNOP00000044732,ENSRNOP00000046488,ENSRNOP00000052256,ENSRNOP00000060302,ENSRNOP00000062109,ENSRNOP00000062228	Adcy1,Adcy2,Adcy3,Adcy4,Adcy5,Adcy6,Adcy7,Adcy8,Atf1,Atf2,Atf3,Atf4,Creb1,Crebbp,Crem,Crtc1,Crtc2,Ep300,Prkaca,Prkacb,Prkx
5034	Alcoholism	14	1.95e-06	ENSRNOP00000002174,ENSRNOP00000007771,ENSRNOP00000016567,ENSRNOP00000017338,ENSRNOP00000018326,ENSRNOP00000027682,ENSRNOP00000036595,ENSRNOP00000043466,ENSRNOP00000044732,ENSRNOP00000044840,ENSRNOP00000046488,ENSRNOP00000060302,ENSRNOP00000063784,ENSRNOP00000064520	Adcy5,Atf2,Atf4,Creb1,Creb3l1,Creb3l2,Creb3l3,Creb5,Ddc,Maoa,Maob,Pkia,Prkaca,Th
250	Alanine, aspartate and glutamate metabolism	8	2.05e-06	ENSRNOP00000001211,ENSRNOP00000012075,ENSRNOP00000015956,ENSRNOP00000022309,ENSRNOP00000024112,ENSRNOP00000027320,ENSRNOP00000050760,ENSRNOP00000065890	Acy3,Asl,Aspa,Ass1,Glul,Got1,Got2,Il4i1
4723	Retrograde endocannabinoid signaling	12	4.03e-06	ENSRNOP00000004920,ENSRNOP00000005389,ENSRNOP00000006789,ENSRNOP00000011043,ENSRNOP00000016624,ENSRNOP00000020700,ENSRNOP00000027719,ENSRNOP00000038994,ENSRNOP00000044732,ENSRNOP00000046488,ENSRNOP00000062228,ENSRNOP00000063885	Adcy1,Adcy2,Adcy3,Adcy4,Adcy5,Adcy6,Adcy7,Adcy8,Itpr1,Prkaca,Prkacb,Prkx
4114	Oocyte meiosis	12	7.55e-06	ENSRNOP00000004920,ENSRNOP00000005389,ENSRNOP00000006789,ENSRNOP00000011043,ENSRNOP00000016624,ENSRNOP00000020700,ENSRNOP00000027719,ENSRNOP00000038994,ENSRNOP00000044732,ENSRNOP00000046488,ENSRNOP00000062228,ENSRNOP00000063885	Adcy1,Adcy2,Adcy3,Adcy4,Adcy5,Adcy6,Adcy7,Adcy8,Itpr1,Prkaca,Prkacb,Prkx
4370	VEGF signaling pathway	9	1.21e-05	ENSRNOP00000003630,ENSRNOP00000010959,ENSRNOP00000013058,ENSRNOP00000028549,ENSRNOP00000029296,ENSRNOP00000031380,ENSRNOP00000034272,ENSRNOP00000053100,ENSRNOP00000061004	Nos3,Pla2g4a,Pla2g4b,Pla2g4c,Pla2g4d,Pla2g4e,Pla2g4f,Sphk1,Sphk2
4919	Thyroid hormone signaling pathway	12	1.94e-05	ENSRNOP00000000206,ENSRNOP00000000718,ENSRNOP00000004140,ENSRNOP00000004920,ENSRNOP00000006117,ENSRNOP00000007079,ENSRNOP00000012892,ENSRNOP00000023301,ENSRNOP00000040499,ENSRNOP00000042040,ENSRNOP00000044732,ENSRNOP00000062228	Crebbp,Ep300,Myh6,Plcd3,Prkaca,Prkacb,Prkx,Rxra,Rxrb,Rxrg,Slc16a10,Slc16a2
5016	Huntington s disease	15	3.21e-05	ENSRNOP00000000206,ENSRNOP00000007079,ENSRNOP00000007771,ENSRNOP00000012137,ENSRNOP00000017338,ENSRNOP00000018326,ENSRNOP00000036595,ENSRNOP00000039048,ENSRNOP00000042521,ENSRNOP00000044840,ENSRNOP00000046414,ENSRNOP00000047954,ENSRNOP00000049769,ENSRNOP00000051326,ENSRNOP00000063885	ATP6,ATP8,COX1,COX2,COX3,CYTB,Creb1,Creb3l1,Creb3l2,Creb3l3,Creb5,Crebbp,Ep300,Itpr1,Pparg
4152	AMPK signaling pathway	12	4.9e-05	ENSRNOP00000002492,ENSRNOP00000007771,ENSRNOP00000012137,ENSRNOP00000013985,ENSRNOP00000017338,ENSRNOP00000018326,ENSRNOP00000021700,ENSRNOP00000027911,ENSRNOP00000036595,ENSRNOP00000044840,ENSRNOP00000057414,ENSRNOP00000064445	Adipoq,Cpt1b,Creb1,Creb3l1,Creb3l2,Creb3l3,Creb5,Crtc2,Fasn,Lipe,Pparg,Stk11
450	Selenocompound metabolism	5	5.27e-05	ENSRNOP00000015316,ENSRNOP00000021865,ENSRNOP00000023973,ENSRNOP00000034945,ENSRNOP00000059667	Ccbl1,Ccbl2,Inmt,Mars,Mtr
4062	Chemokine signaling pathway	14	5.47e-05	ENSRNOP00000003794,ENSRNOP00000004920,ENSRNOP00000005389,ENSRNOP00000006789,ENSRNOP00000009511,ENSRNOP00000011043,ENSRNOP00000016624,ENSRNOP00000020700,ENSRNOP00000027719,ENSRNOP00000038994,ENSRNOP00000040409,ENSRNOP00000044732,ENSRNOP00000046488,ENSRNOP00000062228	Adcy1,Adcy2,Adcy3,Adcy4,Adcy5,Adcy6,Adcy7,Adcy8,Ppbp,Prkaca,Prkacb,Prkx,Rap1a,Rap1b
1210	2-Oxocarboxylic acid metabolism	5	7.15e-05	ENSRNOP00000015852,ENSRNOP00000015956,ENSRNOP00000021193,ENSRNOP00000022309,ENSRNOP00000028474	Acy1,Bcat1,Bcat2,Got1,Got2
4015	Rap1 signaling pathway	15	9.69e-05	ENSRNOP00000005389,ENSRNOP00000006789,ENSRNOP00000009511,ENSRNOP00000010630,ENSRNOP00000011043,ENSRNOP00000013481,ENSRNOP00000016624,ENSRNOP00000020700,ENSRNOP00000022214,ENSRNOP00000027719,ENSRNOP00000037119,ENSRNOP00000038994,ENSRNOP00000040409,ENSRNOP00000046488,ENSRNOP00000061597	Adcy1,Adcy2,Adcy3,Adcy4,Adcy5,Adcy6,Adcy7,Adcy8,Rap1a,Rap1b,Rapgef2,Rapgef3,Rapgef4,Rapgef6,Vasp
4742	Taste transduction	8	0.000108	ENSRNOP00000004920,ENSRNOP00000006789,ENSRNOP00000007032,ENSRNOP00000008872,ENSRNOP00000016624,ENSRNOP00000027719,ENSRNOP00000044732,ENSRNOP00000062228	Adcy4,Adcy6,Adcy8,Gnat3,Pde1a,Prkaca,Prkacb,Prkx
4260	Cardiac muscle contraction	9	0.000115	ENSRNOP00000023301,ENSRNOP00000024186,ENSRNOP00000025606,ENSRNOP00000028458,ENSRNOP00000039048,ENSRNOP00000039707,ENSRNOP00000046414,ENSRNOP00000047954,ENSRNOP00000051326	COX1,COX2,COX3,CYTB,Myh6,Myh7,Myl2,Myl3,Tnnc1
4010	MAPK signaling pathway	16	0.000303	ENSRNOP00000002174,ENSRNOP00000003630,ENSRNOP00000004920,ENSRNOP00000007833,ENSRNOP00000009511,ENSRNOP00000010959,ENSRNOP00000031380,ENSRNOP00000034272,ENSRNOP00000037119,ENSRNOP00000040409,ENSRNOP00000044732,ENSRNOP00000053100,ENSRNOP00000060302,ENSRNOP00000061004,ENSRNOP00000062228,ENSRNOP00000063163	Atf2,Atf4,Pla2g4a,Pla2g4b,Pla2g4c,Pla2g4d,Pla2g4e,Pla2g4f,Prkaca,Prkacb,Prkx,Ptpn7,Rap1a,Rap1b,Rapgef2,Rps6ka5
1040	Biosynthesis of unsaturated fatty acids	5	0.000503	ENSRNOP00000009777,ENSRNOP00000013515,ENSRNOP00000013729,ENSRNOP00000013754,ENSRNOP00000014213	Acot1,Acot2,Acot4,Acot7,Baat
190	Oxidative phosphorylation	11	0.000617	ENSRNOP00000039048,ENSRNOP00000042064,ENSRNOP00000042521,ENSRNOP00000043141,ENSRNOP00000043885,ENSRNOP00000044573,ENSRNOP00000046414,ENSRNOP00000047954,ENSRNOP00000049172,ENSRNOP00000049769,ENSRNOP00000051326	ATP6,ATP8,COX1,COX2,COX3,CYTB,ND1,ND2,ND4,ND4L,ND5
5146	Amoebiasis	9	0.00122	ENSRNOP00000004920,ENSRNOP00000004956,ENSRNOP00000011043,ENSRNOP00000015083,ENSRNOP00000017911,ENSRNOP00000022150,ENSRNOP00000044732,ENSRNOP00000062228,ENSRNOP00000067662	Adcy1,Arg1,Arg2,Cd1d1,Col3a1,Nos2,Prkaca,Prkacb,Prkx
4666	Fc gamma R-mediated phagocytosis	8	0.00146	ENSRNOP00000000193,ENSRNOP00000003630,ENSRNOP00000011237,ENSRNOP00000017104,ENSRNOP00000022214,ENSRNOP00000028549,ENSRNOP00000029296,ENSRNOP00000062843	Pla2g4a,Pla2g6,Ppap2a,Ppap2b,Ppap2c,Sphk1,Sphk2,Vasp
5215	Prostate cancer	8	0.00156	ENSRNOP00000000206,ENSRNOP00000007079,ENSRNOP00000007771,ENSRNOP00000017338,ENSRNOP00000018326,ENSRNOP00000036595,ENSRNOP00000044840,ENSRNOP00000060302	Atf4,Creb1,Creb3l1,Creb3l2,Creb3l3,Creb5,Crebbp,Ep300
4910	Insulin signaling pathway	10	0.00163	ENSRNOP00000004920,ENSRNOP00000012415,ENSRNOP00000015498,ENSRNOP00000027552,ENSRNOP00000027911,ENSRNOP00000032282,ENSRNOP00000044732,ENSRNOP00000062228,ENSRNOP00000064445,ENSRNOP00000067771	Fasn,Lipe,Pde3a,Pde3b,Prkaca,Prkacb,Prkar1a,Prkar2a,Prkar2b,Prkx
5203	Viral carcinogenesis	12	0.00336	ENSRNOP00000000206,ENSRNOP00000002174,ENSRNOP00000004920,ENSRNOP00000007079,ENSRNOP00000007771,ENSRNOP00000017338,ENSRNOP00000018326,ENSRNOP00000036595,ENSRNOP00000044732,ENSRNOP00000044840,ENSRNOP00000060302,ENSRNOP00000062228	Atf2,Atf4,Creb1,Creb3l1,Creb3l2,Creb3l3,Creb5,Crebbp,Ep300,Prkaca,Prkacb,Prkx
260	Glycine, serine and threonine metabolism	5	0.00351	ENSRNOP00000000181,ENSRNOP00000015336,ENSRNOP00000043466,ENSRNOP00000059889,ENSRNOP00000063784	Aoc3,Bhmt,Gatm,Maoa,Maob
62	Fatty acid elongation	4	0.00524	ENSRNOP00000013515,ENSRNOP00000013729,ENSRNOP00000013754,ENSRNOP00000014213	Acot1,Acot2,Acot4,Acot7
4668	TNF signaling pathway	8	0.00575	ENSRNOP00000002174,ENSRNOP00000007771,ENSRNOP00000017338,ENSRNOP00000018326,ENSRNOP00000036595,ENSRNOP00000044840,ENSRNOP00000060302,ENSRNOP00000063163	Atf2,Atf4,Creb1,Creb3l1,Creb3l2,Creb3l3,Creb5,Rps6ka5
5161	Hepatitis B	9	0.00606	ENSRNOP00000000206,ENSRNOP00000002174,ENSRNOP00000007079,ENSRNOP00000007771,ENSRNOP00000017338,ENSRNOP00000018326,ENSRNOP00000036595,ENSRNOP00000044840,ENSRNOP00000060302	Atf2,Atf4,Creb1,Creb3l1,Creb3l2,Creb3l3,Creb5,Crebbp,Ep300
4974	Protein digestion and absorption	7	0.00659	ENSRNOP00000000718,ENSRNOP00000004956,ENSRNOP00000014391,ENSRNOP00000019618,ENSRNOP00000025196,ENSRNOP00000044706,ENSRNOP00000047913	Ace2,Col3a1,Kcne3,Slc16a10,Slc3a2,Slc7a7,Slc7a8
290	Valine, leucine and isoleucine biosynthesis	2	0.00752	ENSRNOP00000021193,ENSRNOP00000028474	Bcat1,Bcat2
5216	Thyroid cancer	4	0.00765	ENSRNOP00000006117,ENSRNOP00000012137,ENSRNOP00000012892,ENSRNOP00000040499	Pparg,Rxra,Rxrb,Rxrg
4664	Fc epsilon RI signaling pathway	6	0.00809	ENSRNOP00000003630,ENSRNOP00000010959,ENSRNOP00000031380,ENSRNOP00000034272,ENSRNOP00000053100,ENSRNOP00000061004	Pla2g4a,Pla2g4b,Pla2g4c,Pla2g4d,Pla2g4e,Pla2g4f
4920	Adipocytokine signaling pathway	6	0.00998	ENSRNOP00000002492,ENSRNOP00000006117,ENSRNOP00000012892,ENSRNOP00000013985,ENSRNOP00000040499,ENSRNOP00000057414	Adipoq,Cpt1b,Rxra,Rxrb,Rxrg,Stk11
770	Pantothenate and CoA biosynthesis	3	0.0118	ENSRNOP00000019519,ENSRNOP00000021193,ENSRNOP00000028474	Bcat1,Bcat2,Enpp1
1120	Microbial metabolism in diverse environments	9	0.0162	ENSRNOP00000009086,ENSRNOP00000011384,ENSRNOP00000020781,ENSRNOP00000021657,ENSRNOP00000024000,ENSRNOP00000026413,ENSRNOP00000030323,ENSRNOP00000061028,ENSRNOP00000065890	Acyp1,Acyp2,Aldh1a1,Glul,Hemk1,Mettl6,Mthfr,Pccb,Prdx6
61	Fatty acid biosynthesis	2	0.0172	ENSRNOP00000022043,ENSRNOP00000064445	Fasn,Olah
4210	Apoptosis	6	0.0185	ENSRNOP00000004920,ENSRNOP00000012415,ENSRNOP00000027552,ENSRNOP00000044732,ENSRNOP00000062228,ENSRNOP00000067771	Prkaca,Prkacb,Prkar1a,Prkar2a,Prkar2b,Prkx
5010	Alzheimer s disease	9	0.0291	ENSRNOP00000016543,ENSRNOP00000039048,ENSRNOP00000042521,ENSRNOP00000046414,ENSRNOP00000047954,ENSRNOP00000049769,ENSRNOP00000051326,ENSRNOP00000062735,ENSRNOP00000063885	ATP6,ATP8,COX1,COX2,COX3,CYTB,Itpr1,Lpl,Nos1
4961	Endocrine and other factor-regulated calcium reabsorption	4	0.042	ENSRNOP00000004920,ENSRNOP00000016624,ENSRNOP00000044732,ENSRNOP00000062228	Adcy6,Prkaca,Prkacb,Prkx
280	Valine, leucine and isoleucine degradation	4	0.0447	ENSRNOP00000021193,ENSRNOP00000021657,ENSRNOP00000027320,ENSRNOP00000028474	Bcat1,Bcat2,Il4i1,Pccb
4932	Non-alcoholic fatty liver disease (NAFLD)	8	0.0461	ENSRNOP00000002492,ENSRNOP00000012892,ENSRNOP00000016883,ENSRNOP00000039048,ENSRNOP00000046414,ENSRNOP00000047954,ENSRNOP00000051326,ENSRNOP00000060302	Adipoq,Atf4,COX1,COX2,COX3,CYTB,Cyp2e1,Rxra
601	Glycosphingolipid biosynthesis - lacto and neolacto series	3	0.0483	ENSRNOP00000045319,ENSRNOP00000065701,ENSRNOP00000067153	Abol1,B3galt5,B3gnt5

## Sheet: Cellular component
Table S4B
Cellular component terms analysis for the corresponding proteins of the metabolic biomarkers and the candidate transcripts using STRING
ID	Pathway description	Observed count	False discovery rate	IDs	Labels
GO.0005737	cytoplasm	223	1.96e-39	ENSRNOP00000000133,ENSRNOP00000000181,ENSRNOP00000000212,ENSRNOP00000000750,ENSRNOP00000001075,ENSRNOP00000001211,ENSRNOP00000001525,ENSRNOP00000001559,ENSRNOP00000001581,ENSRNOP00000002174,ENSRNOP00000002316,ENSRNOP00000002381,ENSRNOP00000002712,ENSRNOP00000002899,ENSRNOP00000003405,ENSRNOP00000003630,ENSRNOP00000003779,ENSRNOP00000004113,ENSRNOP00000004172,ENSRNOP00000004248,ENSRNOP00000004269,…	ATP6,Aanat,Abcc5,Abol1,Ace2,Acot1,Acot2,Acot7,Acot8,Acy1,Acy3,Adc,Adcy10,Adcy5,Adcy6,Ahr,Akap5,Akap7,Akap8,Aldh1a1,Aldh1a2,Ankrd1,Aoc3,Arg1,Arg2,As3mt,Asah1,Asl,Ass1,Atf2,Atf4,Atf5,B3gnt5,Batf,Bcat2,Bhlhe40,Bhmt,Bhmt2,COX2,COX3,CYTB,Calca,Ccbl1,Cd1d1,Cel,Ces1d,Cnga1,Cort,Cpt1b,Crabp1,Crabp2,Creb1,Creb3l1,Creb3l2,Creb3l3,Crebbp,Crtc1,Crtc2,Csrp3,Cyct,Cyp17a1,Cyp19a1,Cyp1a1,Cyp1a2,Cyp1b1,Cyp2b3,Cyp…
GO.0044444	cytoplasmic part	184	3.76e-39	ENSRNOP00000000133,ENSRNOP00000000181,ENSRNOP00000000212,ENSRNOP00000001211,ENSRNOP00000001525,ENSRNOP00000001559,ENSRNOP00000002174,ENSRNOP00000002316,ENSRNOP00000002712,ENSRNOP00000002899,ENSRNOP00000003405,ENSRNOP00000003630,ENSRNOP00000003779,ENSRNOP00000004113,ENSRNOP00000004248,ENSRNOP00000004269,ENSRNOP00000004326,ENSRNOP00000004370,ENSRNOP00000005209,ENSRNOP00000005213,ENSRNOP00000006469,…	ATP6,Aanat,Abcc5,Abol1,Acot1,Acot2,Acot7,Acot8,Adc,Adcy10,Adcy5,Adcy6,Ahr,Akap5,Akap7,Akap8,Aldh1a2,Ankrd1,Aoc3,Arg1,Arg2,As3mt,Asah1,Asl,Aspa,Ass1,Atf2,B3gnt5,Bcat1,Bcat2,Bhmt,Bhmt2,COX2,COX3,CYTB,Calca,Ccbl1,Cd1d1,Cel,Ces1d,Cnga1,Cort,Cpt1b,Crabp1,Crabp2,Creb1,Creb3l1,Creb3l2,Creb3l3,Csrp3,Cyct,Cyp17a1,Cyp19a1,Cyp1a1,Cyp1a2,Cyp1b1,Cyp2b3,Cyp2d4,Cyp2e1,Cyp2f4,Cyp4a1,Cyp4a2,Cyp4b1,Cyp4x1,Ddc,Farp…
GO.0005623	cell	233	1.76e-30	ENSRNOP00000000133,ENSRNOP00000000181,ENSRNOP00000000212,ENSRNOP00000000718,ENSRNOP00000001075,ENSRNOP00000001211,ENSRNOP00000001234,ENSRNOP00000001525,ENSRNOP00000001581,ENSRNOP00000002316,ENSRNOP00000002381,ENSRNOP00000002712,ENSRNOP00000002899,ENSRNOP00000003189,ENSRNOP00000003405,ENSRNOP00000003630,ENSRNOP00000003779,ENSRNOP00000004113,ENSRNOP00000004172,ENSRNOP00000004248,ENSRNOP00000004269,…	ATP6,Aanat,Abcc5,Abol1,Ace2,Acot1,Acot2,Acot8,Acy1,Acy3,Adc,Adcy10,Adcy2,Adcy3,Adcy4,Adcy5,Adcy6,Adcy8,Ahr,Akap5,Akap7,Aldh1a1,Aldh1a2,Ankrd1,Aoc3,Arg2,As3mt,Asah1,Asah2,Asl,Ass1,Atf3,Atf5,B3gnt5,Batf,Bcat2,Bhlhe40,Bhmt,Bhmt2,COX2,COX3,Ccbl1,Cd1d1,Cel,Ces1d,Cnga1,Cnga2,Cnga4,Cort,Cpt1b,Crabp1,Crabp2,Creb1,Creb3l1,Creb3l2,Creb3l3,Crem,Csrp3,Cyct,Cyp17a1,Cyp19a1,Cyp1a1,Cyp1a2,Cyp1b1,Cyp2b3,Cyp2d4,C…
GO.0044464	cell part	232	2.28e-30	ENSRNOP00000000133,ENSRNOP00000000181,ENSRNOP00000000212,ENSRNOP00000000718,ENSRNOP00000001075,ENSRNOP00000001211,ENSRNOP00000001234,ENSRNOP00000001525,ENSRNOP00000001581,ENSRNOP00000002316,ENSRNOP00000002381,ENSRNOP00000002712,ENSRNOP00000002899,ENSRNOP00000003189,ENSRNOP00000003405,ENSRNOP00000003630,ENSRNOP00000003779,ENSRNOP00000004113,ENSRNOP00000004172,ENSRNOP00000004248,ENSRNOP00000004269,…	ATP6,Aanat,Abcc5,Abol1,Ace2,Acot1,Acot2,Acot8,Acy1,Acy3,Adc,Adcy10,Adcy2,Adcy3,Adcy4,Adcy5,Adcy6,Adcy8,Ahr,Akap5,Akap7,Aldh1a1,Aldh1a2,Ankrd1,Aoc3,Arg2,As3mt,Asah1,Asah2,Asl,Ass1,Atf3,Atf5,B3gnt5,Batf,Bcat2,Bhlhe40,Bhmt,Bhmt2,COX2,COX3,Ccbl1,Cd1d1,Cel,Ces1d,Cnga1,Cnga2,Cnga4,Cort,Cpt1b,Crabp1,Crabp2,Creb1,Creb3l1,Creb3l2,Creb3l3,Crem,Csrp3,Cyct,Cyp17a1,Cyp19a1,Cyp1a1,Cyp1a2,Cyp1b1,Cyp2b3,Cyp2d4,C…
GO.0005622	intracellular	217	6.68e-30	ENSRNOP00000000133,ENSRNOP00000000181,ENSRNOP00000000212,ENSRNOP00000001075,ENSRNOP00000001211,ENSRNOP00000001525,ENSRNOP00000001559,ENSRNOP00000001581,ENSRNOP00000002316,ENSRNOP00000002381,ENSRNOP00000002712,ENSRNOP00000002899,ENSRNOP00000003405,ENSRNOP00000003630,ENSRNOP00000003779,ENSRNOP00000004113,ENSRNOP00000004172,ENSRNOP00000004248,ENSRNOP00000004269,ENSRNOP00000004326,ENSRNOP00000004370,…	ATP6,Aanat,Abcc5,Abol1,Ace2,Acot1,Acot2,Acot8,Acy1,Acy3,Adc,Adcy10,Adcy2,Adcy3,Adcy4,Adcy5,Adcy6,Adcy8,Ahr,Akap5,Akap7,Aldh1a1,Aldh1a2,Ankrd1,Aoc3,Arg2,As3mt,Asah1,Asl,Ass1,Atf3,Atf5,B3gnt5,Batf,Bcat2,Bhlhe40,Bhmt,Bhmt2,COX2,COX3,Ccbl1,Cd1d1,Cel,Ces1d,Cnga1,Cort,Cpt1b,Crabp1,Crabp2,Creb1,Creb3l1,Creb3l2,Creb3l3,Crem,Csrp3,Cyct,Cyp17a1,Cyp19a1,Cyp1a1,Cyp1a2,Cyp1b1,Cyp2b3,Cyp2d4,Cyp2e1,Cyp2f4,Cyp4a…
GO.0016020	membrane	173	3.19e-26	ENSRNOP00000000133,ENSRNOP00000000181,ENSRNOP00000000193,ENSRNOP00000000212,ENSRNOP00000000718,ENSRNOP00000001211,ENSRNOP00000001234,ENSRNOP00000001559,ENSRNOP00000002174,ENSRNOP00000002316,ENSRNOP00000002712,ENSRNOP00000002899,ENSRNOP00000004113,ENSRNOP00000004172,ENSRNOP00000004248,ENSRNOP00000004326,ENSRNOP00000004370,ENSRNOP00000004911,ENSRNOP00000005209,ENSRNOP00000005389,ENSRNOP00000005671,…	ATP6,Abcc5,Abol1,Ace2,Acy3,Ada,Adc,Adcy10,Adcy2,Adcy3,Adcy4,Adcy5,Adcy6,Adcy8,Akap5,Akap7,Akap8,Aoc3,Arg1,Art5,Asah2,Asl,Ass1,Atf2,Atf4,B3gnt5,COX2,COX3,Cd1d1,Cel,Cnga1,Cnga2,Cnga4,Comt,Cort,Cpt1b,Creb3l1,Creb3l2,Creb3l3,Crtc1,Cryab,Cyct,Cyp17a1,Cyp19a1,Cyp1a1,Cyp1a2,Cyp1b1,Cyp2b3,Cyp2d4,Cyp2e1,Cyp2f4,Cyp4a1,Cyp4a2,Cyp4b1,Cyp4x1,Enpp1,Farp1,Farsa,Fasn,Fxyd1,Gatm,Gba2,Gltpd1,Gnat3,Got2,Gucy2c,Gucy…
GO.0044424	intracellular part	205	1.31e-25	ENSRNOP00000000133,ENSRNOP00000000181,ENSRNOP00000000212,ENSRNOP00000001075,ENSRNOP00000001211,ENSRNOP00000001525,ENSRNOP00000001559,ENSRNOP00000001581,ENSRNOP00000002316,ENSRNOP00000002381,ENSRNOP00000002712,ENSRNOP00000002899,ENSRNOP00000003405,ENSRNOP00000003630,ENSRNOP00000003779,ENSRNOP00000004113,ENSRNOP00000004172,ENSRNOP00000004248,ENSRNOP00000004269,ENSRNOP00000004326,ENSRNOP00000004370,…	ATP6,Aanat,Abcc5,Abol1,Ace2,Acot1,Acot2,Acot8,Acy1,Acy3,Adc,Adcy10,Adcy3,Adcy5,Adcy6,Ahr,Akap5,Akap7,Aldh1a1,Aldh1a2,Ankrd1,Aoc3,Arg2,As3mt,Asah1,Asl,Ass1,Atf3,Atf5,B3gnt5,Batf,Bcat2,Bhlhe40,Bhmt,Bhmt2,COX2,COX3,Ccbl1,Cd1d1,Cel,Ces1d,Cnga1,Cort,Cpt1b,Crabp1,Crabp2,Creb1,Creb3l1,Creb3l2,Creb3l3,Crem,Csrp3,Cyct,Cyp17a1,Cyp19a1,Cyp1a1,Cyp1a2,Cyp1b1,Cyp2b3,Cyp2d4,Cyp2e1,Cyp2f4,Cyp4a1,Cyp4a2,Cyp4b1,Cy…
GO.0005575	cellular_component	224	4.27e-22	ENSRNOP00000000133,ENSRNOP00000000181,ENSRNOP00000000193,ENSRNOP00000000212,ENSRNOP00000000718,ENSRNOP00000001075,ENSRNOP00000001211,ENSRNOP00000001234,ENSRNOP00000001525,ENSRNOP00000001581,ENSRNOP00000002316,ENSRNOP00000002381,ENSRNOP00000002712,ENSRNOP00000002899,ENSRNOP00000003405,ENSRNOP00000003630,ENSRNOP00000003779,ENSRNOP00000004113,ENSRNOP00000004172,ENSRNOP00000004237,ENSRNOP00000004248,…	Aanat,Abcc5,Abol1,Ace2,Acot1,Acot2,Acot8,Acy1,Adc,Adcy10,Adcy2,Adcy3,Adcy4,Adcy5,Adcy6,Adcy8,Adm2,Ahr,Akap2,Akap5,Akap7,Aldh1a1,Aldh1a2,Ankrd1,Aoc3,Arg2,Art5,As3mt,Asah1,Asah2,Asip,Asl,Atf3,Atf5,B3gnt5,Batf,Bcat2,Bhlhe40,Bhmt,Bhmt2,COX3,Ccbl1,Cd1d1,Cel,Ces1d,Ces5a,Cnga1,Cnga2,Cnga4,Cort,Cpt1b,Crabp1,Crabp2,Creb1,Creb3l1,Creb3l2,Creb3l3,Crem,Csrp3,Cyct,Cyp17a1,Cyp19a1,Cyp1a1,Cyp1a2,Cyp1b1,Cyp2b3,C…
GO.0043231	intracellular membrane-bounded organelle	165	1.78e-19	ENSRNOP00000000133,ENSRNOP00000000181,ENSRNOP00000000212,ENSRNOP00000001075,ENSRNOP00000001211,ENSRNOP00000001525,ENSRNOP00000001559,ENSRNOP00000002381,ENSRNOP00000002712,ENSRNOP00000002899,ENSRNOP00000003405,ENSRNOP00000003630,ENSRNOP00000003779,ENSRNOP00000004113,ENSRNOP00000004172,ENSRNOP00000004248,ENSRNOP00000004269,ENSRNOP00000004326,ENSRNOP00000004351,ENSRNOP00000005085,ENSRNOP00000005213,…	ATP6,Abol1,Acot2,Acot7,Acot8,Ada,Adc,Adcy10,Adcy3,Adcy5,Adcy6,Ahr,Akap7,Aldh1a1,Ankrd1,Aoc3,Arg2,Asah1,Asl,Aspa,Ass1,Atf3,Atf5,B3gnt5,Baat,Batf,Bcat1,Bcat2,Bhlhe40,COX2,COX3,CYTB,Calca,Ccbl1,Cd1d1,Cel,Ces1d,Comt,Cort,Cpt1b,Crabp2,Creb1,Creb3l1,Creb3l2,Creb3l3,Crem,Csrp3,Cyct,Cyp17a1,Cyp19a1,Cyp1a1,Cyp1a2,Cyp1b1,Cyp2b3,Cyp2d4,Cyp2e1,Cyp2f4,Cyp4a1,Cyp4a2,Cyp4b1,Cyp4x1,Ddc,Dkc1,Fars2,Fasn,Gatm,Gba2,…
GO.0005829	cytosol	73	3.07e-19	ENSRNOP00000000212,ENSRNOP00000001559,ENSRNOP00000003405,ENSRNOP00000003630,ENSRNOP00000004326,ENSRNOP00000005213,ENSRNOP00000006469,ENSRNOP00000006618,ENSRNOP00000006971,ENSRNOP00000007738,ENSRNOP00000007833,ENSRNOP00000008300,ENSRNOP00000009511,ENSRNOP00000009777,ENSRNOP00000012137,ENSRNOP00000012948,ENSRNOP00000013058,ENSRNOP00000013729,ENSRNOP00000014213,ENSRNOP00000014572,ENSRNOP00000014948,…	Acot1,Acot7,Adcy10,Ahr,Akap7,Aldh1a2,Ankrd1,As3mt,Aspa,Baat,Bcat1,Bhmt,Bhmt2,Calca,Ccbl1,Cel,Ces1d,Cnga1,Comt,Crabp1,Crabp2,Cryab,Cyct,Cyp19a1,Farp1,Fasn,Fxyd1,Gltpd1,Got1,Gucy1a2,Gucy1a3,Gucy1b2,Gucy1b3,Hal,Hba-a2,Hdc,Hrh4,Hspa1a,Ido1,Itpr1,Lipe,Mat1a,Mat2a,Mtrr,Nos1,Nos3,Olah,Pafah1b2,Pafah1b3,Pdc,Pde2a,Pde3a,Pde4a,Pde4b,Pde5a,Pde9a,Pla2g4a,Pla2g6,Pparg,Prkaca,Prkacb,Prmt3,Ptgdr,Ptpn7,Rap1a,Rap…
GO.0044425	membrane part	136	4.67e-19	ENSRNOP00000000133,ENSRNOP00000000193,ENSRNOP00000000718,ENSRNOP00000001234,ENSRNOP00000001559,ENSRNOP00000002316,ENSRNOP00000002712,ENSRNOP00000003189,ENSRNOP00000004113,ENSRNOP00000004172,ENSRNOP00000004248,ENSRNOP00000005209,ENSRNOP00000005389,ENSRNOP00000005671,ENSRNOP00000006469,ENSRNOP00000006789,ENSRNOP00000006913,ENSRNOP00000007032,ENSRNOP00000007771,ENSRNOP00000007833,ENSRNOP00000008300,…	ATP6,Abcc5,Abol1,Ace2,Acy3,Ada,Adcy2,Adcy3,Adcy4,Adcy5,Adcy6,Adcy8,Akap5,Akap7,Aoc3,Asah2,Atf4,B3gnt5,COX2,COX3,CYTB,Cd1d1,Cel,Cnga1,Cnga2,Cnga4,Comt,Cpt1b,Creb3l1,Creb3l2,Creb3l3,Cyct,Cyp1a1,Cyp1a2,Cyp1b1,Cyp2b3,Cyp2d4,Cyp2e1,Cyp2f4,Cyp4a1,Cyp4a2,Cyp4b1,Cyp4x1,Enpp1,Farp1,Fxyd1,Gba2,Gltpd1,Gnat3,Gucy2c,Gucy2d,Gucy2f,Hcn1,Hcn2,Hcn3,Hcn4,Hrh4,Hspa1a,Itpr1,Kcne3,Kcnh1,Kcnh2,Kcnh3,Kcnh4,Kcnh5,Kcnh6,…
GO.0043227	membrane-bounded organelle	165	7.33e-18	ENSRNOP00000000133,ENSRNOP00000000181,ENSRNOP00000000212,ENSRNOP00000001075,ENSRNOP00000001211,ENSRNOP00000001525,ENSRNOP00000001559,ENSRNOP00000001581,ENSRNOP00000002381,ENSRNOP00000002712,ENSRNOP00000002899,ENSRNOP00000003189,ENSRNOP00000003405,ENSRNOP00000003630,ENSRNOP00000003779,ENSRNOP00000004113,ENSRNOP00000004172,ENSRNOP00000004248,ENSRNOP00000004269,ENSRNOP00000004326,ENSRNOP00000004351,…	Abol1,Acot2,Acot7,Acot8,Acy1,Acy3,Ada,Adc,Adcy10,Adcy3,Adcy5,Adcy6,Ahr,Akap7,Aldh1a1,Ankrd1,Aoc3,Arg2,Asah1,Asl,Atf3,Atf5,B3gnt5,Baat,Batf,Bcat1,Bcat2,Bhlhe40,COX3,CYTB,Calca,Ccbl1,Cd1d1,Cel,Ces1d,Comt,Cort,Cpt1b,Crabp2,Creb1,Creb3l1,Creb3l2,Creb3l3,Crem,Csrp3,Cyct,Cyp17a1,Cyp19a1,Cyp1a1,Cyp1a2,Cyp1b1,Cyp2b3,Cyp2d4,Cyp2e1,Cyp2f4,Cyp4a1,Cyp4a2,Cyp4b1,Cyp4x1,Dkc1,Fars2,Fasn,Gatm,Gba2,Gltp,Gltpd1,Gl…
GO.0043229	intracellular organelle	168	3.87e-17	ENSRNOP00000000133,ENSRNOP00000000181,ENSRNOP00000000212,ENSRNOP00000001075,ENSRNOP00000001211,ENSRNOP00000001525,ENSRNOP00000001559,ENSRNOP00000002381,ENSRNOP00000002712,ENSRNOP00000002899,ENSRNOP00000003405,ENSRNOP00000003630,ENSRNOP00000003779,ENSRNOP00000004113,ENSRNOP00000004172,ENSRNOP00000004248,ENSRNOP00000004269,ENSRNOP00000004326,ENSRNOP00000004351,ENSRNOP00000005085,ENSRNOP00000005213,…	ATP6,Abol1,Acot2,Acot7,Acot8,Ada,Adc,Adcy10,Adcy3,Adcy5,Adcy6,Ahr,Akap7,Aldh1a1,Ankrd1,Aoc3,Arg2,Asah1,Asl,Aspa,Ass1,Atf3,Atf5,B3gnt5,Baat,Batf,Bcat1,Bcat2,Bhlhe40,COX2,COX3,CYTB,Calca,Ccbl1,Cd1d1,Cel,Ces1d,Comt,Cort,Cpt1b,Crabp2,Creb1,Creb3l1,Creb3l2,Creb3l3,Crem,Csrp3,Cyct,Cyp17a1,Cyp19a1,Cyp1a1,Cyp1a2,Cyp1b1,Cyp2b3,Cyp2d4,Cyp2e1,Cyp2f4,Cyp4a1,Cyp4a2,Cyp4b1,Cyp4x1,Ddc,Dkc1,Farp1,Fars2,Fasn,Gatm…
GO.0005739	mitochondrion	62	4.26e-17	ENSRNOP00000000181,ENSRNOP00000001211,ENSRNOP00000002174,ENSRNOP00000002899,ENSRNOP00000003779,ENSRNOP00000004269,ENSRNOP00000004326,ENSRNOP00000008300,ENSRNOP00000008827,ENSRNOP00000008973,ENSRNOP00000010252,ENSRNOP00000012075,ENSRNOP00000012415,ENSRNOP00000013058,ENSRNOP00000013515,ENSRNOP00000013985,ENSRNOP00000015083,ENSRNOP00000015956,ENSRNOP00000016454,ENSRNOP00000016593,ENSRNOP00000016883,…	ATP6,Acot2,Adcy10,Akap8,Arg1,Arg2,Asl,Ass1,Atf2,Bcat1,Bcat2,COX2,COX3,CYTB,Ccbl1,Comt,Cort,Cpt1b,Creb1,Cryab,Cyct,Cyp1a1,Cyp1b1,Cyp2e1,Fars2,Fasn,Gatm,Glul,Glyat,Got2,Keg1,Lias,Lipe,Lipf,Maoa,Mat2b,Msra,Msrb2,Myh6,ND4,ND4L,ND5,Nos1,Nos3,Pccb,Pde2a,Phyh,Pigy,Pla2g15,Pla2g2a,Pla2g6,Prkaca,Prkar2b,Pus1,Rars,Slc27a1,Spata18,Sphkap,Stk11,Tat,Th,Vars2
GO.0043226	organelle	170	8.62e-17	ENSRNOP00000000133,ENSRNOP00000000181,ENSRNOP00000000212,ENSRNOP00000001075,ENSRNOP00000001211,ENSRNOP00000001525,ENSRNOP00000001559,ENSRNOP00000001581,ENSRNOP00000002381,ENSRNOP00000002712,ENSRNOP00000002899,ENSRNOP00000003189,ENSRNOP00000003405,ENSRNOP00000003630,ENSRNOP00000003779,ENSRNOP00000004113,ENSRNOP00000004172,ENSRNOP00000004248,ENSRNOP00000004269,ENSRNOP00000004326,ENSRNOP00000005085,…	Abol1,Acot2,Acot7,Acot8,Acy1,Acy3,Ada,Adc,Adcy10,Adcy3,Adcy5,Adcy6,Ahr,Akap7,Aldh1a1,Ankrd1,Aoc3,Arg2,Asah1,Asl,Atf3,Atf5,B3gnt5,Baat,Batf,Bcat1,Bcat2,Bhlhe40,COX3,CYTB,Calca,Ccbl1,Cd1d1,Cel,Ces1d,Comt,Cort,Cpt1b,Crabp2,Creb1,Creb3l1,Creb3l2,Creb3l3,Crem,Csrp3,Cyct,Cyp17a1,Cyp19a1,Cyp1a1,Cyp1a2,Cyp1b1,Cyp2b3,Cyp2d4,Cyp2e1,Cyp2f4,Cyp4a1,Cyp4a2,Cyp4b1,Cyp4x1,Dkc1,Farp1,Fars2,Fasn,Gatm,Gba2,Gltp,Glt…
GO.0005886	plasma membrane	99	3.48e-14	ENSRNOP00000000718,ENSRNOP00000001234,ENSRNOP00000001559,ENSRNOP00000003189,ENSRNOP00000004172,ENSRNOP00000004248,ENSRNOP00000004326,ENSRNOP00000005209,ENSRNOP00000005389,ENSRNOP00000005671,ENSRNOP00000006469,ENSRNOP00000006789,ENSRNOP00000007032,ENSRNOP00000007833,ENSRNOP00000008416,ENSRNOP00000008759,ENSRNOP00000009511,ENSRNOP00000009625,ENSRNOP00000009920,ENSRNOP00000010630,ENSRNOP00000010816,…	Ace2,Acy3,Ada,Adcy10,Adcy2,Adcy3,Adcy4,Adcy5,Adcy6,Adcy8,Akap5,Akap7,Aoc3,Asah2,Atf4,Cd1d1,Cnga1,Cnga2,Cnga4,Comt,Crtc1,Cryab,Enpp1,Farp1,Fasn,Fxyd1,Gltpd1,Gnat3,Got2,Gucy2c,Hcn1,Hcn2,Hcn3,Hcn4,Hrh4,Hspa1a,Itpr1,Kcne3,Kcnh1,Kcnh2,Kcnh3,Kcnh4,Kcnh5,Kcnh6,Kcnh7,Kcnh8,Lipe,Lpar6,Lpl,Lzts1,Mrgprd,Nos1,Nos3,Npr1,Npr2,Nt5e,Pafah1b2,Pde2a,Pde9a,Pla2g5,Plb1,Pnpla2,Ppap2a,Prkaca,Prkacb,Prkar1a,Prkar1b,Prk…
GO.0071944	cell periphery	99	1.43e-13	ENSRNOP00000000718,ENSRNOP00000001234,ENSRNOP00000001559,ENSRNOP00000003189,ENSRNOP00000004172,ENSRNOP00000004248,ENSRNOP00000004326,ENSRNOP00000005209,ENSRNOP00000005389,ENSRNOP00000005671,ENSRNOP00000006469,ENSRNOP00000006789,ENSRNOP00000007032,ENSRNOP00000007833,ENSRNOP00000008416,ENSRNOP00000008759,ENSRNOP00000009511,ENSRNOP00000009625,ENSRNOP00000009920,ENSRNOP00000010630,ENSRNOP00000010816,…	Ace2,Acy3,Ada,Adcy10,Adcy2,Adcy3,Adcy4,Adcy5,Adcy6,Adcy8,Akap5,Akap7,Aoc3,Asah2,Atf4,Cd1d1,Cnga1,Cnga2,Cnga4,Comt,Crtc1,Cryab,Enpp1,Farp1,Fasn,Fxyd1,Gltpd1,Gnat3,Got2,Gucy2c,Hcn1,Hcn2,Hcn3,Hcn4,Hrh4,Hspa1a,Itpr1,Kcne3,Kcnh1,Kcnh2,Kcnh3,Kcnh4,Kcnh5,Kcnh6,Kcnh7,Kcnh8,Lipe,Lpar6,Lpl,Lzts1,Mrgprd,Nos1,Nos3,Npr1,Npr2,Nt5e,Pafah1b2,Pde2a,Pde9a,Pla2g5,Plb1,Pnpla2,Ppap2a,Prkaca,Prkacb,Prkar1a,Prkar1b,Prk…
GO.0031224	intrinsic component of membrane	106	1.78e-12	ENSRNOP00000000133,ENSRNOP00000000193,ENSRNOP00000000718,ENSRNOP00000001234,ENSRNOP00000002316,ENSRNOP00000002712,ENSRNOP00000003189,ENSRNOP00000004113,ENSRNOP00000004248,ENSRNOP00000005209,ENSRNOP00000005389,ENSRNOP00000005671,ENSRNOP00000006469,ENSRNOP00000006789,ENSRNOP00000006913,ENSRNOP00000007771,ENSRNOP00000008759,ENSRNOP00000009920,ENSRNOP00000010551,ENSRNOP00000010816,ENSRNOP00000011237,…	ATP6,ATP8,Abcc5,Abol1,Ace2,Adcy2,Adcy3,Adcy4,Adcy5,Adcy6,Adcy8,Aoc3,Asah2,B3gnt5,COX1,COX2,COX3,CYTB,Cd1d1,Cnga1,Cnga2,Cnga4,Comt,Cpt1b,Creb3l1,Creb3l2,Creb3l3,Cyp2e1,Cyp4x1,Enpp1,Fxyd1,Gba2,Gucy2c,Gucy2d,Gucy2f,Hcn1,Hcn2,Hcn3,Hcn4,Hrh4,Itpr1,Kcne3,Kcnh1,Kcnh2,Kcnh3,Kcnh4,Kcnh5,Kcnh6,Kcnh7,Kcnh8,Lpar6,Lpcat1,Lpcat2,Lpcat3,Lpl,Maoa,Maob,Mrgprd,ND1,ND2,ND4,ND4L,ND5,Npr1,Npr2,Nt5e,Pde3a,Pde3b,Pigc,P…
GO.0016021	integral component of membrane	103	4.48e-12	ENSRNOP00000000133,ENSRNOP00000000193,ENSRNOP00000000718,ENSRNOP00000001234,ENSRNOP00000002316,ENSRNOP00000002712,ENSRNOP00000003189,ENSRNOP00000004113,ENSRNOP00000004248,ENSRNOP00000005209,ENSRNOP00000005389,ENSRNOP00000005671,ENSRNOP00000006469,ENSRNOP00000006789,ENSRNOP00000006913,ENSRNOP00000007771,ENSRNOP00000008759,ENSRNOP00000009920,ENSRNOP00000010551,ENSRNOP00000010816,ENSRNOP00000011237,…	ATP6,ATP8,Abcc5,Abol1,Ace2,Adcy2,Adcy3,Adcy4,Adcy5,Adcy6,Adcy8,Aoc3,Asah2,B3gnt5,COX1,COX2,COX3,CYTB,Cd1d1,Cnga1,Cnga2,Cnga4,Comt,Cpt1b,Creb3l1,Creb3l2,Creb3l3,Cyp4x1,Enpp1,Fxyd1,Gba2,Gucy2c,Gucy2d,Gucy2f,Hcn1,Hcn2,Hcn3,Hcn4,Hrh4,Itpr1,Kcne3,Kcnh1,Kcnh2,Kcnh3,Kcnh4,Kcnh5,Kcnh6,Kcnh7,Kcnh8,Lpar6,Lpcat1,Lpcat2,Lpcat3,Maoa,Maob,Mrgprd,ND1,ND2,ND4,ND4L,ND5,Npr1,Npr2,Nt5e,Pde3a,Pde3b,Pigc,Pigl,Pigm,Pi…
GO.0005783	endoplasmic reticulum	51	5.2e-12	ENSRNOP00000000133,ENSRNOP00000000212,ENSRNOP00000001211,ENSRNOP00000001559,ENSRNOP00000002712,ENSRNOP00000004113,ENSRNOP00000006913,ENSRNOP00000007577,ENSRNOP00000007771,ENSRNOP00000008973,ENSRNOP00000010551,ENSRNOP00000011237,ENSRNOP00000011880,ENSRNOP00000011985,ENSRNOP00000012075,ENSRNOP00000012212,ENSRNOP00000013321,ENSRNOP00000014572,ENSRNOP00000015134,ENSRNOP00000015207,ENSRNOP00000016883,…	Akap7,Aoc3,Asl,Ass1,Cel,Ces1d,Crabp2,Creb3l1,Creb3l2,Creb3l3,Cyp17a1,Cyp19a1,Cyp1a1,Cyp1a2,Cyp1b1,Cyp2b3,Cyp2d4,Cyp2e1,Cyp2f4,Cyp4a1,Cyp4a2,Cyp4b1,Cyp4x1,Gba2,Glul,Gucy2c,Itpr1,Lpcat1,Lpcat2,Lpcat3,Mgp,Pde2a,Pde9a,Pigc,Pigl,Pigm,Pigs,Pigu,Pigv,Pigw,Pigx,Pigy,Pla2g2a,Plin1,Ppap2b,Sgpp1,Th,Tmem132a,Ugt1a8,Ugt2b15,Ugt2b17
GO.0044297	cell body	39	1.05e-11	ENSRNOP00000000212,ENSRNOP00000001211,ENSRNOP00000001559,ENSRNOP00000004326,ENSRNOP00000005209,ENSRNOP00000008300,ENSRNOP00000008416,ENSRNOP00000010630,ENSRNOP00000011837,ENSRNOP00000012075,ENSRNOP00000012415,ENSRNOP00000012644,ENSRNOP00000014151,ENSRNOP00000014213,ENSRNOP00000014948,ENSRNOP00000015800,ENSRNOP00000015956,ENSRNOP00000016142,ENSRNOP00000016415,ENSRNOP00000017531,ENSRNOP00000017911,…	Acot7,Ada,Adc,Adcy10,Akap5,Arg1,Asl,Ass1,Calca,Cnga2,Cnga4,Comt,Crtc1,Cyct,Cyp17a1,Cyp19a1,Ddc,Glul,Got2,Hcn1,Hcn2,Hcn3,Hcn4,Hdc,Itpr1,Kcne3,Kcnh1,Lzts1,ND1,Pde10a,Pde1b,Pde1c,Pde9a,Prkar2b,Rapgef2,Rapgef3,Rapgef4,Th,Vim
GO.0012505	endomembrane system	80	1.36e-11	ENSRNOP00000000133,ENSRNOP00000000212,ENSRNOP00000001211,ENSRNOP00000001525,ENSRNOP00000001559,ENSRNOP00000002712,ENSRNOP00000003630,ENSRNOP00000004113,ENSRNOP00000004172,ENSRNOP00000004248,ENSRNOP00000004351,ENSRNOP00000005209,ENSRNOP00000006913,ENSRNOP00000007032,ENSRNOP00000007577,ENSRNOP00000007771,ENSRNOP00000008827,ENSRNOP00000008973,ENSRNOP00000010551,ENSRNOP00000011237,ENSRNOP00000011880,…	Abol1,Adc,Adcy5,Adcy6,Akap7,Akap8,Aoc3,Asl,Ass1,B3gnt5,Cd1d1,Cel,Ces1d,Crabp2,Creb3l1,Creb3l2,Creb3l3,Cryab,Cyp17a1,Cyp19a1,Cyp1a1,Cyp1a2,Cyp1b1,Cyp2b3,Cyp2d4,Cyp2e1,Cyp2f4,Cyp4a1,Cyp4a2,Cyp4b1,Cyp4x1,Fasn,Gba2,Gltpd1,Glul,Gnat3,Gucy2c,Itpr1,Kcnh1,Lipc,Lipg,Lpcat1,Lpcat2,Lpcat3,Mgp,Nos1,Nos3,Pde2a,Pde4dip,Pde9a,Pigc,Pigl,Pigm,Pigs,Pigu,Pigv,Pigw,Pigx,Pigy,Pla2g1b,Pla2g4a,Pla2g5,Plekha8,Plin1,Pnli…
GO.0042175	nuclear outer membrane-endoplasmic reticulum membrane network	38	3.39e-11	ENSRNOP00000000133,ENSRNOP00000002712,ENSRNOP00000004113,ENSRNOP00000006913,ENSRNOP00000007771,ENSRNOP00000008973,ENSRNOP00000010551,ENSRNOP00000011237,ENSRNOP00000011880,ENSRNOP00000011985,ENSRNOP00000012212,ENSRNOP00000013321,ENSRNOP00000015207,ENSRNOP00000016883,ENSRNOP00000017090,ENSRNOP00000017338,ENSRNOP00000021653,ENSRNOP00000022002,ENSRNOP00000022359,ENSRNOP00000024111,ENSRNOP00000025045,…	Aoc3,Creb3l1,Creb3l2,Creb3l3,Cyp1a1,Cyp1a2,Cyp1b1,Cyp2b3,Cyp2d4,Cyp2e1,Cyp2f4,Cyp4a1,Cyp4a2,Cyp4b1,Cyp4x1,Gba2,Gltpd1,Gucy2c,Itpr1,Lpcat1,Lpcat2,Lpcat3,Pigc,Pigl,Pigm,Pigs,Pigu,Pigv,Pigw,Pigx,Pigy,Ppap2b,Sgpp1,Tmem132a,Ugt1a1,Ugt1a8,Ugt2b15,Ugt2b17
GO.0005789	endoplasmic reticulum membrane	37	7.09e-11	ENSRNOP00000000133,ENSRNOP00000002712,ENSRNOP00000004113,ENSRNOP00000006913,ENSRNOP00000007771,ENSRNOP00000008973,ENSRNOP00000010551,ENSRNOP00000011237,ENSRNOP00000011880,ENSRNOP00000011985,ENSRNOP00000012212,ENSRNOP00000013321,ENSRNOP00000015207,ENSRNOP00000016883,ENSRNOP00000017090,ENSRNOP00000017338,ENSRNOP00000021653,ENSRNOP00000022002,ENSRNOP00000022359,ENSRNOP00000024111,ENSRNOP00000025045,…	Aoc3,Creb3l1,Creb3l2,Creb3l3,Cyp1a1,Cyp1a2,Cyp1b1,Cyp2b3,Cyp2d4,Cyp2e1,Cyp2f4,Cyp4a1,Cyp4a2,Cyp4b1,Cyp4x1,Gba2,Gucy2c,Itpr1,Lpcat1,Lpcat2,Lpcat3,Pigc,Pigl,Pigm,Pigs,Pigu,Pigv,Pigw,Pigx,Pigy,Ppap2b,Sgpp1,Tmem132a,Ugt1a1,Ugt1a8,Ugt2b15,Ugt2b17
GO.0097458	neuron part	54	1.99e-10	ENSRNOP00000000212,ENSRNOP00000001211,ENSRNOP00000001559,ENSRNOP00000003405,ENSRNOP00000004326,ENSRNOP00000005157,ENSRNOP00000005209,ENSRNOP00000006469,ENSRNOP00000007032,ENSRNOP00000008300,ENSRNOP00000008416,ENSRNOP00000010630,ENSRNOP00000011837,ENSRNOP00000012075,ENSRNOP00000012415,ENSRNOP00000012644,ENSRNOP00000012892,ENSRNOP00000014151,ENSRNOP00000014213,ENSRNOP00000015271,ENSRNOP00000015800,…	Acot7,Ada,Adc,Adcy10,Adcy2,Akap5,Arg1,Asl,Ass1,Cnga1,Cnga2,Cnga4,Comt,Cort,Crtc1,Cyct,Cyp17a1,Cyp19a1,Ddc,Farp1,Glul,Gnat3,Got1,Got2,Hcn1,Hcn2,Hcn3,Hcn4,Hdc,Itpr1,Kcne3,Kcnh1,Lzts1,ND1,ND5,Nos1,Pdc,Pde10a,Pde1b,Pde1c,Pde2a,Pde9a,Prkaca,Prkar2b,Rap1a,Rapgef2,Rapgef3,Rapgef4,Rxra,Sphk1,Th,Tph1,Tph2,Vim
GO.0043025	neuronal cell body	35	2.07e-10	ENSRNOP00000000212,ENSRNOP00000001211,ENSRNOP00000001559,ENSRNOP00000004326,ENSRNOP00000005209,ENSRNOP00000008300,ENSRNOP00000008416,ENSRNOP00000010630,ENSRNOP00000011837,ENSRNOP00000012075,ENSRNOP00000012415,ENSRNOP00000012644,ENSRNOP00000014151,ENSRNOP00000014948,ENSRNOP00000015956,ENSRNOP00000016142,ENSRNOP00000016415,ENSRNOP00000017531,ENSRNOP00000017911,ENSRNOP00000023751,ENSRNOP00000027160,…	Ada,Adc,Adcy10,Akap5,Arg1,Asl,Ass1,Calca,Cnga2,Cnga4,Crtc1,Cyct,Cyp17a1,Cyp19a1,Ddc,Glul,Got2,Hcn1,Hcn2,Hcn3,Hcn4,Hdc,Itpr1,Kcne3,Kcnh1,ND1,Pde10a,Pde1b,Pde1c,Pde9a,Prkar2b,Rapgef2,Rapgef3,Rapgef4,Th
GO.0044459	plasma membrane part	60	2.63e-10	ENSRNOP00000000718,ENSRNOP00000001234,ENSRNOP00000001559,ENSRNOP00000003189,ENSRNOP00000004172,ENSRNOP00000005209,ENSRNOP00000005671,ENSRNOP00000006469,ENSRNOP00000007032,ENSRNOP00000007833,ENSRNOP00000008416,ENSRNOP00000008759,ENSRNOP00000009920,ENSRNOP00000010630,ENSRNOP00000010816,ENSRNOP00000011837,ENSRNOP00000012644,ENSRNOP00000013058,ENSRNOP00000013275,ENSRNOP00000013800,ENSRNOP00000014151,…	Acy3,Ada,Adcy6,Akap5,Akap7,Atf4,Cnga1,Cnga2,Cnga4,Comt,Enpp1,Farp1,Fxyd1,Gnat3,Hcn1,Hcn2,Hcn3,Hcn4,Hrh4,Hspa1a,Itpr1,Kcne3,Kcnh1,Kcnh2,Kcnh3,Kcnh4,Kcnh5,Kcnh6,Kcnh7,Kcnh8,Lipe,Lzts1,Mrgprd,Nos3,Nt5e,Pde2a,Pde9a,Plb1,Prkar2a,Ptpn7,Rapgef3,Rapgef4,Slc15a2,Slc16a10,Slc16a2,Slc22a6,Slc22a7,Slc27a1,Slc38a3,Slc3a2,Slc4a7,Slc7a1,Slc7a7,Slc7a8,Slc9a3r2,Slco4c1,Syngap1,Th,Tshr,Ugt1a1
GO.0005952	cAMP-dependent protein kinase complex	7	6.48e-10	ENSRNOP00000012415,ENSRNOP00000027552,ENSRNOP00000033202,ENSRNOP00000044732,ENSRNOP00000061597,ENSRNOP00000062228,ENSRNOP00000067771	Prkaca,Prkacb,Prkar1a,Prkar1b,Prkar2a,Prkar2b,Rapgef3
GO.0031090	organelle membrane	68	1.02e-09	ENSRNOP00000000133,ENSRNOP00000000181,ENSRNOP00000001211,ENSRNOP00000002174,ENSRNOP00000002712,ENSRNOP00000002899,ENSRNOP00000004113,ENSRNOP00000005209,ENSRNOP00000006913,ENSRNOP00000007771,ENSRNOP00000008973,ENSRNOP00000010551,ENSRNOP00000011237,ENSRNOP00000011880,ENSRNOP00000011985,ENSRNOP00000012075,ENSRNOP00000012212,ENSRNOP00000012415,ENSRNOP00000013058,ENSRNOP00000013321,ENSRNOP00000013985,…	ATP6,Abol1,Adc,Aoc3,Arg1,Asl,Ass1,Atf2,B3gnt5,COX2,COX3,CYTB,Cd1d1,Cort,Cpt1b,Creb3l1,Creb3l2,Creb3l3,Cyp1a1,Cyp1a2,Cyp1b1,Cyp2b3,Cyp2d4,Cyp2e1,Cyp2f4,Cyp4a1,Cyp4a2,Cyp4b1,Cyp4x1,Gatm,Gba2,Gltpd1,Got2,Gucy2c,Itpr1,Kcnh1,Lpcat1,Lpcat2,Lpcat3,Maoa,ND1,ND4,ND4L,ND5,Nos1,Nos3,Pigc,Pigl,Pigm,Pigs,Pigu,Pigv,Pigw,Pigx,Pigy,Pla2g6,Pnliprp2,Ppap2b,Prkar2b,Sgpp1,Sparc,Spata18,Th,Tmem132a,Ugt1a1,Ugt1a8,Ugt2…
GO.0044432	endoplasmic reticulum part	37	1.03e-09	ENSRNOP00000000133,ENSRNOP00000002712,ENSRNOP00000004113,ENSRNOP00000006913,ENSRNOP00000007771,ENSRNOP00000008973,ENSRNOP00000010551,ENSRNOP00000011237,ENSRNOP00000011880,ENSRNOP00000011985,ENSRNOP00000012212,ENSRNOP00000013321,ENSRNOP00000015207,ENSRNOP00000016883,ENSRNOP00000017090,ENSRNOP00000017338,ENSRNOP00000021653,ENSRNOP00000021812,ENSRNOP00000022002,ENSRNOP00000022359,ENSRNOP00000024111,…	Aoc3,Ces1d,Creb3l1,Creb3l2,Creb3l3,Cyp1a1,Cyp1a2,Cyp1b1,Cyp2b3,Cyp2d4,Cyp2e1,Cyp2f4,Cyp4a1,Cyp4a2,Cyp4b1,Cyp4x1,Gba2,Gucy2c,Itpr1,Lpcat1,Lpcat2,Lpcat3,Pigc,Pigl,Pigm,Pigs,Pigu,Pigv,Pigw,Pigx,Pigy,Ppap2b,Sgpp1,Tmem132a,Ugt1a8,Ugt2b15,Ugt2b17
GO.0036477	somatodendritic compartment	40	2.4e-09	ENSRNOP00000000212,ENSRNOP00000001211,ENSRNOP00000001559,ENSRNOP00000004326,ENSRNOP00000005209,ENSRNOP00000008300,ENSRNOP00000008416,ENSRNOP00000010630,ENSRNOP00000011837,ENSRNOP00000012075,ENSRNOP00000012415,ENSRNOP00000012644,ENSRNOP00000014151,ENSRNOP00000014948,ENSRNOP00000015271,ENSRNOP00000015800,ENSRNOP00000015956,ENSRNOP00000016142,ENSRNOP00000016415,ENSRNOP00000017531,ENSRNOP00000017911,…	Ada,Adc,Adcy10,Adcy2,Akap5,Arg1,Asl,Ass1,Calca,Cnga2,Cnga4,Comt,Crtc1,Cyct,Cyp17a1,Cyp19a1,Ddc,Farp1,Glul,Got2,Hcn1,Hcn2,Hcn3,Hcn4,Hdc,Itpr1,Kcne3,Kcnh1,Lzts1,ND1,Nos1,Pde10a,Pde1b,Pde1c,Pde9a,Prkar2b,Rapgef2,Rapgef3,Rapgef4,Th
GO.0098588	bounding membrane of organelle	55	7e-09	ENSRNOP00000000133,ENSRNOP00000001211,ENSRNOP00000002174,ENSRNOP00000002712,ENSRNOP00000002899,ENSRNOP00000004113,ENSRNOP00000005209,ENSRNOP00000006913,ENSRNOP00000007771,ENSRNOP00000008973,ENSRNOP00000010551,ENSRNOP00000011237,ENSRNOP00000011880,ENSRNOP00000011985,ENSRNOP00000012075,ENSRNOP00000012212,ENSRNOP00000013321,ENSRNOP00000013985,ENSRNOP00000015207,ENSRNOP00000016883,ENSRNOP00000017090,…	Abol1,Adc,Aoc3,Arg1,Asl,Ass1,Atf2,B3gnt5,Cd1d1,Cpt1b,Creb3l1,Creb3l2,Creb3l3,Cyp1a1,Cyp1a2,Cyp1b1,Cyp2b3,Cyp2d4,Cyp2e1,Cyp2f4,Cyp4a1,Cyp4a2,Cyp4b1,Cyp4x1,Gba2,Gltpd1,Gucy2c,Itpr1,Kcnh1,Lpcat1,Lpcat2,Lpcat3,Maoa,Maob,Nos1,Pigc,Pigl,Pigm,Pigs,Pigu,Pigv,Pigw,Pigx,Pigy,Pnliprp2,Ppap2b,Sgpp1,Sparc,Spata18,Th,Tmem132a,Ugt1a1,Ugt1a8,Ugt2b15,Ugt2b17
GO.0044446	intracellular organelle part	104	1.91e-08	ENSRNOP00000000133,ENSRNOP00000000181,ENSRNOP00000001211,ENSRNOP00000002712,ENSRNOP00000002899,ENSRNOP00000004113,ENSRNOP00000004326,ENSRNOP00000004351,ENSRNOP00000004911,ENSRNOP00000006618,ENSRNOP00000006913,ENSRNOP00000007771,ENSRNOP00000008300,ENSRNOP00000008973,ENSRNOP00000009564,ENSRNOP00000010252,ENSRNOP00000010551,ENSRNOP00000011237,ENSRNOP00000011339,ENSRNOP00000011880,ENSRNOP00000011985,…	ATP6,Abol1,Acot2,Acot7,Ada,Adc,Adcy10,Ahr,Ankrd1,Aoc3,Arg1,Asl,Ass1,Atf4,B3gnt5,Bhlhe40,COX2,COX3,CYTB,Ccbl1,Cd1d1,Ces1d,Cort,Cpt1b,Creb1,Creb3l1,Creb3l2,Creb3l3,Crtc1,Crtc2,Cryab,Cyct,Cyp1a1,Cyp1a2,Cyp1b1,Cyp2b3,Cyp2d4,Cyp2e1,Cyp2f4,Cyp4a1,Cyp4a2,Cyp4b1,Cyp4x1,Dkc1,Fars2,Gatm,Gba2,Gltpd1,Got2,Gucy2c,Itpr1,Jdp2,Keg1,Lpcat1,Lpcat2,Lpcat3,Maoa,Mat1a,Mtrr,Myh6,Myh7,Myl2,Myl3,ND1,ND4,ND4L,ND5,Nono,No…
GO.0098805	whole membrane	55	3.08e-08	ENSRNOP00000000718,ENSRNOP00000001211,ENSRNOP00000001559,ENSRNOP00000002174,ENSRNOP00000002899,ENSRNOP00000004172,ENSRNOP00000005209,ENSRNOP00000005389,ENSRNOP00000005671,ENSRNOP00000007032,ENSRNOP00000008416,ENSRNOP00000008759,ENSRNOP00000010630,ENSRNOP00000011837,ENSRNOP00000012075,ENSRNOP00000012415,ENSRNOP00000012644,ENSRNOP00000013058,ENSRNOP00000013985,ENSRNOP00000014391,ENSRNOP00000014572,…	Acy3,Adcy2,Adcy3,Adcy5,Adcy6,Akap5,Akap7,Arg1,Asl,Ass1,Atf2,Atf4,Cd1d1,Cel,Comt,Cpt1b,Enpp1,Fxyd1,Gltpd1,Gnat3,Hcn1,Hcn2,Hcn4,Hspa1a,Itpr1,Kcnh1,Lipe,Lzts1,Maoa,Maob,Nos1,Nos3,Nt5e,Pde2a,Pde9a,Plb1,Pnliprp2,Prkar2b,Rapgef3,Rapgef4,Slc16a10,Slc22a6,Slc22a7,Slc27a1,Slc38a3,Slc3a2,Slc4a7,Slc7a7,Slc7a8,Slc9a3r2,Slco4c1,Sparc,Spata18,Th,Tshr
GO.0044422	organelle part	104	7.74e-08	ENSRNOP00000000133,ENSRNOP00000000181,ENSRNOP00000001211,ENSRNOP00000002712,ENSRNOP00000002899,ENSRNOP00000004113,ENSRNOP00000004326,ENSRNOP00000004911,ENSRNOP00000006618,ENSRNOP00000006913,ENSRNOP00000007032,ENSRNOP00000007771,ENSRNOP00000008300,ENSRNOP00000008759,ENSRNOP00000008973,ENSRNOP00000009564,ENSRNOP00000010252,ENSRNOP00000010551,ENSRNOP00000011237,ENSRNOP00000011339,ENSRNOP00000011880,…	ATP6,Abol1,Acot2,Acot7,Ada,Adc,Adcy10,Ahr,Ankrd1,Aoc3,Arg1,Asl,Ass1,Atf4,B3gnt5,Bhlhe40,COX2,COX3,CYTB,Ccbl1,Cd1d1,Ces1d,Cort,Cpt1b,Creb1,Creb3l1,Creb3l2,Creb3l3,Crtc1,Crtc2,Csrp3,Cyct,Cyp1a1,Cyp1a2,Cyp1b1,Cyp2b3,Cyp2d4,Cyp2e1,Cyp2f4,Cyp4a1,Cyp4a2,Cyp4b1,Cyp4x1,Dkc1,Fars2,Gatm,Gba2,Gltpd1,Gnat3,Got2,Gucy2c,Itpr1,Jdp2,Keg1,Lpcat1,Lpcat2,Lpcat3,Maoa,Mat1a,Mtrr,Myh6,Myh7,Myl2,ND1,ND4,ND4L,ND5,Nono,N…
GO.0048471	perinuclear region of cytoplasm	28	1.57e-07	ENSRNOP00000001211,ENSRNOP00000001559,ENSRNOP00000002316,ENSRNOP00000003630,ENSRNOP00000004326,ENSRNOP00000005209,ENSRNOP00000007738,ENSRNOP00000008416,ENSRNOP00000011005,ENSRNOP00000012137,ENSRNOP00000012415,ENSRNOP00000012644,ENSRNOP00000015221,ENSRNOP00000021757,ENSRNOP00000022715,ENSRNOP00000022827,ENSRNOP00000024430,ENSRNOP00000026586,ENSRNOP00000027552,ENSRNOP00000037119,ENSRNOP00000040409,…	Aanat,Abcc5,Adc,Adcy10,Akap5,Aldh1a2,Asl,Hcn4,Itpr1,Kcnh1,Nos1,Nppa,Pde2a,Pde4a,Pde4b,Pde9a,Pla2g2a,Pla2g4a,Pla2g5,Pparg,Prkaca,Prkacb,Prkar2a,Prkar2b,Rap1a,Rapgef2,Rapgef3,Vim
GO.0005576	extracellular region	67	1.59e-07	ENSRNOP00000000181,ENSRNOP00000001581,ENSRNOP00000003189,ENSRNOP00000004237,ENSRNOP00000004269,ENSRNOP00000004351,ENSRNOP00000004956,ENSRNOP00000006128,ENSRNOP00000007577,ENSRNOP00000009511,ENSRNOP00000010252,ENSRNOP00000012075,ENSRNOP00000012415,ENSRNOP00000014151,ENSRNOP00000014213,ENSRNOP00000014415,ENSRNOP00000014437,ENSRNOP00000014572,ENSRNOP00000014948,ENSRNOP00000015852,ENSRNOP00000015956,…	ATP6,Abol1,Ace2,Acot7,Acy1,Acy3,Ada,Adm2,Aoc3,Art5,Asip,Aspa,Ass1,COX2,Calca,Cel,Ces5a,Col3a1,Comt,Cort,Crtc2,Cryab,Ddc,Enpp1,Fasn,Gatm,Gltp,Glul,Got1,Got2,Gpha2,Lbp,Lcat,Lipc,Lipe,Lipf,Lipg,Lpl,Lypla2,Maob,Mat2b,Mgp,Mrgprd,Npvf,Pafah1b2,Pafah1b3,Pla2g10,Pla2g15,Pla2g2a,Pla2g5,Pnlip,Pnliprp1,Pnliprp2,Ppp1r1a,Prdx6,Prkacb,Prkar2b,Rap1a,Rap1b,Rars,Slc15a2,Slc22a6,Slc7a8,Slc9a3r1,Sparc,Stk11,Wars
GO.0042995	cell projection	53	2.02e-07	ENSRNOP00000000212,ENSRNOP00000001211,ENSRNOP00000001559,ENSRNOP00000002899,ENSRNOP00000003405,ENSRNOP00000004248,ENSRNOP00000004326,ENSRNOP00000005157,ENSRNOP00000005209,ENSRNOP00000006469,ENSRNOP00000007032,ENSRNOP00000008416,ENSRNOP00000008759,ENSRNOP00000010630,ENSRNOP00000011837,ENSRNOP00000012075,ENSRNOP00000012644,ENSRNOP00000012892,ENSRNOP00000014151,ENSRNOP00000014213,ENSRNOP00000015271,…	Acot7,Ada,Adc,Adcy10,Adcy2,Adcy5,Adcy6,Akap5,Arg1,Asl,Ass1,Atf4,Cnga1,Comt,Cort,Cyp17a1,Cyp19a1,Ddc,Farp1,Gnat3,Got1,Hcn1,Hcn2,Hcn3,Hcn4,Hdc,Itpr1,Kcne3,Kcnh1,Lipc,Lzts1,ND1,ND5,Nos1,Pdc,Pde4c,Pde9a,Plb1,Prkaca,Prkacb,Rap1a,Rapgef2,Rapgef3,Rapgef4,Rxra,Slc4a7,Spata18,Sphk1,Th,Tph1,Tph2,Trpv2,Vim
GO.0098589	membrane region	41	2.02e-07	ENSRNOP00000000718,ENSRNOP00000001559,ENSRNOP00000004172,ENSRNOP00000005209,ENSRNOP00000005389,ENSRNOP00000005671,ENSRNOP00000007032,ENSRNOP00000008416,ENSRNOP00000008759,ENSRNOP00000010630,ENSRNOP00000011837,ENSRNOP00000012415,ENSRNOP00000012644,ENSRNOP00000013058,ENSRNOP00000014391,ENSRNOP00000014572,ENSRNOP00000015057,ENSRNOP00000015800,ENSRNOP00000016142,ENSRNOP00000016624,ENSRNOP00000017617,…	Acy3,Adcy2,Adcy3,Adcy5,Adcy6,Akap5,Akap7,Atf4,Cel,Comt,Enpp1,Fxyd1,Gnat3,Hcn1,Hcn2,Hcn4,Hspa1a,Itpr1,Kcnh1,Lipe,Lzts1,Nos3,Nt5e,Pde2a,Pde9a,Plb1,Prkar2b,Rapgef3,Rapgef4,Slc16a10,Slc22a6,Slc22a7,Slc27a1,Slc38a3,Slc3a2,Slc4a7,Slc7a7,Slc7a8,Slc9a3r2,Slco4c1,Tshr
GO.0044421	extracellular region part	57	3.12e-07	ENSRNOP00000000181,ENSRNOP00000001525,ENSRNOP00000001581,ENSRNOP00000003189,ENSRNOP00000004269,ENSRNOP00000004351,ENSRNOP00000004956,ENSRNOP00000006128,ENSRNOP00000007577,ENSRNOP00000009511,ENSRNOP00000010252,ENSRNOP00000011005,ENSRNOP00000012075,ENSRNOP00000012415,ENSRNOP00000013582,ENSRNOP00000014151,ENSRNOP00000014213,ENSRNOP00000014415,ENSRNOP00000014572,ENSRNOP00000014948,ENSRNOP00000015852,…	ATP6,Ace2,Acot7,Acy1,Acy3,Ada,Aoc3,Aspa,Ass1,COX2,Calca,Cel,Col3a1,Comt,Crtc2,Cryab,Ddc,Fasn,Gatm,Gltp,Glul,Got1,Got2,Lbp,Lipc,Lipe,Lipg,Lpl,Lypla2,Maob,Mat2b,Mgp,Mrgprd,Nppa,Pafah1b2,Pafah1b3,Pla2g15,Pla2g1b,Pla2g2a,Pnlip,Pnliprp1,Pnliprp2,Pnp,Ppp1r1a,Prdx6,Prkacb,Prkar2b,Rap1a,Rap1b,Rars,Slc15a2,Slc22a6,Slc7a8,Slc9a3r1,Sparc,Stk11,Wars
GO.0043005	neuron projection	42	3.53e-07	ENSRNOP00000000212,ENSRNOP00000001211,ENSRNOP00000004326,ENSRNOP00000005157,ENSRNOP00000005209,ENSRNOP00000006469,ENSRNOP00000008416,ENSRNOP00000010630,ENSRNOP00000011837,ENSRNOP00000012075,ENSRNOP00000012415,ENSRNOP00000012644,ENSRNOP00000012892,ENSRNOP00000014151,ENSRNOP00000014213,ENSRNOP00000015271,ENSRNOP00000015800,ENSRNOP00000016142,ENSRNOP00000017911,ENSRNOP00000022309,ENSRNOP00000024430,…	Acot7,Ada,Adc,Adcy10,Adcy2,Akap5,Arg1,Asl,Ass1,Atf4,Cnga1,Comt,Cort,Cyp19a1,Ddc,Farp1,Glul,Got1,Hcn1,Hcn2,Hcn3,Hcn4,Hdc,Itpr1,Kcne3,Kcnh1,Lzts1,ND1,ND5,Nos1,Prkaca,Prkar2b,Rap1a,Rapgef2,Rapgef3,Rapgef4,Rxra,Sphk1,Th,Tph1,Tph2,Vim
GO.0031988	membrane-bounded vesicle	55	7.7e-07	ENSRNOP00000000181,ENSRNOP00000000212,ENSRNOP00000001525,ENSRNOP00000001581,ENSRNOP00000003189,ENSRNOP00000003630,ENSRNOP00000004248,ENSRNOP00000004269,ENSRNOP00000004351,ENSRNOP00000006128,ENSRNOP00000007032,ENSRNOP00000009511,ENSRNOP00000010252,ENSRNOP00000012075,ENSRNOP00000012415,ENSRNOP00000013058,ENSRNOP00000013582,ENSRNOP00000014151,ENSRNOP00000014213,ENSRNOP00000014415,ENSRNOP00000014572,…	ATP6,Acot7,Acy1,Acy3,Ada,Adc,Akap7,Arg1,Aspa,Ass1,COX2,Cel,Comt,Cort,Crtc2,Cryab,Cyp19a1,Fasn,Gatm,Gltp,Glul,Gnat3,Got1,Got2,Hdc,Itpr1,Lpl,Lypla2,Maob,Mat2b,Nos1,Nos3,Pafah1b2,Pafah1b3,Pla2g15,Pla2g1b,Pla2g4a,Pnliprp2,Pnp,Prdx6,Prkacb,Prkar2b,Rap1a,Rap1b,Rars,Slc15a2,Slc22a6,Slc3a2,Slc7a8,Slc9a3r1,Sphk1,Stk11,Th,Trpv2,Wars
GO.0098590	plasma membrane region	35	1.34e-06	ENSRNOP00000000718,ENSRNOP00000001559,ENSRNOP00000004172,ENSRNOP00000005209,ENSRNOP00000007032,ENSRNOP00000008416,ENSRNOP00000008759,ENSRNOP00000010630,ENSRNOP00000011837,ENSRNOP00000012644,ENSRNOP00000013058,ENSRNOP00000014391,ENSRNOP00000015057,ENSRNOP00000015800,ENSRNOP00000016142,ENSRNOP00000016624,ENSRNOP00000017617,ENSRNOP00000019519,ENSRNOP00000019618,ENSRNOP00000023623,ENSRNOP00000024112,…	Acy3,Adcy6,Akap5,Akap7,Atf4,Comt,Enpp1,Fxyd1,Gnat3,Hcn1,Hcn2,Hcn4,Hspa1a,Itpr1,Kcnh1,Lipe,Lzts1,Nos3,Nt5e,Pde2a,Pde9a,Plb1,Rapgef3,Rapgef4,Slc16a10,Slc22a6,Slc22a7,Slc27a1,Slc38a3,Slc3a2,Slc4a7,Slc7a7,Slc7a8,Slc9a3r2,Slco4c1
GO.0031982	vesicle	56	1.64e-06	ENSRNOP00000000181,ENSRNOP00000000212,ENSRNOP00000001525,ENSRNOP00000001581,ENSRNOP00000003189,ENSRNOP00000003630,ENSRNOP00000004248,ENSRNOP00000004269,ENSRNOP00000004351,ENSRNOP00000006128,ENSRNOP00000007032,ENSRNOP00000008759,ENSRNOP00000009511,ENSRNOP00000010252,ENSRNOP00000012075,ENSRNOP00000012415,ENSRNOP00000013058,ENSRNOP00000013582,ENSRNOP00000014151,ENSRNOP00000014213,ENSRNOP00000014415,…	ATP6,Acot7,Acy1,Acy3,Ada,Adc,Akap7,Arg1,Aspa,Ass1,COX2,Cel,Comt,Cort,Crtc2,Cryab,Cyp19a1,Fasn,Gatm,Gltp,Glul,Gnat3,Got1,Got2,Hdc,Itpr1,Lpl,Lypla2,Maob,Mat2b,Nos1,Nos3,Pafah1b2,Pafah1b3,Pla2g15,Pla2g1b,Pla2g4a,Pnliprp2,Pnp,Prdx6,Prkacb,Prkar2b,Rap1a,Rap1b,Rars,Slc15a2,Slc22a6,Slc3a2,Slc4a7,Slc7a8,Slc9a3r1,Sphk1,Stk11,Th,Trpv2,Wars
GO.0070469	respiratory chain	9	2.08e-06	ENSRNOP00000008300,ENSRNOP00000042064,ENSRNOP00000043141,ENSRNOP00000043885,ENSRNOP00000044573,ENSRNOP00000046414,ENSRNOP00000047954,ENSRNOP00000049172,ENSRNOP00000051326	COX2,COX3,CYTB,Cyct,ND1,ND2,ND4,ND4L,ND5
GO.0005887	integral component of plasma membrane	32	2.62e-06	ENSRNOP00000000718,ENSRNOP00000001234,ENSRNOP00000003189,ENSRNOP00000005209,ENSRNOP00000005671,ENSRNOP00000006469,ENSRNOP00000008759,ENSRNOP00000009920,ENSRNOP00000010816,ENSRNOP00000011837,ENSRNOP00000012644,ENSRNOP00000013275,ENSRNOP00000013800,ENSRNOP00000014391,ENSRNOP00000016142,ENSRNOP00000016415,ENSRNOP00000017246,ENSRNOP00000017958,ENSRNOP00000019519,ENSRNOP00000019618,ENSRNOP00000022744,…	Cnga1,Cnga2,Cnga4,Enpp1,Fxyd1,Hcn1,Hcn2,Hcn3,Hcn4,Hrh4,Kcne3,Kcnh1,Kcnh2,Kcnh3,Kcnh4,Kcnh5,Kcnh6,Kcnh7,Kcnh8,Mrgprd,Slc15a2,Slc16a10,Slc16a2,Slc22a6,Slc22a7,Slc38a3,Slc4a7,Slc7a1,Slc7a7,Slc7a8,Tshr,Ugt1a1
GO.0031226	intrinsic component of plasma membrane	33	2.99e-06	ENSRNOP00000000718,ENSRNOP00000001234,ENSRNOP00000003189,ENSRNOP00000005209,ENSRNOP00000005671,ENSRNOP00000006469,ENSRNOP00000008759,ENSRNOP00000009920,ENSRNOP00000010816,ENSRNOP00000011837,ENSRNOP00000012644,ENSRNOP00000013275,ENSRNOP00000013800,ENSRNOP00000014391,ENSRNOP00000016142,ENSRNOP00000016415,ENSRNOP00000017246,ENSRNOP00000017958,ENSRNOP00000019519,ENSRNOP00000019618,ENSRNOP00000022744,…	Cnga1,Cnga2,Cnga4,Enpp1,Fxyd1,Hcn1,Hcn2,Hcn3,Hcn4,Hrh4,Kcne3,Kcnh1,Kcnh2,Kcnh3,Kcnh4,Kcnh5,Kcnh6,Kcnh7,Kcnh8,Mrgprd,Slc15a2,Slc16a10,Slc16a2,Slc22a6,Slc22a7,Slc38a3,Slc4a7,Slc7a1,Slc7a7,Slc7a8,Syngap1,Tshr,Ugt1a1
GO.0070062	extracellular exosome	40	4.75e-06	ENSRNOP00000000181,ENSRNOP00000001581,ENSRNOP00000003189,ENSRNOP00000004269,ENSRNOP00000004351,ENSRNOP00000006128,ENSRNOP00000009511,ENSRNOP00000010252,ENSRNOP00000012075,ENSRNOP00000012415,ENSRNOP00000013582,ENSRNOP00000014213,ENSRNOP00000014415,ENSRNOP00000015852,ENSRNOP00000015956,ENSRNOP00000016543,ENSRNOP00000017911,ENSRNOP00000019618,ENSRNOP00000021700,ENSRNOP00000022309,ENSRNOP00000022827,…	ATP6,Acot7,Acy1,Acy3,Arg1,Aspa,Ass1,COX2,Comt,Crtc2,Cryab,Ddc,Fasn,Gatm,Gltp,Glul,Got1,Got2,Hdc,Lpl,Lypla2,Maob,Mat2b,Pafah1b2,Pafah1b3,Pla2g15,Pla2g2a,Pnp,Prdx6,Prkacb,Prkar2b,Rap1a,Rap1b,Rars,Slc15a2,Slc22a6,Slc7a8,Slc9a3r1,Stk11,Wars
GO.0043234	protein complex	66	5.64e-06	ENSRNOP00000000750,ENSRNOP00000002381,ENSRNOP00000004172,ENSRNOP00000004269,ENSRNOP00000004370,ENSRNOP00000004956,ENSRNOP00000005209,ENSRNOP00000006469,ENSRNOP00000006618,ENSRNOP00000007032,ENSRNOP00000007577,ENSRNOP00000008416,ENSRNOP00000008973,ENSRNOP00000010252,ENSRNOP00000010630,ENSRNOP00000012137,ENSRNOP00000012415,ENSRNOP00000013275,ENSRNOP00000014572,ENSRNOP00000015207,ENSRNOP00000015336,…	ATP6,Adcy2,Adcy4,Ahr,Akap2,Akap5,Akap7,Ankrd1,Atf4,Bhmt,COX2,COX3,Cel,Cnga1,Cnga2,Cnga4,Col3a1,Cort,Farsa,Fxyd1,Glul,Gnat3,Got2,Gucy1a3,Gucy1b3,Hba-a2,Hspa1a,Itpr1,Kcne3,Kcnh1,Kcnh5,Keg1,Mat2a,Mat2b,Mgp,Myh6,Myh7,Myl2,Myl3,ND1,ND2,ND4,ND5,Nos1,Npr1,Pigc,Pigs,Pigu,Pigy,Pigz,Pparg,Prkaca,Prkacb,Prkar1b,Prkar2a,Prkar2b,Pus1,Rap1a,Rapgef2,Rapgef3,Rapgef4,Rars,Slc22a6,Slc9a3r2,Ube2d1,Vim
GO.0044429	mitochondrial part	27	1.33e-05	ENSRNOP00000000181,ENSRNOP00000001211,ENSRNOP00000002174,ENSRNOP00000002899,ENSRNOP00000008300,ENSRNOP00000012075,ENSRNOP00000012415,ENSRNOP00000013515,ENSRNOP00000013985,ENSRNOP00000015956,ENSRNOP00000017104,ENSRNOP00000017911,ENSRNOP00000021657,ENSRNOP00000021660,ENSRNOP00000021865,ENSRNOP00000026473,ENSRNOP00000026586,ENSRNOP00000042064,ENSRNOP00000043141,ENSRNOP00000044573,ENSRNOP00000046414,…	ATP6,Acot2,Arg1,Asl,Ass1,Atf2,COX2,COX3,CYTB,Ccbl1,Cpt1b,Cyct,Cyp1a1,Fars2,Gatm,Got2,Maoa,ND1,ND4,ND4L,ND5,Nos1,Pccb,Pde2a,Pla2g6,Prkar2b,Spata18
GO.0043204	perikaryon	12	1.6e-05	ENSRNOP00000001211,ENSRNOP00000001559,ENSRNOP00000008300,ENSRNOP00000012075,ENSRNOP00000015956,ENSRNOP00000016415,ENSRNOP00000023751,ENSRNOP00000027682,ENSRNOP00000044706,ENSRNOP00000059346,ENSRNOP00000060834,ENSRNOP00000065890	Adc,Asl,Ass1,Cnga2,Cnga4,Cyct,Glul,Got2,Kcne3,Pde10a,Pde9a,Th
GO.0016323	basolateral plasma membrane	14	2.46e-05	ENSRNOP00000000718,ENSRNOP00000008416,ENSRNOP00000008759,ENSRNOP00000010630,ENSRNOP00000012644,ENSRNOP00000014391,ENSRNOP00000016142,ENSRNOP00000019519,ENSRNOP00000019618,ENSRNOP00000023623,ENSRNOP00000024756,ENSRNOP00000025094,ENSRNOP00000037089,ENSRNOP00000050605	Akap5,Enpp1,Hcn1,Hcn4,Hspa1a,Rapgef4,Slc16a10,Slc22a6,Slc22a7,Slc38a3,Slc4a7,Slc7a7,Slc7a8,Slco4c1
GO.0098803	respiratory chain complex	7	2.54e-05	ENSRNOP00000043141,ENSRNOP00000043885,ENSRNOP00000044573,ENSRNOP00000046414,ENSRNOP00000047954,ENSRNOP00000049172,ENSRNOP00000051326	COX2,COX3,CYTB,ND1,ND2,ND4,ND5
GO.0032991	macromolecular complex	71	3.43e-05	ENSRNOP00000000750,ENSRNOP00000002381,ENSRNOP00000004172,ENSRNOP00000004269,ENSRNOP00000004370,ENSRNOP00000004956,ENSRNOP00000005209,ENSRNOP00000006469,ENSRNOP00000006618,ENSRNOP00000007032,ENSRNOP00000007577,ENSRNOP00000008416,ENSRNOP00000008973,ENSRNOP00000010252,ENSRNOP00000010630,ENSRNOP00000012137,ENSRNOP00000012415,ENSRNOP00000013275,ENSRNOP00000014572,ENSRNOP00000015207,ENSRNOP00000015336,…	ATP6,Adcy2,Adcy4,Ahr,Akap2,Akap5,Akap7,Ankrd1,Atf4,Bhmt,COX2,COX3,Cel,Cnga1,Cnga2,Cnga4,Col3a1,Cort,Creb1,Dkc1,Farsa,Fxyd1,Glul,Gnat3,Got2,Gucy1a3,Gucy1b3,Hba-a2,Hspa1a,Itpr1,Kcne3,Kcnh1,Kcnh5,Keg1,Lipc,Lpl,Mat2a,Mat2b,Mgp,Myh6,Myh7,Myl2,Myl3,ND1,ND2,ND4,ND5,Nos1,Npr1,Pigc,Pigs,Pigu,Pigy,Pigz,Pparg,Prkaca,Prkacb,Prkar1b,Prkar2a,Prkar2b,Pus1,Rap1a,Rapgef2,Rapgef3,Rapgef4,Rars,Rps27,Slc22a6,Slc9a3r…
GO.0005740	mitochondrial envelope	22	0.000108	ENSRNOP00000000181,ENSRNOP00000001211,ENSRNOP00000002174,ENSRNOP00000002899,ENSRNOP00000008300,ENSRNOP00000012075,ENSRNOP00000012415,ENSRNOP00000013985,ENSRNOP00000015956,ENSRNOP00000017104,ENSRNOP00000017911,ENSRNOP00000026473,ENSRNOP00000042064,ENSRNOP00000043141,ENSRNOP00000044573,ENSRNOP00000046414,ENSRNOP00000047954,ENSRNOP00000049172,ENSRNOP00000049769,ENSRNOP00000051326,ENSRNOP00000062735,…	ATP6,Arg1,Asl,Ass1,Atf2,COX2,COX3,CYTB,Cpt1b,Cyct,Cyp1a1,Gatm,Got2,Maoa,ND1,ND4,ND4L,ND5,Nos1,Pla2g6,Prkar2b,Spata18
GO.0031966	mitochondrial membrane	21	0.00013	ENSRNOP00000000181,ENSRNOP00000001211,ENSRNOP00000002174,ENSRNOP00000002899,ENSRNOP00000012075,ENSRNOP00000012415,ENSRNOP00000013985,ENSRNOP00000015956,ENSRNOP00000017104,ENSRNOP00000017911,ENSRNOP00000026473,ENSRNOP00000042064,ENSRNOP00000043141,ENSRNOP00000044573,ENSRNOP00000046414,ENSRNOP00000047954,ENSRNOP00000049172,ENSRNOP00000049769,ENSRNOP00000051326,ENSRNOP00000062735,ENSRNOP00000063784	ATP6,Arg1,Asl,Ass1,Atf2,COX2,COX3,CYTB,Cpt1b,Cyp1a1,Gatm,Got2,Maoa,ND1,ND4,ND4L,ND5,Nos1,Pla2g6,Prkar2b,Spata18
GO.0017071	intracellular cyclic nucleotide activated cation channel complex	3	0.000205	ENSRNOP00000006469,ENSRNOP00000016415,ENSRNOP00000023751	Cnga1,Cnga2,Cnga4
GO.0005811	lipid particle	7	0.000271	ENSRNOP00000009511,ENSRNOP00000021812,ENSRNOP00000022359,ENSRNOP00000024111,ENSRNOP00000025826,ENSRNOP00000027911,ENSRNOP00000061809	Ces1d,Lipe,Lpcat1,Lpcat2,Plin1,Pnpla2,Rap1b
GO.0045121	membrane raft	15	0.000444	ENSRNOP00000004351,ENSRNOP00000005389,ENSRNOP00000005671,ENSRNOP00000012415,ENSRNOP00000013058,ENSRNOP00000014572,ENSRNOP00000016624,ENSRNOP00000024659,ENSRNOP00000024756,ENSRNOP00000026586,ENSRNOP00000027911,ENSRNOP00000028624,ENSRNOP00000038994,ENSRNOP00000046488,ENSRNOP00000063885	Adcy2,Adcy3,Adcy5,Adcy6,Cel,Fxyd1,Itpr1,Lipe,Nos3,Pde2a,Prkar2b,Slc22a6,Slc27a1,Slc9a3r1,Tshr
GO.0045202	synapse	27	0.000996	ENSRNOP00000000212,ENSRNOP00000005209,ENSRNOP00000006469,ENSRNOP00000008416,ENSRNOP00000008759,ENSRNOP00000010630,ENSRNOP00000011837,ENSRNOP00000012415,ENSRNOP00000012644,ENSRNOP00000014948,ENSRNOP00000015057,ENSRNOP00000015271,ENSRNOP00000015800,ENSRNOP00000016142,ENSRNOP00000026586,ENSRNOP00000027682,ENSRNOP00000027785,ENSRNOP00000029296,ENSRNOP00000037119,ENSRNOP00000043148,ENSRNOP00000043885,…	Akap5,Calca,Cnga1,Comt,Cyp19a1,Ddc,Farp1,Hcn1,Hcn2,Hcn3,Hcn4,Itpr1,Kcnh1,Lzts1,ND2,Nos1,Nt5e,Pde2a,Prkar1a,Prkar2b,Rapgef2,Rapgef3,Rapgef4,Slc4a7,Sphk1,Syngap1,Th
GO.0044463	cell projection part	27	0.00107	ENSRNOP00000000212,ENSRNOP00000001559,ENSRNOP00000004326,ENSRNOP00000005209,ENSRNOP00000006469,ENSRNOP00000007032,ENSRNOP00000008416,ENSRNOP00000010630,ENSRNOP00000011837,ENSRNOP00000012644,ENSRNOP00000014151,ENSRNOP00000014948,ENSRNOP00000015271,ENSRNOP00000015800,ENSRNOP00000016142,ENSRNOP00000016624,ENSRNOP00000022309,ENSRNOP00000027682,ENSRNOP00000027785,ENSRNOP00000043148,ENSRNOP00000044732,…	Ada,Adcy10,Adcy6,Akap5,Atf4,Calca,Cnga1,Comt,Cyp19a1,Farp1,Glul,Gnat3,Got1,Hcn1,Hcn2,Hcn3,Hcn4,Kcnh1,Lzts1,Nos1,Pde9a,Plb1,Prkaca,Prkacb,Rapgef3,Rapgef4,Th
GO.1902554	serine/threonine protein kinase complex	6	0.00117	ENSRNOP00000012415,ENSRNOP00000027552,ENSRNOP00000033202,ENSRNOP00000044732,ENSRNOP00000061597,ENSRNOP00000062228	Prkaca,Prkacb,Prkar1b,Prkar2a,Prkar2b,Rapgef3
GO.0031968	organelle outer membrane	10	0.00162	ENSRNOP00000001211,ENSRNOP00000002174,ENSRNOP00000002899,ENSRNOP00000012075,ENSRNOP00000013985,ENSRNOP00000017911,ENSRNOP00000034006,ENSRNOP00000043466,ENSRNOP00000062735,ENSRNOP00000063784	Arg1,Asl,Ass1,Atf2,Cpt1b,Gltpd1,Maoa,Maob,Nos1,Spata18
GO.0005634	nucleus	71	0.00171	ENSRNOP00000001075,ENSRNOP00000001211,ENSRNOP00000002381,ENSRNOP00000003405,ENSRNOP00000003630,ENSRNOP00000004172,ENSRNOP00000004269,ENSRNOP00000005085,ENSRNOP00000005389,ENSRNOP00000006117,ENSRNOP00000006128,ENSRNOP00000006618,ENSRNOP00000007738,ENSRNOP00000007771,ENSRNOP00000009081,ENSRNOP00000009564,ENSRNOP00000010252,ENSRNOP00000011005,ENSRNOP00000011339,ENSRNOP00000011563,ENSRNOP00000012075,…	Acot7,Adc,Adcy3,Ahr,Akap7,Aldh1a1,Ankrd1,Arg1,Asl,Aspa,Ass1,Atf3,Atf5,Batf,Bcat2,Bhlhe40,Calca,Crabp2,Creb1,Creb3l1,Creb3l2,Creb3l3,Crem,Cryab,Csrp3,Cyp1b1,Dkc1,Gltpd1,Glul,Got1,Hipk1,Hspa1a,Itpr1,Jdp2,Lipe,Mat1a,Mat2b,Mtrr,Nos1,Nos3,Nppa,Nr5a1,Padi4,Pafah1b2,Pdc,Pde2a,Pde4a,Pde4b,Pde4dip,Pigz,Pkia,Pkib,Pla2g4a,Pnp,Prkaca,Prkacb,Prune,Pus1,Rars,Rps27,Rxra,Rxrb,Rxrg,Slc3a2,Slc9a3r2,Sphk1,Stk11,Th,…
GO.0005741	mitochondrial outer membrane	9	0.00171	ENSRNOP00000001211,ENSRNOP00000002174,ENSRNOP00000002899,ENSRNOP00000012075,ENSRNOP00000013985,ENSRNOP00000017911,ENSRNOP00000043466,ENSRNOP00000062735,ENSRNOP00000063784	Arg1,Asl,Ass1,Atf2,Cpt1b,Maoa,Maob,Nos1,Spata18
GO.0031967	organelle envelope	25	0.00171	ENSRNOP00000000181,ENSRNOP00000001211,ENSRNOP00000002174,ENSRNOP00000002899,ENSRNOP00000005209,ENSRNOP00000008300,ENSRNOP00000012075,ENSRNOP00000012415,ENSRNOP00000013985,ENSRNOP00000015956,ENSRNOP00000017104,ENSRNOP00000017911,ENSRNOP00000026473,ENSRNOP00000034006,ENSRNOP00000042064,ENSRNOP00000043141,ENSRNOP00000044573,ENSRNOP00000046414,ENSRNOP00000047954,ENSRNOP00000049172,ENSRNOP00000049769,…	ATP6,Arg1,Asl,Ass1,Atf2,COX2,COX3,CYTB,Cpt1b,Cyct,Cyp1a1,Gatm,Gltpd1,Got2,Itpr1,Kcnh1,Maoa,ND1,ND4,ND4L,ND5,Nos1,Pla2g6,Prkar2b,Spata18
GO.0030425	dendrite	21	0.00202	ENSRNOP00000000212,ENSRNOP00000004326,ENSRNOP00000005209,ENSRNOP00000008416,ENSRNOP00000010630,ENSRNOP00000011837,ENSRNOP00000012415,ENSRNOP00000014151,ENSRNOP00000015271,ENSRNOP00000015800,ENSRNOP00000016142,ENSRNOP00000027682,ENSRNOP00000027785,ENSRNOP00000038994,ENSRNOP00000041885,ENSRNOP00000043148,ENSRNOP00000044706,ENSRNOP00000049172,ENSRNOP00000059346,ENSRNOP00000062735,ENSRNOP00000063885	Ada,Adc,Adcy10,Adcy2,Akap5,Comt,Cyp19a1,Farp1,Hcn1,Hcn2,Hcn3,Hdc,Itpr1,Kcne3,Kcnh1,Lzts1,ND1,Nos1,Prkar2b,Rapgef4,Th
GO.0005747	mitochondrial respiratory chain complex I	4	0.00205	ENSRNOP00000043141,ENSRNOP00000043885,ENSRNOP00000044573,ENSRNOP00000049172	ND1,ND2,ND4,ND5
GO.0070069	cytochrome complex	4	0.00205	ENSRNOP00000025045,ENSRNOP00000046414,ENSRNOP00000047954,ENSRNOP00000051326	COX2,COX3,CYTB,Ugt1a1
GO.0030424	axon	19	0.00282	ENSRNOP00000000212,ENSRNOP00000004326,ENSRNOP00000005209,ENSRNOP00000006469,ENSRNOP00000010630,ENSRNOP00000011837,ENSRNOP00000012644,ENSRNOP00000012892,ENSRNOP00000016142,ENSRNOP00000022309,ENSRNOP00000024430,ENSRNOP00000027682,ENSRNOP00000027785,ENSRNOP00000029296,ENSRNOP00000043148,ENSRNOP00000059346,ENSRNOP00000061597,ENSRNOP00000064520,ENSRNOP00000065890	Adc,Adcy10,Cnga1,Comt,Cyp19a1,Ddc,Glul,Got1,Hcn1,Hcn2,Hcn3,Hcn4,Kcnh1,Rapgef3,Rapgef4,Rxra,Sphk1,Th,Vim
GO.0043679	axon terminus	11	0.00357	ENSRNOP00000000212,ENSRNOP00000006469,ENSRNOP00000010630,ENSRNOP00000012644,ENSRNOP00000014948,ENSRNOP00000016142,ENSRNOP00000022309,ENSRNOP00000027682,ENSRNOP00000027785,ENSRNOP00000061597,ENSRNOP00000065890	Calca,Cnga1,Cyp19a1,Glul,Got1,Hcn1,Hcn3,Hcn4,Rapgef3,Rapgef4,Th
GO.0001917	photoreceptor inner segment	4	0.00363	ENSRNOP00000003405,ENSRNOP00000007032,ENSRNOP00000010630,ENSRNOP00000062735	Gnat3,Nos1,Pdc,Rapgef4
GO.1902494	catalytic complex	19	0.00363	ENSRNOP00000000750,ENSRNOP00000004269,ENSRNOP00000004370,ENSRNOP00000007032,ENSRNOP00000007079,ENSRNOP00000012415,ENSRNOP00000015207,ENSRNOP00000018170,ENSRNOP00000027552,ENSRNOP00000032963,ENSRNOP00000033202,ENSRNOP00000043141,ENSRNOP00000043885,ENSRNOP00000044573,ENSRNOP00000044732,ENSRNOP00000047954,ENSRNOP00000049172,ENSRNOP00000061597,ENSRNOP00000062228	CYTB,Crebbp,Farsa,Gnat3,Mat2a,Mat2b,ND1,ND2,ND4,ND5,Pigs,Pigu,Prkaca,Prkacb,Prkar1b,Prkar2a,Prkar2b,Rapgef3,Ube2d1
GO.0045177	apical part of cell	14	0.0046	ENSRNOP00000004172,ENSRNOP00000004326,ENSRNOP00000004351,ENSRNOP00000007032,ENSRNOP00000008759,ENSRNOP00000010630,ENSRNOP00000013058,ENSRNOP00000015800,ENSRNOP00000017617,ENSRNOP00000024112,ENSRNOP00000025196,ENSRNOP00000050605,ENSRNOP00000057888,ENSRNOP00000061597	Acy3,Adcy10,Akap7,Gnat3,Hspa1a,Lzts1,Nos3,Plb1,Rapgef3,Rapgef4,Slc3a2,Slc4a7,Slc9a3r1,Slc9a3r2
GO.0005746	mitochondrial respiratory chain	5	0.00587	ENSRNOP00000039048,ENSRNOP00000043141,ENSRNOP00000043885,ENSRNOP00000044573,ENSRNOP00000049172	COX1,ND1,ND2,ND4,ND5
GO.0000506	glycosylphosphatidylinositol-N-acetylglucosaminyltransferase (GPI-GnT) complex	2	0.0066	ENSRNOP00000008973,ENSRNOP00000035922	Pigc,Pigy
GO.0008074	guanylate cyclase complex, soluble	2	0.0066	ENSRNOP00000017190,ENSRNOP00000062785	Gucy1a3,Gucy1b3
GO.0042765	GPI-anchor transamidase complex	2	0.0066	ENSRNOP00000015207,ENSRNOP00000032963	Pigs,Pigu
GO.0048269	methionine adenosyltransferase complex	2	0.0066	ENSRNOP00000004269,ENSRNOP00000018170	Mat2a,Mat2b
GO.1990589	ATF4-CREB1 transcription factor complex	2	0.0066	ENSRNOP00000018326,ENSRNOP00000060302	Atf4,Creb1
GO.0032589	neuron projection membrane	5	0.00867	ENSRNOP00000005209,ENSRNOP00000008416,ENSRNOP00000011837,ENSRNOP00000016142,ENSRNOP00000060302	Akap5,Atf4,Hcn1,Hcn2,Kcnh1
GO.0098800	inner mitochondrial membrane protein complex	6	0.00988	ENSRNOP00000039048,ENSRNOP00000043141,ENSRNOP00000043885,ENSRNOP00000044573,ENSRNOP00000049172,ENSRNOP00000049769	ATP6,COX1,ND1,ND2,ND4,ND5
GO.0033267	axon part	12	0.00995	ENSRNOP00000000212,ENSRNOP00000005209,ENSRNOP00000006469,ENSRNOP00000010630,ENSRNOP00000012644,ENSRNOP00000014948,ENSRNOP00000016142,ENSRNOP00000022309,ENSRNOP00000027682,ENSRNOP00000027785,ENSRNOP00000061597,ENSRNOP00000065890	Calca,Cnga1,Cyp19a1,Glul,Got1,Hcn1,Hcn3,Hcn4,Kcnh1,Rapgef3,Rapgef4,Th
GO.0005929	cilium	11	0.0115	ENSRNOP00000002899,ENSRNOP00000003405,ENSRNOP00000004351,ENSRNOP00000007032,ENSRNOP00000010630,ENSRNOP00000012415,ENSRNOP00000016624,ENSRNOP00000026457,ENSRNOP00000044732,ENSRNOP00000046488,ENSRNOP00000062228	Adcy5,Adcy6,Gnat3,Pdc,Pde4c,Prkaca,Prkacb,Prkar2b,Rapgef4,Slc9a3r1,Spata18
GO.0034399	nuclear periphery	6	0.013	ENSRNOP00000004911,ENSRNOP00000008827,ENSRNOP00000015190,ENSRNOP00000017486,ENSRNOP00000024430,ENSRNOP00000060302	Akap8,Atf4,Mat1a,Nono,Sparc,Vim
GO.0005615	extracellular space	24	0.0135	ENSRNOP00000001525,ENSRNOP00000004956,ENSRNOP00000007577,ENSRNOP00000011005,ENSRNOP00000014151,ENSRNOP00000014572,ENSRNOP00000014948,ENSRNOP00000016543,ENSRNOP00000017486,ENSRNOP00000017911,ENSRNOP00000017958,ENSRNOP00000019787,ENSRNOP00000022827,ENSRNOP00000024065,ENSRNOP00000024164,ENSRNOP00000025257,ENSRNOP00000027911,ENSRNOP00000030323,ENSRNOP00000041885,ENSRNOP00000047403,ENSRNOP00000047913,…	Ace2,Ada,Aoc3,Arg1,Calca,Cel,Col3a1,Hdc,Lbp,Lipc,Lipe,Lipg,Lpl,Mgp,Mrgprd,Nppa,Pla2g1b,Pla2g2a,Pnlip,Pnliprp1,Pnliprp2,Ppp1r1a,Prdx6,Sparc
GO.0044456	synapse part	21	0.0139	ENSRNOP00000000212,ENSRNOP00000005209,ENSRNOP00000006469,ENSRNOP00000008416,ENSRNOP00000010630,ENSRNOP00000012415,ENSRNOP00000012644,ENSRNOP00000014948,ENSRNOP00000015057,ENSRNOP00000015271,ENSRNOP00000015800,ENSRNOP00000026586,ENSRNOP00000027682,ENSRNOP00000029296,ENSRNOP00000043148,ENSRNOP00000043885,ENSRNOP00000044041,ENSRNOP00000061597,ENSRNOP00000062735,ENSRNOP00000063885,ENSRNOP00000064520	Akap5,Calca,Cnga1,Comt,Cyp19a1,Ddc,Farp1,Hcn4,Itpr1,Kcnh1,Lzts1,ND2,Nos1,Nt5e,Pde2a,Prkar2b,Rapgef3,Rapgef4,Sphk1,Syngap1,Th
GO.0016324	apical plasma membrane	11	0.0212	ENSRNOP00000004172,ENSRNOP00000004351,ENSRNOP00000007032,ENSRNOP00000008759,ENSRNOP00000010630,ENSRNOP00000015800,ENSRNOP00000017617,ENSRNOP00000024112,ENSRNOP00000025196,ENSRNOP00000050605,ENSRNOP00000057888	Acy3,Akap7,Gnat3,Hspa1a,Lzts1,Plb1,Rapgef4,Slc3a2,Slc4a7,Slc9a3r1,Slc9a3r2
GO.0019866	organelle inner membrane	13	0.0218	ENSRNOP00000000181,ENSRNOP00000005209,ENSRNOP00000012415,ENSRNOP00000015956,ENSRNOP00000017104,ENSRNOP00000043141,ENSRNOP00000043466,ENSRNOP00000044573,ENSRNOP00000046414,ENSRNOP00000047954,ENSRNOP00000049172,ENSRNOP00000049769,ENSRNOP00000051326	ATP6,COX2,COX3,CYTB,Gatm,Got2,Kcnh1,Maob,ND1,ND4,ND5,Pla2g6,Prkar2b
GO.0032590	dendrite membrane	4	0.0268	ENSRNOP00000008416,ENSRNOP00000011837,ENSRNOP00000016142,ENSRNOP00000060302	Akap5,Atf4,Hcn1,Hcn2
GO.0005743	mitochondrial inner membrane	12	0.0276	ENSRNOP00000000181,ENSRNOP00000012415,ENSRNOP00000015956,ENSRNOP00000017104,ENSRNOP00000043141,ENSRNOP00000043466,ENSRNOP00000044573,ENSRNOP00000046414,ENSRNOP00000047954,ENSRNOP00000049172,ENSRNOP00000049769,ENSRNOP00000051326	ATP6,COX2,COX3,CYTB,Gatm,Got2,Maob,ND1,ND4,ND5,Pla2g6,Prkar2b
GO.0043198	dendritic shaft	5	0.0324	ENSRNOP00000008416,ENSRNOP00000011837,ENSRNOP00000012415,ENSRNOP00000015800,ENSRNOP00000016142	Akap5,Hcn1,Hcn2,Lzts1,Prkar2b
GO.0005859	muscle myosin complex	2	0.0329	ENSRNOP00000023301,ENSRNOP00000024186	Myh6,Myh7
GO.0044316	cone cell pedicle	2	0.0329	ENSRNOP00000010630,ENSRNOP00000027785	Hcn3,Rapgef4
GO.0097546	ciliary base	2	0.0329	ENSRNOP00000012415,ENSRNOP00000062228	Prkacb,Prkar2b
GO.0016363	nuclear matrix	5	0.0343	ENSRNOP00000004911,ENSRNOP00000008827,ENSRNOP00000015190,ENSRNOP00000017486,ENSRNOP00000024430	Akap8,Mat1a,Nono,Sparc,Vim
GO.1990204	oxidoreductase complex	5	0.0374	ENSRNOP00000043141,ENSRNOP00000043885,ENSRNOP00000044573,ENSRNOP00000047954,ENSRNOP00000049172	CYTB,ND1,ND2,ND4,ND5
GO.0043197	dendritic spine	8	0.0389	ENSRNOP00000000212,ENSRNOP00000008416,ENSRNOP00000010630,ENSRNOP00000012415,ENSRNOP00000015271,ENSRNOP00000015800,ENSRNOP00000043148,ENSRNOP00000062735	Akap5,Comt,Cyp19a1,Farp1,Lzts1,Nos1,Prkar2b,Rapgef4
GO.0009986	cell surface	15	0.0436	ENSRNOP00000001525,ENSRNOP00000005209,ENSRNOP00000013275,ENSRNOP00000014151,ENSRNOP00000015057,ENSRNOP00000015956,ENSRNOP00000016142,ENSRNOP00000016543,ENSRNOP00000017486,ENSRNOP00000022715,ENSRNOP00000025257,ENSRNOP00000047403,ENSRNOP00000047913,ENSRNOP00000055901,ENSRNOP00000059889	Ace2,Ada,Aoc3,Cryab,Got2,Hcn1,Kcnh1,Kcnh5,Lipc,Lipg,Lpl,Nt5e,Pla2g1b,Pla2g5,Sparc

## Sheet: Molecular function
Table S4C
Molecular function terms analysis for the corresponding proteins of the metabolic biomarkers and the candidate transcripts using STRING
ID	Pathway description	Observed count	False discovery rate	IDs	Labels
GO.0003824	catalytic activity	189	1.23e-59	ENSRNOP00000000133,ENSRNOP00000000193,ENSRNOP00000000212,ENSRNOP00000001211,ENSRNOP00000001525,ENSRNOP00000001559,ENSRNOP00000002174,ENSRNOP00000002316,ENSRNOP00000002712,ENSRNOP00000003630,ENSRNOP00000003779,ENSRNOP00000004113,ENSRNOP00000004237,ENSRNOP00000004326,ENSRNOP00000004370,ENSRNOP00000005157,ENSRNOP00000005209,ENSRNOP00000005213,ENSRNOP00000005389,ENSRNOP00000005844,ENSRNOP00000006128,…	ATP6,Abcc5,Abol1,Ace2,Acot1,Acot2,Acot7,Acot8,Acy3,Acyp2,Ada,Adc,Adcy10,Adcy2,Adcy3,Adcy4,Adcy5,Adcy6,Adcy8,Adprh,Aldh1a1,Aldh1a2,Arg1,Arg2,Art5,As3mt,Asah1,Asah2,Asl,Aspg,Ass1,Atf2,B3gnt5,Baat,Bcat1,Bcat2,Bhmt,Bhmt2,COX1,COX2,COX3,CYTB,Ccbl1,Cel,Ces1d,Ces5a,Cndp1,Comt,Cort,Cpt1b,Crebbp,Cyct,Cyp17a1,Cyp19a1,Cyp1b1,Cyp2b3,Cyp2d4,Cyp2e1,Cyp2f4,Cyp4a1,Cyp4a2,Cyp4b1,Cyp4x1,Dkc1,Enpp1,Fars2,Farsa,Fasn…
GO.0043167	ion binding	164	1.94e-39	ENSRNOP00000000212,ENSRNOP00000000750,ENSRNOP00000001160,ENSRNOP00000001525,ENSRNOP00000001559,ENSRNOP00000002174,ENSRNOP00000002316,ENSRNOP00000003630,ENSRNOP00000003779,ENSRNOP00000004237,ENSRNOP00000004370,ENSRNOP00000004956,ENSRNOP00000005157,ENSRNOP00000005213,ENSRNOP00000005389,ENSRNOP00000005844,ENSRNOP00000006117,ENSRNOP00000006128,ENSRNOP00000006469,ENSRNOP00000006789,ENSRNOP00000007032,…	Abcc5,Abol1,Ace2,Acot7,Acy1,Acy3,Ada,Adcy2,Adcy3,Adcy4,Adcy5,Adcy6,Adcy8,Adprh,Akap7,Akap8,Aoc3,Arg1,Arg2,Aspa,Ass1,Atf2,Bhmt,Bhmt2,COX1,COX2,CYTB,Ccbl1,Cndp1,Cnga1,Cnga2,Cnga4,Col3a1,Comt,Cort,Crabp1,Crabp2,Crebbp,Cryab,Csrp3,Cyct,Cyp17a1,Cyp19a1,Cyp1a1,Cyp1a2,Cyp1b1,Cyp2b3,Cyp2d4,Cyp2f4,Cyp4a1,Cyp4b1,Cyp4x1,Ddc,Enpp1,Fars2,Farsa,Fth1,Gltpd1,Glul,Gnat3,Got2,Gucy1a2,Gucy1a3,Gucy1b2,Gucy1b3,Gucy2c…
GO.0052689	carboxylic ester hydrolase activity	34	2.9e-37	ENSRNOP00000001160,ENSRNOP00000001525,ENSRNOP00000003630,ENSRNOP00000004237,ENSRNOP00000009777,ENSRNOP00000011312,ENSRNOP00000013515,ENSRNOP00000013729,ENSRNOP00000014213,ENSRNOP00000014572,ENSRNOP00000016543,ENSRNOP00000017104,ENSRNOP00000017454,ENSRNOP00000020740,ENSRNOP00000021812,ENSRNOP00000022715,ENSRNOP00000022827,ENSRNOP00000024065,ENSRNOP00000024164,ENSRNOP00000024828,ENSRNOP00000025257,…	Acot1,Acot2,Acot7,Acot8,Aspg,Baat,Cel,Ces1d,Ces5a,Lcat,Lipc,Lipe,Lipf,Lipg,Lpl,Lypla1,Pafah1b2,Pafah1b3,Pafah2,Pla2g10,Pla2g15,Pla2g1b,Pla2g2a,Pla2g4a,Pla2g5,Pla2g6,Plb1,Pnlip,Pnliprp1,Pnliprp2,Pnpla2,Prdx6,Vars,Vars2
GO.0016788	hydrolase activity, acting on ester bonds	58	9.51e-35	ENSRNOP00000000193,ENSRNOP00000001160,ENSRNOP00000001525,ENSRNOP00000001559,ENSRNOP00000003630,ENSRNOP00000004237,ENSRNOP00000007738,ENSRNOP00000007833,ENSRNOP00000007905,ENSRNOP00000008300,ENSRNOP00000009777,ENSRNOP00000011237,ENSRNOP00000011312,ENSRNOP00000013515,ENSRNOP00000013729,ENSRNOP00000014213,ENSRNOP00000014572,ENSRNOP00000015057,ENSRNOP00000015498,ENSRNOP00000016543,ENSRNOP00000017104,…	Acot1,Acot2,Acot7,Acot8,Acy3,Aoc3,Aspa,Aspg,Baat,Cel,Ces1d,Ces5a,Cyct,Enpp1,Fasn,Lcat,Lipc,Lipe,Lipf,Lipg,Lpl,Lypla1,Nt5e,Olah,Pafah1b2,Pafah1b3,Pafah2,Pde10a,Pde1b,Pde1c,Pde2a,Pde3a,Pde3b,Pde4a,Pde4b,Pde4c,Pde5a,Pde6h,Pde7a,Pde9a,Pla2g10,Pla2g15,Pla2g1b,Pla2g2a,Pla2g4a,Pla2g5,Pla2g6,Plb1,Pnlip,Pnliprp2,Pnpla2,Ppap2a,Ppap2b,Ppap2c,Prdx6,Ptpn7,Vars,Vars2
GO.0030551	cyclic nucleotide binding	22	7.12e-31	ENSRNOP00000006469,ENSRNOP00000007905,ENSRNOP00000008300,ENSRNOP00000010630,ENSRNOP00000011837,ENSRNOP00000012415,ENSRNOP00000012644,ENSRNOP00000015498,ENSRNOP00000016142,ENSRNOP00000016415,ENSRNOP00000017531,ENSRNOP00000019637,ENSRNOP00000023751,ENSRNOP00000026586,ENSRNOP00000027552,ENSRNOP00000027785,ENSRNOP00000032282,ENSRNOP00000033202,ENSRNOP00000037119,ENSRNOP00000060834,ENSRNOP00000061597,…	Cnga1,Cnga2,Cnga4,Cyct,Hcn1,Hcn2,Hcn3,Hcn4,Pde10a,Pde1c,Pde2a,Pde3a,Pde3b,Pde5a,Pde6h,Prkar1a,Prkar1b,Prkar2a,Prkar2b,Rapgef2,Rapgef3,Rapgef4
GO.0043169	cation binding	115	2.75e-29	ENSRNOP00000000212,ENSRNOP00000001525,ENSRNOP00000001559,ENSRNOP00000002174,ENSRNOP00000003630,ENSRNOP00000003779,ENSRNOP00000004237,ENSRNOP00000004956,ENSRNOP00000005157,ENSRNOP00000005389,ENSRNOP00000005844,ENSRNOP00000006117,ENSRNOP00000006789,ENSRNOP00000007032,ENSRNOP00000007079,ENSRNOP00000007577,ENSRNOP00000007738,ENSRNOP00000008300,ENSRNOP00000008827,ENSRNOP00000009081,ENSRNOP00000009230,…	Abol1,Ace2,Acy1,Acy3,Ada,Adcy2,Adcy3,Adcy4,Adcy5,Adcy6,Adcy8,Adprh,Akap7,Akap8,Aoc3,Arg1,Arg2,Aspa,Atf2,Bhmt,Bhmt2,COX1,COX2,CYTB,Cndp1,Col3a1,Comt,Crebbp,Cryab,Csrp3,Cyct,Cyp17a1,Cyp19a1,Cyp1a1,Cyp1a2,Cyp1b1,Cyp2b3,Cyp2d4,Cyp2e1,Cyp2f4,Cyp4a1,Cyp4a2,Cyp4b1,Cyp4x1,Enpp1,Fars2,Fasn,Fth1,Glul,Gnat3,Gucy1b2,Gucy1b3,Hba-a2,Hrh4,Ido1,Itpa,Lias,Lpcat1,Lpcat2,Maoa,Mat1a,Mat2a,Metap2,Mgp,Msrb2,Mtr,Mtrr,M…
GO.0030552	cAMP binding	19	8.8e-29	ENSRNOP00000008300,ENSRNOP00000010630,ENSRNOP00000011837,ENSRNOP00000012415,ENSRNOP00000012644,ENSRNOP00000015498,ENSRNOP00000016142,ENSRNOP00000016415,ENSRNOP00000017531,ENSRNOP00000023751,ENSRNOP00000026586,ENSRNOP00000027552,ENSRNOP00000027785,ENSRNOP00000032282,ENSRNOP00000033202,ENSRNOP00000037119,ENSRNOP00000060834,ENSRNOP00000061597,ENSRNOP00000067771	Cnga2,Cnga4,Cyct,Hcn1,Hcn2,Hcn3,Hcn4,Pde10a,Pde1c,Pde2a,Pde3a,Pde3b,Prkar1a,Prkar1b,Prkar2a,Prkar2b,Rapgef2,Rapgef3,Rapgef4
GO.0046872	metal ion binding	110	9.38e-28	ENSRNOP00000000212,ENSRNOP00000001525,ENSRNOP00000001559,ENSRNOP00000002174,ENSRNOP00000003630,ENSRNOP00000003779,ENSRNOP00000004237,ENSRNOP00000004956,ENSRNOP00000005157,ENSRNOP00000005389,ENSRNOP00000005844,ENSRNOP00000006117,ENSRNOP00000006789,ENSRNOP00000007032,ENSRNOP00000007079,ENSRNOP00000007577,ENSRNOP00000007738,ENSRNOP00000008300,ENSRNOP00000008827,ENSRNOP00000009081,ENSRNOP00000009230,…	Abol1,Ace2,Acy1,Acy3,Ada,Adcy2,Adcy3,Adcy4,Adcy5,Adcy6,Adcy8,Adprh,Akap8,Aoc3,Arg1,Arg2,Aspa,Atf2,Bhmt,Bhmt2,COX1,COX2,CYTB,Cndp1,Col3a1,Comt,Crebbp,Cryab,Csrp3,Cyct,Cyp17a1,Cyp19a1,Cyp1a1,Cyp1a2,Cyp1b1,Cyp2b3,Cyp2d4,Cyp2e1,Cyp2f4,Cyp4a1,Cyp4a2,Cyp4b1,Cyp4x1,Enpp1,Fars2,Fasn,Fth1,Glul,Gnat3,Gucy1b2,Gucy1b3,Hba-a2,Ido1,Itpa,Lias,Lpcat1,Lpcat2,Mat1a,Mat2a,Metap2,Mgp,Msrb2,Mtr,Mtrr,Myl2,Myl3,Nos1,No…
GO.0043168	anion binding	100	5.38e-27	ENSRNOP00000000750,ENSRNOP00000001160,ENSRNOP00000002316,ENSRNOP00000003630,ENSRNOP00000004326,ENSRNOP00000004370,ENSRNOP00000005157,ENSRNOP00000005213,ENSRNOP00000005389,ENSRNOP00000005844,ENSRNOP00000006128,ENSRNOP00000006469,ENSRNOP00000006789,ENSRNOP00000007032,ENSRNOP00000007905,ENSRNOP00000008300,ENSRNOP00000009511,ENSRNOP00000010252,ENSRNOP00000010630,ENSRNOP00000011837,ENSRNOP00000012075,…	Abcc5,Acot7,Adcy10,Adcy2,Adcy3,Adcy4,Adcy5,Adcy6,Adcy8,Akap7,Aoc3,Ass1,Ccbl1,Cnga1,Cnga2,Cnga4,Cort,Crabp1,Crabp2,Cyct,Cyp2e1,Cyp4a2,Ddc,Fars2,Farsa,Fasn,Gltpd1,Glul,Gnat3,Got2,Gucy1a2,Gucy1a3,Gucy1b2,Gucy1b3,Gucy2c,Gucy2d,Gucy2f,Hcn1,Hcn2,Hcn3,Hcn4,Hdc,Hipk1,Hspa1a,Ido1,Itpr1,Lipc,Lipg,Lpl,Maoa,Maob,Mat1a,Mat2a,Mtr,Myh6,Myh7,Nos1,Nos3,Npr2,Nr5a1,Pah,Pccb,Pde10a,Pde1c,Pde2a,Pde3a,Pde3b,Pde5a,Pde6…
GO.0016787	hydrolase activity	86	8.62e-26	ENSRNOP00000000181,ENSRNOP00000000193,ENSRNOP00000001160,ENSRNOP00000001525,ENSRNOP00000001559,ENSRNOP00000002316,ENSRNOP00000003630,ENSRNOP00000004113,ENSRNOP00000004237,ENSRNOP00000006913,ENSRNOP00000007032,ENSRNOP00000007738,ENSRNOP00000007833,ENSRNOP00000007905,ENSRNOP00000008300,ENSRNOP00000009230,ENSRNOP00000009511,ENSRNOP00000009777,ENSRNOP00000011237,ENSRNOP00000011312,ENSRNOP00000013463,…	ATP6,Abcc5,Ace2,Acot1,Acot2,Acot7,Acot8,Acy3,Acyp2,Ada,Adprh,Aoc3,Arg1,Arg2,Art5,Asah1,Asah2,Aspg,Baat,Cel,Ces1d,Ces5a,Cndp1,Cort,Cyct,Enpp1,Fasn,Gatm,Gba2,Gnat3,Itpa,Lcat,Lipc,Lipe,Lipf,Lipg,Lpl,Lypla1,Lypla2,Metap2,Myh6,Myh7,Myl3,Nt5e,Olah,Padi3,Pafah1b2,Pafah1b3,Pafah2,Pde10a,Pde1b,Pde1c,Pde2a,Pde3a,Pde3b,Pde4a,Pde4b,Pde4c,Pde5a,Pde6h,Pde7a,Pde9a,Pigl,Pigs,Pla2g10,Pla2g15,Pla2g1b,Pla2g2a,Pla2g…
GO.0003674	molecular_function	210	2.2e-25	ENSRNOP00000000133,ENSRNOP00000000193,ENSRNOP00000000718,ENSRNOP00000001075,ENSRNOP00000001211,ENSRNOP00000001234,ENSRNOP00000001525,ENSRNOP00000001559,ENSRNOP00000001581,ENSRNOP00000002316,ENSRNOP00000002712,ENSRNOP00000003630,ENSRNOP00000003779,ENSRNOP00000004113,ENSRNOP00000004172,ENSRNOP00000004248,ENSRNOP00000004269,ENSRNOP00000004351,ENSRNOP00000004956,ENSRNOP00000005157,ENSRNOP00000005209,…	ATP6,ATP8,Abcc5,Abol1,Ace2,Acot1,Acot2,Acot8,Acy3,Acyp2,Ada,Adcy2,Adcy3,Adcy4,Adcy5,Adcy6,Adcy8,Adm2,Ahr,Akap2,Akap5,Akap7,Aldh1a1,Aldh1a2,Arg1,Arg2,Art5,As3mt,Asah1,Asah2,Asl,Aspg,B3gnt5,Baat,Bcat1,Bcat2,Bhlhe40,Bhmt,Bhmt2,COX1,COX2,COX3,Calca,Cd1d1,Cel,Ces1d,Ces5a,Cndp1,Cnga1,Cnga2,Cnga4,Col3a1,Cort,Cpt1b,Creb3l3,Crem,Crtc2,Cryab,Cyp2b3,Cyp2d4,Cyp2e1,Cyp2f4,Cyp4x1,Dkc1,Farp1,Fasn,Fth1,Fxyd1,Gba…
GO.0036094	small molecule binding	96	2.56e-25	ENSRNOP00000000750,ENSRNOP00000001160,ENSRNOP00000002316,ENSRNOP00000002381,ENSRNOP00000004326,ENSRNOP00000004370,ENSRNOP00000004911,ENSRNOP00000005157,ENSRNOP00000005213,ENSRNOP00000005389,ENSRNOP00000005844,ENSRNOP00000006128,ENSRNOP00000006469,ENSRNOP00000006789,ENSRNOP00000007032,ENSRNOP00000007905,ENSRNOP00000008300,ENSRNOP00000009511,ENSRNOP00000010252,ENSRNOP00000010630,ENSRNOP00000011837,…	Abcc5,Ada,Adcy10,Adcy2,Adcy3,Adcy4,Adcy5,Adcy6,Adcy8,Akap7,Aldh1a2,Ass1,Cnga1,Cnga2,Cnga4,Cort,Crabp1,Crabp2,Cyct,Cyp2e1,Cyp4a2,Ddc,Fars2,Farsa,Fasn,Glul,Gnat3,Got1,Got2,Gucy1a2,Gucy1a3,Gucy1b2,Gucy1b3,Gucy2c,Gucy2d,Gucy2f,Hba-a2,Hcn1,Hcn2,Hcn3,Hcn4,Hdc,Hipk1,Hspa1a,Ido1,Itpa,Maoa,Maob,Mat1a,Mat2a,Mtr,Myh6,Myh7,Nono,Nos1,Nos3,Npr2,Nt5e,Pah,Pccb,Pde10a,Pde1c,Pde2a,Pde3a,Pde3b,Pde5a,Pde6h,Phyh,Pigz…
GO.0009975	cyclase activity	16	2.65e-22	ENSRNOP00000004326,ENSRNOP00000005389,ENSRNOP00000006789,ENSRNOP00000012212,ENSRNOP00000012948,ENSRNOP00000016624,ENSRNOP00000017190,ENSRNOP00000020307,ENSRNOP00000020513,ENSRNOP00000021802,ENSRNOP00000027719,ENSRNOP00000038994,ENSRNOP00000040361,ENSRNOP00000046488,ENSRNOP00000049500,ENSRNOP00000062785	Adcy10,Adcy2,Adcy3,Adcy4,Adcy5,Adcy6,Adcy8,Gucy1a2,Gucy1a3,Gucy1b2,Gucy1b3,Gucy2c,Gucy2d,Gucy2f,Npr1,Npr2
GO.0005488	binding	177	4.28e-21	ENSRNOP00000000212,ENSRNOP00000000750,ENSRNOP00000001160,ENSRNOP00000001525,ENSRNOP00000001559,ENSRNOP00000001581,ENSRNOP00000002316,ENSRNOP00000003630,ENSRNOP00000003779,ENSRNOP00000004172,ENSRNOP00000004237,ENSRNOP00000004351,ENSRNOP00000004370,ENSRNOP00000004956,ENSRNOP00000005085,ENSRNOP00000005157,ENSRNOP00000005209,ENSRNOP00000005213,ENSRNOP00000005389,ENSRNOP00000005844,ENSRNOP00000006117,…	Aanat,Abcc5,Abol1,Ace2,Acot7,Acy1,Acy3,Ada,Adcy2,Adcy3,Adcy4,Adcy5,Adcy6,Adcy8,Adm2,Adprh,Ahr,Akap2,Akap5,Akap7,Aldh1a1,Aldh1a2,Arg1,Arg2,Aspa,Atf3,Bcat1,Bhlhe40,Bhmt2,COX1,COX2,CYTB,Calca,Ccbl1,Cd1d1,Cel,Cndp1,Cnga1,Cnga2,Cnga4,Col3a1,Comt,Cort,Crabp1,Crabp2,Creb3l3,Crem,Crtc2,Cryab,Cyp19a1,Cyp2b3,Cyp2d4,Cyp2e1,Cyp2f4,Cyp4a1,Cyp4x1,Ddc,Dkc1,Farp1,Farsa,Fth1,Fxyd1,Gltp,Glul,Gnat3,Gucy1a3,Gucy1b3,…
GO.0016849	phosphorus-oxygen lyase activity	16	4.64e-21	ENSRNOP00000004326,ENSRNOP00000005389,ENSRNOP00000006789,ENSRNOP00000012212,ENSRNOP00000012948,ENSRNOP00000016624,ENSRNOP00000017190,ENSRNOP00000020307,ENSRNOP00000020513,ENSRNOP00000021802,ENSRNOP00000027719,ENSRNOP00000038994,ENSRNOP00000040361,ENSRNOP00000046488,ENSRNOP00000049500,ENSRNOP00000062785	Adcy10,Adcy2,Adcy3,Adcy4,Adcy5,Adcy6,Adcy8,Gucy1a2,Gucy1a3,Gucy1b2,Gucy1b3,Gucy2c,Gucy2d,Gucy2f,Npr1,Npr2
GO.1901363	heterocyclic compound binding	115	7.03e-21	ENSRNOP00000000212,ENSRNOP00000000750,ENSRNOP00000001160,ENSRNOP00000002316,ENSRNOP00000004326,ENSRNOP00000004370,ENSRNOP00000005085,ENSRNOP00000005213,ENSRNOP00000005389,ENSRNOP00000006117,ENSRNOP00000006128,ENSRNOP00000006469,ENSRNOP00000006618,ENSRNOP00000006789,ENSRNOP00000007032,ENSRNOP00000007079,ENSRNOP00000007905,ENSRNOP00000009511,ENSRNOP00000009564,ENSRNOP00000010252,ENSRNOP00000010630,…	Abcc5,Ada,Adcy10,Adcy2,Adcy3,Adcy4,Adcy5,Adcy6,Adcy8,Ahr,Akap7,Ankrd1,Ass1,Atf3,Atf5,Bhlhe40,COX1,Ccbl1,Cnga1,Cnga2,Cnga4,Cort,Creb3l3,Crebbp,Crem,Cyp17a1,Cyp19a1,Cyp1a1,Cyp1a2,Cyp1b1,Cyp2b3,Cyp2d4,Cyp2e1,Cyp2f4,Cyp4a1,Cyp4a2,Cyp4b1,Cyp4x1,Ddc,Dkc1,Enpp1,Fars2,Farsa,Glul,Gnat3,Got1,Gucy1a2,Gucy1a3,Gucy1b2,Gucy1b3,Gucy2c,Gucy2d,Gucy2f,Hba-a2,Hcn1,Hcn2,Hcn3,Hcn4,Hdc,Hipk1,Hrh4,Hspa1a,Ido1,Itpa,Lipe…
GO.0004114	3 ,5 -cyclic-nucleotide phosphodiesterase activity	14	7.84e-21	ENSRNOP00000001559,ENSRNOP00000007738,ENSRNOP00000007905,ENSRNOP00000008300,ENSRNOP00000015498,ENSRNOP00000017531,ENSRNOP00000019637,ENSRNOP00000026457,ENSRNOP00000026586,ENSRNOP00000032282,ENSRNOP00000052147,ENSRNOP00000057815,ENSRNOP00000060777,ENSRNOP00000060834	Cyct,Pde10a,Pde1b,Pde1c,Pde2a,Pde3a,Pde3b,Pde4a,Pde4b,Pde4c,Pde5a,Pde6h,Pde7a,Pde9a
GO.0097159	organic cyclic compound binding	116	7.93e-21	ENSRNOP00000000212,ENSRNOP00000000750,ENSRNOP00000001160,ENSRNOP00000002316,ENSRNOP00000004326,ENSRNOP00000004370,ENSRNOP00000005085,ENSRNOP00000005213,ENSRNOP00000005389,ENSRNOP00000006117,ENSRNOP00000006128,ENSRNOP00000006469,ENSRNOP00000006618,ENSRNOP00000006789,ENSRNOP00000007032,ENSRNOP00000007079,ENSRNOP00000007905,ENSRNOP00000009511,ENSRNOP00000009564,ENSRNOP00000010252,ENSRNOP00000010630,…	Abcc5,Ada,Adcy10,Adcy2,Adcy3,Adcy4,Adcy5,Adcy6,Adcy8,Ahr,Akap7,Ankrd1,Ass1,Atf3,Atf5,Bhlhe40,COX1,Ccbl1,Cnga1,Cnga2,Cnga4,Cort,Creb3l3,Crebbp,Crem,Cyp17a1,Cyp19a1,Cyp1a1,Cyp1a2,Cyp1b1,Cyp2b3,Cyp2d4,Cyp2e1,Cyp2f4,Cyp4a1,Cyp4a2,Cyp4b1,Cyp4x1,Ddc,Dkc1,Enpp1,Fars2,Farsa,Glul,Gnat3,Got1,Gucy1a2,Gucy1a3,Gucy1b2,Gucy1b3,Gucy2c,Gucy2d,Gucy2f,Hba-a2,Hcn1,Hcn2,Hcn3,Hcn4,Hdc,Hipk1,Hrh4,Hspa1a,Ido1,Itpa,Lipe…
GO.0016298	lipase activity	22	1.5e-20	ENSRNOP00000001525,ENSRNOP00000003630,ENSRNOP00000004237,ENSRNOP00000011312,ENSRNOP00000014572,ENSRNOP00000016543,ENSRNOP00000017104,ENSRNOP00000017454,ENSRNOP00000021812,ENSRNOP00000022715,ENSRNOP00000022827,ENSRNOP00000024065,ENSRNOP00000025257,ENSRNOP00000025826,ENSRNOP00000026583,ENSRNOP00000026996,ENSRNOP00000027911,ENSRNOP00000027969,ENSRNOP00000030323,ENSRNOP00000047403,ENSRNOP00000057888,…	Aspg,Cel,Ces1d,Lcat,Lipc,Lipe,Lipf,Lipg,Lpl,Lypla1,Pla2g10,Pla2g15,Pla2g1b,Pla2g2a,Pla2g4a,Pla2g5,Pla2g6,Plb1,Pnlip,Pnliprp2,Pnpla2,Prdx6
GO.0097367	carbohydrate derivative binding	79	1.84e-20	ENSRNOP00000000750,ENSRNOP00000001160,ENSRNOP00000001581,ENSRNOP00000002316,ENSRNOP00000004326,ENSRNOP00000004370,ENSRNOP00000005213,ENSRNOP00000005389,ENSRNOP00000006128,ENSRNOP00000006469,ENSRNOP00000006789,ENSRNOP00000007032,ENSRNOP00000007905,ENSRNOP00000008300,ENSRNOP00000009511,ENSRNOP00000010252,ENSRNOP00000010630,ENSRNOP00000011837,ENSRNOP00000012075,ENSRNOP00000012212,ENSRNOP00000012415,…	Abcc5,Ada,Adcy10,Adcy2,Adcy3,Adcy4,Adcy5,Adcy6,Adcy8,Akap7,Ass1,Cel,Cnga1,Cnga2,Cnga4,Cort,Cyct,Cyp2e1,Fars2,Farsa,Gltp,Gltpd1,Glul,Gnat3,Gucy1a2,Gucy1a3,Gucy1b2,Gucy1b3,Gucy2c,Gucy2d,Gucy2f,Hcn1,Hcn2,Hcn3,Hcn4,Hipk1,Hspa1a,Lbp,Lipc,Lipg,Lpl,Mat1a,Mat2a,Mtrr,Myh6,Myh7,Nos1,Nos3,Npr2,Pccb,Pde10a,Pde1c,Pde2a,Pde3a,Pde3b,Pde5a,Pde6h,Pla2g5,Plekha8,Pnp,Prkaca,Prkacb,Prkar1a,Prkar1b,Prkar2a,Prkar2b,Ra…
GO.0032553	ribonucleotide binding	68	1.54e-17	ENSRNOP00000000750,ENSRNOP00000001160,ENSRNOP00000002316,ENSRNOP00000004326,ENSRNOP00000004370,ENSRNOP00000005213,ENSRNOP00000005389,ENSRNOP00000006128,ENSRNOP00000006469,ENSRNOP00000006789,ENSRNOP00000007032,ENSRNOP00000007905,ENSRNOP00000008300,ENSRNOP00000009511,ENSRNOP00000010252,ENSRNOP00000010630,ENSRNOP00000011837,ENSRNOP00000012075,ENSRNOP00000012212,ENSRNOP00000012415,ENSRNOP00000012644,…	Abcc5,Adcy10,Adcy2,Adcy3,Adcy4,Adcy5,Adcy6,Adcy8,Akap7,Ass1,Cnga1,Cnga2,Cnga4,Cort,Cyct,Cyp2e1,Fars2,Farsa,Glul,Gnat3,Gucy1a2,Gucy1a3,Gucy1b2,Gucy1b3,Gucy2c,Gucy2d,Gucy2f,Hcn1,Hcn2,Hcn3,Hcn4,Hipk1,Hspa1a,Mat1a,Mat2a,Mtrr,Myh6,Myh7,Nos1,Nos3,Npr2,Pccb,Pde10a,Pde1c,Pde2a,Pde3a,Pde3b,Pde5a,Pde6h,Prkaca,Prkacb,Prkar1a,Prkar1b,Prkar2a,Prkar2b,Rap1a,Rap1b,Rapgef2,Rapgef3,Rapgef4,Rars,Sphk1,Stk11,Ube2d1…
GO.0016829	lyase activity	24	8.22e-17	ENSRNOP00000001211,ENSRNOP00000004326,ENSRNOP00000005389,ENSRNOP00000006789,ENSRNOP00000006971,ENSRNOP00000012212,ENSRNOP00000012948,ENSRNOP00000016624,ENSRNOP00000017190,ENSRNOP00000020307,ENSRNOP00000020513,ENSRNOP00000021802,ENSRNOP00000021865,ENSRNOP00000022309,ENSRNOP00000027160,ENSRNOP00000027719,ENSRNOP00000038994,ENSRNOP00000040361,ENSRNOP00000041885,ENSRNOP00000046488,ENSRNOP00000049500,…	Adcy10,Adcy2,Adcy3,Adcy4,Adcy5,Adcy6,Adcy8,Asl,Ccbl1,Cyp17a1,Fasn,Glul,Got1,Gucy1a2,Gucy1a3,Gucy1b2,Gucy1b3,Gucy2c,Gucy2d,Gucy2f,Hal,Hdc,Npr1,Npr2
GO.0000166	nucleotide binding	75	9.72e-17	ENSRNOP00000000750,ENSRNOP00000001160,ENSRNOP00000002316,ENSRNOP00000002381,ENSRNOP00000004326,ENSRNOP00000004370,ENSRNOP00000004911,ENSRNOP00000005213,ENSRNOP00000005389,ENSRNOP00000006128,ENSRNOP00000006469,ENSRNOP00000006789,ENSRNOP00000007032,ENSRNOP00000007905,ENSRNOP00000008300,ENSRNOP00000009511,ENSRNOP00000010252,ENSRNOP00000010630,ENSRNOP00000011837,ENSRNOP00000012075,ENSRNOP00000012212,…	Abcc5,Adcy10,Adcy2,Adcy3,Adcy4,Adcy5,Adcy6,Adcy8,Akap7,Ass1,Cnga1,Cnga2,Cnga4,Cort,Cyct,Cyp2e1,Fars2,Farsa,Fasn,Glul,Gnat3,Gucy1a2,Gucy1a3,Gucy1b2,Gucy1b3,Gucy2c,Gucy2d,Gucy2f,Hcn1,Hcn2,Hcn3,Hcn4,Hipk1,Hspa1a,Itpa,Maoa,Maob,Mat1a,Mat2a,Myh6,Myh7,Nono,Nos1,Nos3,Npr2,Nt5e,Pccb,Pde10a,Pde1c,Pde2a,Pde3a,Pde3b,Pde5a,Pde6h,Pigz,Prkaca,Prkacb,Prkar1a,Prkar1b,Prkar2a,Prkar2b,Rap1a,Rap1b,Rapgef2,Rapgef3,R…
GO.0046906	tetrapyrrole binding	24	7.94e-16	ENSRNOP00000000212,ENSRNOP00000008300,ENSRNOP00000011880,ENSRNOP00000011985,ENSRNOP00000012948,ENSRNOP00000013058,ENSRNOP00000013321,ENSRNOP00000015732,ENSRNOP00000016883,ENSRNOP00000021653,ENSRNOP00000023973,ENSRNOP00000026473,ENSRNOP00000027160,ENSRNOP00000030069,ENSRNOP00000039048,ENSRNOP00000040361,ENSRNOP00000041025,ENSRNOP00000042072,ENSRNOP00000044233,ENSRNOP00000050320,ENSRNOP00000058858,…	COX1,Cyct,Cyp17a1,Cyp19a1,Cyp1a1,Cyp1a2,Cyp1b1,Cyp2b3,Cyp2d4,Cyp2e1,Cyp2f4,Cyp4a1,Cyp4a2,Cyp4b1,Cyp4x1,Gucy1a2,Gucy1b2,Gucy1b3,Hba-a2,Ido1,Mtr,Nos1,Nos3,Tdo2
GO.0032555	purine ribonucleotide binding	64	2.24e-15	ENSRNOP00000000750,ENSRNOP00000001160,ENSRNOP00000002316,ENSRNOP00000004326,ENSRNOP00000004370,ENSRNOP00000005213,ENSRNOP00000005389,ENSRNOP00000006128,ENSRNOP00000006469,ENSRNOP00000006789,ENSRNOP00000007032,ENSRNOP00000007905,ENSRNOP00000008300,ENSRNOP00000009511,ENSRNOP00000010252,ENSRNOP00000010630,ENSRNOP00000011837,ENSRNOP00000012075,ENSRNOP00000012212,ENSRNOP00000012415,ENSRNOP00000012644,…	Abcc5,Adcy10,Adcy2,Adcy3,Adcy4,Adcy5,Adcy6,Adcy8,Akap7,Ass1,Cnga1,Cnga2,Cnga4,Cort,Cyct,Fars2,Farsa,Glul,Gnat3,Gucy1a2,Gucy1a3,Gucy1b2,Gucy1b3,Gucy2c,Gucy2d,Gucy2f,Hcn1,Hcn2,Hcn3,Hcn4,Hipk1,Hspa1a,Mat1a,Mat2a,Myh6,Myh7,Npr2,Pccb,Pde10a,Pde1c,Pde2a,Pde3a,Pde3b,Pde5a,Pde6h,Prkaca,Prkacb,Prkar1a,Prkar1b,Prkar2a,Prkar2b,Rap1a,Rap1b,Rapgef2,Rapgef3,Rapgef4,Rars,Sphk1,Stk11,Ube2d1,Uck2,Vars,Vars2,Wars
GO.0020037	heme binding	23	2.59e-15	ENSRNOP00000000212,ENSRNOP00000008300,ENSRNOP00000011880,ENSRNOP00000011985,ENSRNOP00000012948,ENSRNOP00000013058,ENSRNOP00000013321,ENSRNOP00000015732,ENSRNOP00000016883,ENSRNOP00000021653,ENSRNOP00000026473,ENSRNOP00000027160,ENSRNOP00000030069,ENSRNOP00000039048,ENSRNOP00000040361,ENSRNOP00000041025,ENSRNOP00000042072,ENSRNOP00000044233,ENSRNOP00000050320,ENSRNOP00000058858,ENSRNOP00000061222,…	COX1,Cyct,Cyp17a1,Cyp19a1,Cyp1a1,Cyp1a2,Cyp1b1,Cyp2b3,Cyp2d4,Cyp2e1,Cyp2f4,Cyp4a1,Cyp4a2,Cyp4b1,Cyp4x1,Gucy1a2,Gucy1b2,Gucy1b3,Hba-a2,Ido1,Nos1,Nos3,Tdo2
GO.0043177	organic acid binding	25	6.15e-15	ENSRNOP00000005157,ENSRNOP00000005844,ENSRNOP00000010252,ENSRNOP00000012075,ENSRNOP00000015134,ENSRNOP00000015190,ENSRNOP00000015732,ENSRNOP00000015956,ENSRNOP00000018170,ENSRNOP00000022309,ENSRNOP00000022721,ENSRNOP00000023973,ENSRNOP00000024362,ENSRNOP00000025045,ENSRNOP00000027682,ENSRNOP00000033840,ENSRNOP00000041885,ENSRNOP00000042072,ENSRNOP00000044233,ENSRNOP00000049243,ENSRNOP00000050320,…	Ass1,Cort,Crabp1,Crabp2,Cyp4a2,Ddc,Glul,Got1,Got2,Hba-a2,Hdc,Ido1,Mat1a,Mat2a,Mtr,Nos1,Pah,Phyh,Rars,Tat,Tdo2,Th,Tph1,Tph2,Ugt1a1
GO.0004620	phospholipase activity	16	7.72e-15	ENSRNOP00000001525,ENSRNOP00000003630,ENSRNOP00000004237,ENSRNOP00000011312,ENSRNOP00000014572,ENSRNOP00000017104,ENSRNOP00000017454,ENSRNOP00000022715,ENSRNOP00000022827,ENSRNOP00000025257,ENSRNOP00000026583,ENSRNOP00000026996,ENSRNOP00000030323,ENSRNOP00000047403,ENSRNOP00000057888,ENSRNOP00000063609	Aspg,Cel,Lcat,Lipc,Lipg,Lypla1,Pla2g10,Pla2g15,Pla2g1b,Pla2g2a,Pla2g4a,Pla2g5,Pla2g6,Plb1,Pnliprp2,Prdx6
GO.0005506	iron ion binding	24	1.73e-14	ENSRNOP00000000212,ENSRNOP00000005157,ENSRNOP00000005844,ENSRNOP00000011880,ENSRNOP00000011985,ENSRNOP00000013058,ENSRNOP00000013321,ENSRNOP00000015057,ENSRNOP00000016883,ENSRNOP00000021653,ENSRNOP00000024041,ENSRNOP00000026473,ENSRNOP00000027160,ENSRNOP00000027682,ENSRNOP00000030069,ENSRNOP00000037803,ENSRNOP00000039048,ENSRNOP00000041025,ENSRNOP00000042072,ENSRNOP00000044233,ENSRNOP00000052959,…	COX1,Cyp17a1,Cyp19a1,Cyp1a1,Cyp1a2,Cyp1b1,Cyp2b3,Cyp2d4,Cyp2e1,Cyp2f4,Cyp4a1,Cyp4a2,Cyp4b1,Cyp4x1,Fth1,Hba-a2,Mtrr,Nos1,Nos3,Nt5e,Pah,Th,Tph1,Tph2
GO.0016491	oxidoreductase activity	41	1.73e-14	ENSRNOP00000000212,ENSRNOP00000005157,ENSRNOP00000005844,ENSRNOP00000011880,ENSRNOP00000011985,ENSRNOP00000013058,ENSRNOP00000013321,ENSRNOP00000015732,ENSRNOP00000016883,ENSRNOP00000021757,ENSRNOP00000022661,ENSRNOP00000024000,ENSRNOP00000024362,ENSRNOP00000027160,ENSRNOP00000027682,ENSRNOP00000027969,ENSRNOP00000030069,ENSRNOP00000030323,ENSRNOP00000037803,ENSRNOP00000039048,ENSRNOP00000041025,…	Aldh1a1,Aldh1a2,Aoc3,COX1,COX2,COX3,CYTB,Cort,Cyp17a1,Cyp19a1,Cyp1b1,Cyp2b3,Cyp2d4,Cyp2e1,Cyp2f4,Cyp4a1,Cyp4a2,Cyp4b1,Cyp4x1,Fasn,Fth1,Ido1,Lipf,Maoa,Maob,Msra,Msrb2,ND1,ND2,ND4,ND4L,ND5,Nos1,Nos3,Pah,Phyh,Prdx6,Tdo2,Th,Tph1,Tph2
GO.0016740	transferase activity	61	2.15e-14	ENSRNOP00000000133,ENSRNOP00000000181,ENSRNOP00000002174,ENSRNOP00000002712,ENSRNOP00000003779,ENSRNOP00000005209,ENSRNOP00000005213,ENSRNOP00000007079,ENSRNOP00000009777,ENSRNOP00000010551,ENSRNOP00000012212,ENSRNOP00000013275,ENSRNOP00000013582,ENSRNOP00000013800,ENSRNOP00000013985,ENSRNOP00000015190,ENSRNOP00000015336,ENSRNOP00000015956,ENSRNOP00000016454,ENSRNOP00000016593,ENSRNOP00000017090,…	Abol1,Aoc3,Art5,As3mt,Atf2,B3gnt5,Baat,Bcat1,Bcat2,Bhmt,Bhmt2,Ccbl1,Comt,Cpt1b,Crebbp,Fasn,Gatm,Glyat,Got1,Got2,Gucy2c,Gucy2d,Gucy2f,Hipk1,Kcnh1,Kcnh2,Kcnh3,Kcnh4,Kcnh5,Kcnh8,Keg1,Lcat,Lias,Lipc,Lpcat2,Lpcat3,Mat1a,Mat2a,Mettl6,Npr1,Npr2,Olah,Pafah1b2,Pafah1b3,Pigc,Pigm,Pigv,Pigw,Pla2g15,Pnp,Prkaca,Prkacb,Prmt3,Sphk1,Stk11,Tat,Uck2,Ugt1a1,Ugt1a8,Ugt2b15,Ugt2b17
GO.0032559	adenyl ribonucleotide binding	55	2.74e-14	ENSRNOP00000000750,ENSRNOP00000001160,ENSRNOP00000002316,ENSRNOP00000004326,ENSRNOP00000004370,ENSRNOP00000005213,ENSRNOP00000005389,ENSRNOP00000006128,ENSRNOP00000006789,ENSRNOP00000008300,ENSRNOP00000010252,ENSRNOP00000010630,ENSRNOP00000011837,ENSRNOP00000012075,ENSRNOP00000012212,ENSRNOP00000012415,ENSRNOP00000012644,ENSRNOP00000015190,ENSRNOP00000015498,ENSRNOP00000016142,ENSRNOP00000016415,…	Abcc5,Adcy10,Adcy2,Adcy3,Adcy4,Adcy5,Adcy6,Adcy8,Akap7,Ass1,Cnga2,Cnga4,Cort,Cyct,Fars2,Farsa,Glul,Gucy2c,Gucy2d,Gucy2f,Hcn1,Hcn2,Hcn3,Hcn4,Hipk1,Hspa1a,Mat1a,Mat2a,Myh6,Myh7,Npr1,Npr2,Pccb,Pde10a,Pde1c,Pde2a,Pde3a,Pde3b,Prkaca,Prkacb,Prkar1a,Prkar1b,Prkar2a,Prkar2b,Rapgef2,Rapgef3,Rapgef4,Rars,Sphk1,Stk11,Ube2d1,Uck2,Vars,Vars2,Wars
GO.0031406	carboxylic acid binding	24	3.26e-14	ENSRNOP00000005157,ENSRNOP00000005844,ENSRNOP00000010252,ENSRNOP00000012075,ENSRNOP00000015134,ENSRNOP00000015190,ENSRNOP00000015732,ENSRNOP00000015956,ENSRNOP00000018170,ENSRNOP00000022309,ENSRNOP00000022721,ENSRNOP00000023973,ENSRNOP00000024362,ENSRNOP00000025045,ENSRNOP00000027682,ENSRNOP00000033840,ENSRNOP00000041885,ENSRNOP00000042072,ENSRNOP00000049243,ENSRNOP00000050320,ENSRNOP00000052959,…	Ass1,Cort,Crabp1,Crabp2,Cyp4a2,Ddc,Glul,Got1,Got2,Hdc,Ido1,Mat1a,Mat2a,Mtr,Nos1,Pah,Phyh,Rars,Tat,Tdo2,Th,Tph1,Tph2,Ugt1a1
GO.0005515	protein binding	97	5.91e-14	ENSRNOP00000001525,ENSRNOP00000002174,ENSRNOP00000003630,ENSRNOP00000004172,ENSRNOP00000004326,ENSRNOP00000004351,ENSRNOP00000005209,ENSRNOP00000005844,ENSRNOP00000006789,ENSRNOP00000007032,ENSRNOP00000007079,ENSRNOP00000007577,ENSRNOP00000008416,ENSRNOP00000008827,ENSRNOP00000009625,ENSRNOP00000010630,ENSRNOP00000011005,ENSRNOP00000011339,ENSRNOP00000011837,ENSRNOP00000012137,ENSRNOP00000012415,…	Aanat,Adcy10,Adcy2,Adcy4,Adcy6,Adcy8,Adm2,Akap2,Akap5,Akap7,Akap8,Aldh1a1,Ankrd1,Aoc3,Arg2,Atf2,Atf4,Atf5,Bcat1,Bhmt,CYTB,Calca,Cd1d1,Cel,Cort,Creb1,Crebbp,Crtc2,Cryab,Csrp3,Cyp1a1,Ddc,Farp1,Fasn,Fxyd1,Glul,Gnat3,Got2,Gucy1a2,Gucy1a3,Gucy1b3,Gucy2f,Hcn1,Hcn2,Hspa1a,Itpr1,Jdp2,Kcne3,Kcnh1,Kcnh2,Kcnh5,Keg1,Lipc,Maob,Mat1a,Mgp,Msrb2,Myh6,Myh7,ND2,Nos1,Nos3,Nppa,Npr1,Npvf,Pafah1b2,Pafah1b3,Pah,Pde2a,…
GO.0004497	monooxygenase activity	20	6.48e-14	ENSRNOP00000000212,ENSRNOP00000005157,ENSRNOP00000005844,ENSRNOP00000011880,ENSRNOP00000011985,ENSRNOP00000013058,ENSRNOP00000013321,ENSRNOP00000016883,ENSRNOP00000021653,ENSRNOP00000024041,ENSRNOP00000026473,ENSRNOP00000027160,ENSRNOP00000027682,ENSRNOP00000030069,ENSRNOP00000041025,ENSRNOP00000042072,ENSRNOP00000052959,ENSRNOP00000058858,ENSRNOP00000061222,ENSRNOP00000062735	Cyp17a1,Cyp19a1,Cyp1a1,Cyp1a2,Cyp1b1,Cyp2b3,Cyp2d4,Cyp2e1,Cyp2f4,Cyp4a1,Cyp4a2,Cyp4b1,Cyp4x1,Mtrr,Nos1,Nos3,Pah,Th,Tph1,Tph2
GO.0004806	triglyceride lipase activity	10	8.11e-14	ENSRNOP00000014572,ENSRNOP00000016543,ENSRNOP00000021812,ENSRNOP00000024065,ENSRNOP00000024164,ENSRNOP00000025257,ENSRNOP00000025826,ENSRNOP00000027969,ENSRNOP00000047403,ENSRNOP00000063609	Cel,Ces1d,Lipc,Lipf,Lipg,Lpl,Pnlip,Pnliprp1,Pnliprp2,Pnpla2
GO.0004623	phospholipase A2 activity	10	3.37e-13	ENSRNOP00000001525,ENSRNOP00000003630,ENSRNOP00000004237,ENSRNOP00000017104,ENSRNOP00000022715,ENSRNOP00000022827,ENSRNOP00000026583,ENSRNOP00000026996,ENSRNOP00000030323,ENSRNOP00000057888	Lcat,Pla2g10,Pla2g15,Pla2g1b,Pla2g2a,Pla2g4a,Pla2g5,Pla2g6,Plb1,Prdx6
GO.0008081	phosphoric diester hydrolase activity	15	8.51e-13	ENSRNOP00000001559,ENSRNOP00000007738,ENSRNOP00000007905,ENSRNOP00000008300,ENSRNOP00000015498,ENSRNOP00000017531,ENSRNOP00000019519,ENSRNOP00000019637,ENSRNOP00000026457,ENSRNOP00000026586,ENSRNOP00000032282,ENSRNOP00000052147,ENSRNOP00000057815,ENSRNOP00000060777,ENSRNOP00000060834	Cyct,Enpp1,Pde10a,Pde1b,Pde1c,Pde2a,Pde3a,Pde3b,Pde4a,Pde4b,Pde4c,Pde5a,Pde6h,Pde7a,Pde9a
GO.0016705	oxidoreductase activity, acting on paired donors, with incorporation or reduction of molecular oxygen	21	1.76e-12	ENSRNOP00000000212,ENSRNOP00000005157,ENSRNOP00000005844,ENSRNOP00000011880,ENSRNOP00000011985,ENSRNOP00000013058,ENSRNOP00000013321,ENSRNOP00000016883,ENSRNOP00000021653,ENSRNOP00000024041,ENSRNOP00000024362,ENSRNOP00000026473,ENSRNOP00000027160,ENSRNOP00000027682,ENSRNOP00000030069,ENSRNOP00000041025,ENSRNOP00000042072,ENSRNOP00000052959,ENSRNOP00000058858,ENSRNOP00000061222,ENSRNOP00000062735	Cyp17a1,Cyp19a1,Cyp1a1,Cyp1a2,Cyp1b1,Cyp2b3,Cyp2d4,Cyp2e1,Cyp2f4,Cyp4a1,Cyp4a2,Cyp4b1,Cyp4x1,Mtrr,Nos1,Nos3,Pah,Phyh,Th,Tph1,Tph2
GO.0016597	amino acid binding	17	2.23e-12	ENSRNOP00000005157,ENSRNOP00000005844,ENSRNOP00000010252,ENSRNOP00000012075,ENSRNOP00000015190,ENSRNOP00000015732,ENSRNOP00000015956,ENSRNOP00000018170,ENSRNOP00000022721,ENSRNOP00000023973,ENSRNOP00000027682,ENSRNOP00000041885,ENSRNOP00000050320,ENSRNOP00000052959,ENSRNOP00000062735,ENSRNOP00000064520,ENSRNOP00000065890	Ass1,Ddc,Glul,Got2,Hdc,Ido1,Mat1a,Mat2a,Mtr,Nos1,Pah,Rars,Tat,Tdo2,Th,Tph1,Tph2
GO.0004383	guanylate cyclase activity	9	2.91e-12	ENSRNOP00000012212,ENSRNOP00000012948,ENSRNOP00000017190,ENSRNOP00000020307,ENSRNOP00000020513,ENSRNOP00000021802,ENSRNOP00000040361,ENSRNOP00000049500,ENSRNOP00000062785	Gucy1a2,Gucy1a3,Gucy1b2,Gucy1b3,Gucy2c,Gucy2d,Gucy2f,Npr1,Npr2
GO.0046914	transition metal ion binding	44	1.66e-11	ENSRNOP00000000212,ENSRNOP00000004326,ENSRNOP00000005157,ENSRNOP00000005844,ENSRNOP00000006117,ENSRNOP00000007079,ENSRNOP00000008827,ENSRNOP00000011880,ENSRNOP00000011985,ENSRNOP00000012137,ENSRNOP00000012892,ENSRNOP00000013058,ENSRNOP00000013321,ENSRNOP00000014151,ENSRNOP00000015057,ENSRNOP00000015336,ENSRNOP00000016883,ENSRNOP00000017651,ENSRNOP00000017911,ENSRNOP00000019310,ENSRNOP00000019519,…	Ada,Adcy10,Akap8,Aoc3,Arg1,Bhmt,Bhmt2,COX1,COX2,Crebbp,Csrp3,Cyp17a1,Cyp19a1,Cyp1a1,Cyp1a2,Cyp1b1,Cyp2b3,Cyp2d4,Cyp2e1,Cyp2f4,Cyp4a1,Cyp4a2,Cyp4b1,Cyp4x1,Enpp1,Fasn,Fth1,Glul,Hba-a2,Msrb2,Mtr,Mtrr,Nos1,Nos3,Nr5a1,Nt5e,Pah,Pparg,Rxra,Rxrb,Rxrg,Th,Tph1,Tph2
GO.0004115	3 ,5 -cyclic-AMP phosphodiesterase activity	8	2.2e-11	ENSRNOP00000007738,ENSRNOP00000015498,ENSRNOP00000017531,ENSRNOP00000026457,ENSRNOP00000032282,ENSRNOP00000052147,ENSRNOP00000057815,ENSRNOP00000060777	Pde1b,Pde1c,Pde3a,Pde3b,Pde4a,Pde4b,Pde4c,Pde7a
GO.0030553	cGMP binding	8	2.2e-11	ENSRNOP00000006469,ENSRNOP00000007905,ENSRNOP00000008300,ENSRNOP00000016415,ENSRNOP00000019637,ENSRNOP00000023751,ENSRNOP00000026586,ENSRNOP00000060834	Cnga1,Cnga2,Cnga4,Cyct,Pde10a,Pde2a,Pde5a,Pde6h
GO.0005249	voltage-gated potassium channel activity	16	3.23e-11	ENSRNOP00000005209,ENSRNOP00000006469,ENSRNOP00000009920,ENSRNOP00000010816,ENSRNOP00000011837,ENSRNOP00000012644,ENSRNOP00000013275,ENSRNOP00000013800,ENSRNOP00000016142,ENSRNOP00000016415,ENSRNOP00000017246,ENSRNOP00000023751,ENSRNOP00000025518,ENSRNOP00000027785,ENSRNOP00000044706,ENSRNOP00000047211	Cnga1,Cnga2,Cnga4,Hcn1,Hcn2,Hcn3,Hcn4,Kcne3,Kcnh1,Kcnh2,Kcnh3,Kcnh4,Kcnh5,Kcnh6,Kcnh7,Kcnh8
GO.0004016	adenylate cyclase activity	7	1.13e-10	ENSRNOP00000004326,ENSRNOP00000005389,ENSRNOP00000006789,ENSRNOP00000016624,ENSRNOP00000027719,ENSRNOP00000038994,ENSRNOP00000046488	Adcy10,Adcy2,Adcy3,Adcy4,Adcy5,Adcy6,Adcy8
GO.0047555	3 ,5 -cyclic-GMP phosphodiesterase activity	7	1.13e-10	ENSRNOP00000001559,ENSRNOP00000007905,ENSRNOP00000008300,ENSRNOP00000017531,ENSRNOP00000019637,ENSRNOP00000052147,ENSRNOP00000060834	Cyct,Pde10a,Pde1b,Pde1c,Pde5a,Pde6h,Pde9a
GO.0051018	protein kinase A binding	10	5.06e-10	ENSRNOP00000008416,ENSRNOP00000008827,ENSRNOP00000012415,ENSRNOP00000017617,ENSRNOP00000022281,ENSRNOP00000027552,ENSRNOP00000033202,ENSRNOP00000044732,ENSRNOP00000062228,ENSRNOP00000067771	Akap5,Akap7,Akap8,Prkaca,Prkacb,Prkar1a,Prkar1b,Prkar2a,Prkar2b,Sphkap
GO.0042578	phosphoric ester hydrolase activity	21	3.5e-09	ENSRNOP00000000193,ENSRNOP00000001559,ENSRNOP00000007738,ENSRNOP00000007833,ENSRNOP00000007905,ENSRNOP00000008300,ENSRNOP00000011237,ENSRNOP00000015057,ENSRNOP00000015498,ENSRNOP00000017531,ENSRNOP00000019519,ENSRNOP00000019637,ENSRNOP00000026457,ENSRNOP00000026586,ENSRNOP00000032282,ENSRNOP00000052147,ENSRNOP00000057815,ENSRNOP00000059889,ENSRNOP00000060777,ENSRNOP00000060834,ENSRNOP00000062843	Aoc3,Cyct,Enpp1,Nt5e,Pde10a,Pde1b,Pde1c,Pde2a,Pde3a,Pde3b,Pde4a,Pde4b,Pde4c,Pde5a,Pde6h,Pde7a,Pde9a,Ppap2a,Ppap2b,Ppap2c,Ptpn7
GO.0000155	phosphorelay sensor kinase activity	6	4.98e-09	ENSRNOP00000005209,ENSRNOP00000013275,ENSRNOP00000013800,ENSRNOP00000017246,ENSRNOP00000025518,ENSRNOP00000047211	Kcnh1,Kcnh2,Kcnh3,Kcnh4,Kcnh5,Kcnh8
GO.0005222	intracellular cAMP activated cation channel activity	6	4.98e-09	ENSRNOP00000006469,ENSRNOP00000011837,ENSRNOP00000012644,ENSRNOP00000016142,ENSRNOP00000016415,ENSRNOP00000023751	Cnga1,Cnga2,Cnga4,Hcn1,Hcn2,Hcn4
GO.0005215	transporter activity	41	2.38e-08	ENSRNOP00000000718,ENSRNOP00000001234,ENSRNOP00000001581,ENSRNOP00000002316,ENSRNOP00000004248,ENSRNOP00000005209,ENSRNOP00000006469,ENSRNOP00000008759,ENSRNOP00000009920,ENSRNOP00000010816,ENSRNOP00000011837,ENSRNOP00000013275,ENSRNOP00000013528,ENSRNOP00000013800,ENSRNOP00000014391,ENSRNOP00000015134,ENSRNOP00000016142,ENSRNOP00000016415,ENSRNOP00000017246,ENSRNOP00000023751,ENSRNOP00000024659,…	ATP6,ATP8,Abcc5,Adc,COX1,COX2,COX3,CYTB,Cnga1,Cnga2,Cnga4,Crabp1,Crabp2,Fxyd1,Gltp,Hba-a2,Hcn1,Hcn2,Itpr1,Kcne3,Kcnh1,Kcnh2,Kcnh3,Kcnh4,Kcnh5,Kcnh6,Kcnh7,Kcnh8,Plekha8,Rap1a,Slc16a10,Slc16a2,Slc22a6,Slc22a7,Slc27a1,Slc3a2,Slc4a7,Slc7a1,Slc7a7,Slco4c1,Trpv2
GO.0004622	lysophospholipase activity	6	3.19e-08	ENSRNOP00000003630,ENSRNOP00000011312,ENSRNOP00000014572,ENSRNOP00000017454,ENSRNOP00000047403,ENSRNOP00000057888	Aspg,Cel,Lipc,Lypla1,Pla2g4a,Plb1
GO.0022892	substrate-specific transporter activity	37	5.7e-08	ENSRNOP00000000718,ENSRNOP00000001234,ENSRNOP00000001581,ENSRNOP00000002316,ENSRNOP00000004248,ENSRNOP00000005209,ENSRNOP00000006469,ENSRNOP00000008759,ENSRNOP00000009920,ENSRNOP00000010816,ENSRNOP00000011837,ENSRNOP00000013275,ENSRNOP00000013528,ENSRNOP00000013800,ENSRNOP00000014391,ENSRNOP00000016142,ENSRNOP00000016415,ENSRNOP00000017246,ENSRNOP00000023751,ENSRNOP00000024659,ENSRNOP00000024756,…	ATP6,ATP8,Abcc5,Adc,COX1,COX2,COX3,CYTB,Cnga1,Cnga2,Cnga4,Fxyd1,Gltp,Hba-a2,Hcn1,Hcn2,Itpr1,Kcne3,Kcnh1,Kcnh2,Kcnh3,Kcnh4,Kcnh5,Kcnh6,Kcnh7,Kcnh8,Plekha8,Rap1a,Slc16a10,Slc22a6,Slc22a7,Slc27a1,Slc3a2,Slc4a7,Slc7a1,Slc7a7,Trpv2
GO.0016746	transferase activity, transferring acyl groups	16	6.91e-08	ENSRNOP00000002174,ENSRNOP00000007079,ENSRNOP00000009777,ENSRNOP00000013985,ENSRNOP00000016454,ENSRNOP00000016593,ENSRNOP00000017090,ENSRNOP00000022043,ENSRNOP00000022359,ENSRNOP00000024828,ENSRNOP00000026583,ENSRNOP00000026996,ENSRNOP00000027774,ENSRNOP00000047403,ENSRNOP00000060195,ENSRNOP00000064445	Atf2,Baat,Cpt1b,Crebbp,Fasn,Glyat,Keg1,Lcat,Lipc,Lpcat2,Lpcat3,Olah,Pafah1b2,Pafah1b3,Pigw,Pla2g15
GO.0016790	thiolester hydrolase activity	8	1.86e-07	ENSRNOP00000009777,ENSRNOP00000011312,ENSRNOP00000013515,ENSRNOP00000013729,ENSRNOP00000014213,ENSRNOP00000020740,ENSRNOP00000022043,ENSRNOP00000064445	Acot1,Acot2,Acot7,Acot8,Baat,Fasn,Lypla1,Olah
GO.0008294	calcium- and calmodulin-responsive adenylate cyclase activity	5	2e-07	ENSRNOP00000005389,ENSRNOP00000006789,ENSRNOP00000016624,ENSRNOP00000038994,ENSRNOP00000046488	Adcy2,Adcy3,Adcy5,Adcy6,Adcy8
GO.0008603	cAMP-dependent protein kinase regulator activity	5	2e-07	ENSRNOP00000012415,ENSRNOP00000027552,ENSRNOP00000033202,ENSRNOP00000061597,ENSRNOP00000067771	Prkar1a,Prkar1b,Prkar2a,Prkar2b,Rapgef3
GO.0016747	transferase activity, transferring acyl groups other than amino-acyl groups	14	2.07e-07	ENSRNOP00000002174,ENSRNOP00000007079,ENSRNOP00000009777,ENSRNOP00000013985,ENSRNOP00000016454,ENSRNOP00000016593,ENSRNOP00000017090,ENSRNOP00000022043,ENSRNOP00000022359,ENSRNOP00000024828,ENSRNOP00000026583,ENSRNOP00000026996,ENSRNOP00000027774,ENSRNOP00000064445	Atf2,Baat,Cpt1b,Crebbp,Fasn,Glyat,Keg1,Lcat,Lpcat2,Lpcat3,Olah,Pafah1b2,Pafah1b3,Pla2g15
GO.0016712	oxidoreductase activity, acting on paired donors, with incorporation or reduction of molecular oxygen, reduced flavin or flavoprotein as one donor, and incorporation of one atom of oxygen	10	2.72e-07	ENSRNOP00000000212,ENSRNOP00000011880,ENSRNOP00000011985,ENSRNOP00000013321,ENSRNOP00000016883,ENSRNOP00000021653,ENSRNOP00000026473,ENSRNOP00000030069,ENSRNOP00000058858,ENSRNOP00000061222	Cyp19a1,Cyp1a1,Cyp1a2,Cyp1b1,Cyp2b3,Cyp2d4,Cyp2e1,Cyp2f4,Cyp4b1,Cyp4x1
GO.0015075	ion transmembrane transporter activity	32	3.27e-07	ENSRNOP00000000718,ENSRNOP00000001234,ENSRNOP00000002316,ENSRNOP00000004248,ENSRNOP00000005209,ENSRNOP00000006469,ENSRNOP00000008759,ENSRNOP00000009920,ENSRNOP00000010816,ENSRNOP00000011837,ENSRNOP00000013275,ENSRNOP00000013800,ENSRNOP00000014391,ENSRNOP00000016142,ENSRNOP00000016415,ENSRNOP00000017246,ENSRNOP00000023751,ENSRNOP00000024756,ENSRNOP00000025094,ENSRNOP00000025196,ENSRNOP00000025518,…	ATP6,ATP8,Abcc5,Adc,COX1,COX2,COX3,CYTB,Cnga1,Cnga2,Cnga4,Fxyd1,Hcn1,Hcn2,Itpr1,Kcne3,Kcnh1,Kcnh2,Kcnh3,Kcnh4,Kcnh5,Kcnh6,Kcnh7,Kcnh8,Slc16a10,Slc22a6,Slc22a7,Slc3a2,Slc4a7,Slc7a1,Slc7a7,Trpv2
GO.0015077	monovalent inorganic cation transmembrane transporter activity	22	3.47e-07	ENSRNOP00000005209,ENSRNOP00000006469,ENSRNOP00000008759,ENSRNOP00000009920,ENSRNOP00000010816,ENSRNOP00000011837,ENSRNOP00000013275,ENSRNOP00000013800,ENSRNOP00000016142,ENSRNOP00000016415,ENSRNOP00000017246,ENSRNOP00000023751,ENSRNOP00000025518,ENSRNOP00000039048,ENSRNOP00000042521,ENSRNOP00000044706,ENSRNOP00000046414,ENSRNOP00000047211,ENSRNOP00000047954,ENSRNOP00000049769,ENSRNOP00000051326,…	ATP6,ATP8,Adc,COX1,COX2,COX3,CYTB,Cnga1,Cnga2,Cnga4,Hcn1,Hcn2,Kcne3,Kcnh1,Kcnh2,Kcnh3,Kcnh4,Kcnh5,Kcnh6,Kcnh7,Kcnh8,Slc4a7
GO.0005217	intracellular ligand-gated ion channel activity	7	4.47e-07	ENSRNOP00000006469,ENSRNOP00000011837,ENSRNOP00000012644,ENSRNOP00000016142,ENSRNOP00000016415,ENSRNOP00000023751,ENSRNOP00000063885	Cnga1,Cnga2,Cnga4,Hcn1,Hcn2,Hcn4,Itpr1
GO.0016810	hydrolase activity, acting on carbon-nitrogen (but not peptide) bonds	12	5.2e-07	ENSRNOP00000000181,ENSRNOP00000004113,ENSRNOP00000009230,ENSRNOP00000013463,ENSRNOP00000014151,ENSRNOP00000015083,ENSRNOP00000015852,ENSRNOP00000016688,ENSRNOP00000017454,ENSRNOP00000017911,ENSRNOP00000024112,ENSRNOP00000050760	Acy1,Acy3,Ada,Arg1,Arg2,Asah1,Asah2,Aspa,Aspg,Gatm,Padi3,Pigl
GO.0022857	transmembrane transporter activity	34	5.26e-07	ENSRNOP00000000718,ENSRNOP00000001234,ENSRNOP00000002316,ENSRNOP00000003189,ENSRNOP00000004248,ENSRNOP00000005209,ENSRNOP00000006469,ENSRNOP00000008759,ENSRNOP00000009920,ENSRNOP00000010816,ENSRNOP00000011837,ENSRNOP00000013275,ENSRNOP00000013800,ENSRNOP00000014391,ENSRNOP00000016142,ENSRNOP00000016415,ENSRNOP00000017246,ENSRNOP00000023751,ENSRNOP00000024756,ENSRNOP00000025094,ENSRNOP00000025196,…	ATP6,ATP8,Abcc5,Adc,COX1,COX2,COX3,CYTB,Cnga1,Cnga2,Cnga4,Fxyd1,Hcn1,Hcn2,Itpr1,Kcne3,Kcnh1,Kcnh2,Kcnh3,Kcnh4,Kcnh5,Kcnh6,Kcnh7,Kcnh8,Slc15a2,Slc16a10,Slc16a2,Slc22a6,Slc22a7,Slc3a2,Slc4a7,Slc7a1,Slc7a7,Trpv2
GO.0016769	transferase activity, transferring nitrogenous groups	7	7.39e-07	ENSRNOP00000000181,ENSRNOP00000015956,ENSRNOP00000021193,ENSRNOP00000021865,ENSRNOP00000022309,ENSRNOP00000022721,ENSRNOP00000028474	Bcat1,Bcat2,Ccbl1,Gatm,Got1,Got2,Tat
GO.0032561	guanyl ribonucleotide binding	20	8.51e-07	ENSRNOP00000006469,ENSRNOP00000007032,ENSRNOP00000007905,ENSRNOP00000008300,ENSRNOP00000009511,ENSRNOP00000012212,ENSRNOP00000012948,ENSRNOP00000016415,ENSRNOP00000017190,ENSRNOP00000019637,ENSRNOP00000020307,ENSRNOP00000020513,ENSRNOP00000021802,ENSRNOP00000023751,ENSRNOP00000026586,ENSRNOP00000040361,ENSRNOP00000040409,ENSRNOP00000049500,ENSRNOP00000060834,ENSRNOP00000062785	Cnga1,Cnga2,Cnga4,Cyct,Gnat3,Gucy1a2,Gucy1a3,Gucy1b2,Gucy1b3,Gucy2c,Gucy2d,Gucy2f,Npr1,Npr2,Pde10a,Pde2a,Pde5a,Pde6h,Rap1a,Rap1b
GO.0048037	cofactor binding	18	1.82e-06	ENSRNOP00000005844,ENSRNOP00000013058,ENSRNOP00000014213,ENSRNOP00000015956,ENSRNOP00000016883,ENSRNOP00000021865,ENSRNOP00000022309,ENSRNOP00000022721,ENSRNOP00000024362,ENSRNOP00000027682,ENSRNOP00000041885,ENSRNOP00000043466,ENSRNOP00000049243,ENSRNOP00000059889,ENSRNOP00000062735,ENSRNOP00000063784,ENSRNOP00000064445,ENSRNOP00000064520	Acot7,Aoc3,Ccbl1,Cort,Cyp2e1,Ddc,Fasn,Got1,Got2,Hdc,Maoa,Maob,Nos1,Nos3,Pah,Phyh,Tat,Th
GO.0022843	voltage-gated cation channel activity	14	2.02e-06	ENSRNOP00000005209,ENSRNOP00000006469,ENSRNOP00000009920,ENSRNOP00000010816,ENSRNOP00000011837,ENSRNOP00000013275,ENSRNOP00000013800,ENSRNOP00000016142,ENSRNOP00000016415,ENSRNOP00000017246,ENSRNOP00000023751,ENSRNOP00000025518,ENSRNOP00000044706,ENSRNOP00000047211	Cnga1,Cnga2,Cnga4,Hcn1,Hcn2,Kcne3,Kcnh1,Kcnh2,Kcnh3,Kcnh4,Kcnh5,Kcnh6,Kcnh7,Kcnh8
GO.0019899	enzyme binding	32	2.38e-06	ENSRNOP00000003630,ENSRNOP00000004326,ENSRNOP00000005209,ENSRNOP00000008416,ENSRNOP00000010630,ENSRNOP00000012137,ENSRNOP00000012415,ENSRNOP00000013058,ENSRNOP00000015083,ENSRNOP00000015271,ENSRNOP00000015498,ENSRNOP00000015956,ENSRNOP00000016624,ENSRNOP00000017104,ENSRNOP00000018326,ENSRNOP00000020307,ENSRNOP00000024430,ENSRNOP00000024900,ENSRNOP00000025045,ENSRNOP00000026473,ENSRNOP00000027552,…	Adcy10,Adcy2,Adcy6,Akap5,Arg2,Creb1,Cyp1a1,Farp1,Fxyd1,Got2,Hspa1a,Itpr1,Kcnh1,ND2,Nos1,Nos3,Npr1,Pde3b,Pde4dip,Pla2g4a,Pla2g6,Pparg,Prkaca,Prkar1a,Prkar1b,Prkar2a,Prkar2b,Rapgef2,Rapgef4,Syngap1,Ugt1a1,Vim
GO.0046983	protein dimerization activity	25	3.72e-06	ENSRNOP00000002174,ENSRNOP00000005209,ENSRNOP00000005844,ENSRNOP00000011339,ENSRNOP00000013275,ENSRNOP00000015190,ENSRNOP00000015956,ENSRNOP00000017190,ENSRNOP00000023301,ENSRNOP00000024186,ENSRNOP00000024756,ENSRNOP00000024828,ENSRNOP00000026586,ENSRNOP00000027552,ENSRNOP00000027774,ENSRNOP00000038994,ENSRNOP00000040361,ENSRNOP00000040499,ENSRNOP00000043466,ENSRNOP00000049500,ENSRNOP00000055901,…	Adcy2,Aoc3,Atf2,Cryab,Fasn,Got2,Gucy1a2,Gucy1a3,Gucy1b3,Gucy2f,Jdp2,Kcnh1,Kcnh5,Maob,Mat1a,Myh6,Myh7,Nos1,Pafah1b2,Pafah1b3,Pah,Pde2a,Prkar2a,Rxrb,Slc22a6
GO.0022890	inorganic cation transmembrane transporter activity	24	4.42e-06	ENSRNOP00000004248,ENSRNOP00000005209,ENSRNOP00000006469,ENSRNOP00000008759,ENSRNOP00000009920,ENSRNOP00000010816,ENSRNOP00000011837,ENSRNOP00000013275,ENSRNOP00000013800,ENSRNOP00000016142,ENSRNOP00000016415,ENSRNOP00000017246,ENSRNOP00000023751,ENSRNOP00000025518,ENSRNOP00000039048,ENSRNOP00000042521,ENSRNOP00000044706,ENSRNOP00000046414,ENSRNOP00000047211,ENSRNOP00000047954,ENSRNOP00000049769,…	ATP6,ATP8,Adc,COX1,COX2,COX3,CYTB,Cnga1,Cnga2,Cnga4,Hcn1,Hcn2,Itpr1,Kcne3,Kcnh1,Kcnh2,Kcnh3,Kcnh4,Kcnh5,Kcnh6,Kcnh7,Kcnh8,Slc4a7,Trpv2
GO.0001882	nucleoside binding	44	6.91e-06	ENSRNOP00000000750,ENSRNOP00000001160,ENSRNOP00000002316,ENSRNOP00000004326,ENSRNOP00000004370,ENSRNOP00000005213,ENSRNOP00000005389,ENSRNOP00000006128,ENSRNOP00000006789,ENSRNOP00000007032,ENSRNOP00000009511,ENSRNOP00000010252,ENSRNOP00000012075,ENSRNOP00000012212,ENSRNOP00000012948,ENSRNOP00000013582,ENSRNOP00000014151,ENSRNOP00000015190,ENSRNOP00000016624,ENSRNOP00000017190,ENSRNOP00000017617,…	Abcc5,Ada,Adcy10,Adcy2,Adcy3,Adcy4,Adcy5,Adcy6,Adcy8,Akap7,Ass1,Cort,Fars2,Farsa,Glul,Gnat3,Gucy1a2,Gucy1a3,Gucy1b2,Gucy1b3,Gucy2c,Gucy2d,Gucy2f,Hipk1,Hspa1a,Mat1a,Mat2a,Myh6,Myh7,Npr2,Pccb,Pnp,Prkaca,Prkacb,Rap1a,Rap1b,Rars,Sphk1,Stk11,Ube2d1,Uck2,Vars,Vars2,Wars
GO.0003847	1-alkyl-2-acetylglycerophosphocholine esterase activity	4	7.39e-06	ENSRNOP00000017454,ENSRNOP00000024828,ENSRNOP00000027774,ENSRNOP00000034439	Aspg,Pafah1b2,Pafah1b3,Pafah2
GO.0004862	cAMP-dependent protein kinase inhibitor activity	4	7.39e-06	ENSRNOP00000001075,ENSRNOP00000012415,ENSRNOP00000016567,ENSRNOP00000067771	Pkia,Pkib,Prkar1a,Prkar2b
GO.0008324	cation transmembrane transporter activity	26	7.76e-06	ENSRNOP00000001234,ENSRNOP00000004248,ENSRNOP00000005209,ENSRNOP00000006469,ENSRNOP00000008759,ENSRNOP00000009920,ENSRNOP00000010816,ENSRNOP00000011837,ENSRNOP00000013275,ENSRNOP00000013800,ENSRNOP00000016142,ENSRNOP00000016415,ENSRNOP00000017246,ENSRNOP00000019618,ENSRNOP00000023751,ENSRNOP00000025518,ENSRNOP00000039048,ENSRNOP00000042521,ENSRNOP00000044706,ENSRNOP00000046414,ENSRNOP00000047211,…	ATP6,ATP8,Adc,COX1,COX2,COX3,CYTB,Cnga1,Cnga2,Cnga4,Hcn1,Hcn2,Itpr1,Kcne3,Kcnh1,Kcnh2,Kcnh3,Kcnh4,Kcnh5,Kcnh6,Kcnh7,Kcnh8,Slc4a7,Slc7a1,Slc7a8,Trpv2
GO.0008483	transaminase activity	6	8.15e-06	ENSRNOP00000015956,ENSRNOP00000021193,ENSRNOP00000021865,ENSRNOP00000022309,ENSRNOP00000022721,ENSRNOP00000028474	Bcat1,Bcat2,Ccbl1,Got1,Got2,Tat
GO.0001883	purine nucleoside binding	43	1.37e-05	ENSRNOP00000000750,ENSRNOP00000001160,ENSRNOP00000002316,ENSRNOP00000004326,ENSRNOP00000004370,ENSRNOP00000005213,ENSRNOP00000005389,ENSRNOP00000006128,ENSRNOP00000006789,ENSRNOP00000007032,ENSRNOP00000009511,ENSRNOP00000010252,ENSRNOP00000012075,ENSRNOP00000012212,ENSRNOP00000012948,ENSRNOP00000014151,ENSRNOP00000015190,ENSRNOP00000016624,ENSRNOP00000017190,ENSRNOP00000017617,ENSRNOP00000018170,…	Abcc5,Ada,Adcy10,Adcy2,Adcy3,Adcy4,Adcy5,Adcy6,Adcy8,Akap7,Ass1,Cort,Fars2,Farsa,Glul,Gnat3,Gucy1a2,Gucy1a3,Gucy1b2,Gucy1b3,Gucy2c,Gucy2d,Gucy2f,Hipk1,Hspa1a,Mat1a,Mat2a,Myh6,Myh7,Npr2,Pccb,Prkaca,Prkacb,Rap1a,Rap1b,Rars,Sphk1,Stk11,Ube2d1,Uck2,Vars,Vars2,Wars
GO.0035497	cAMP response element binding	5	1.73e-05	ENSRNOP00000002174,ENSRNOP00000007771,ENSRNOP00000017338,ENSRNOP00000018326,ENSRNOP00000044840	Atf2,Creb1,Creb3l1,Creb3l2,Creb3l3
GO.0070330	aromatase activity	8	2.94e-05	ENSRNOP00000000212,ENSRNOP00000011880,ENSRNOP00000011985,ENSRNOP00000013321,ENSRNOP00000021653,ENSRNOP00000026473,ENSRNOP00000030069,ENSRNOP00000061222	Cyp19a1,Cyp1a1,Cyp1a2,Cyp1b1,Cyp2b3,Cyp2d4,Cyp4b1,Cyp4x1
GO.0032550	purine ribonucleoside binding	42	3.16e-05	ENSRNOP00000000750,ENSRNOP00000001160,ENSRNOP00000002316,ENSRNOP00000004326,ENSRNOP00000004370,ENSRNOP00000005213,ENSRNOP00000005389,ENSRNOP00000006128,ENSRNOP00000006789,ENSRNOP00000007032,ENSRNOP00000009511,ENSRNOP00000010252,ENSRNOP00000012075,ENSRNOP00000012212,ENSRNOP00000012948,ENSRNOP00000015190,ENSRNOP00000016624,ENSRNOP00000017190,ENSRNOP00000017617,ENSRNOP00000018170,ENSRNOP00000020513,…	Abcc5,Adcy10,Adcy2,Adcy3,Adcy4,Adcy5,Adcy6,Adcy8,Akap7,Ass1,Cort,Fars2,Farsa,Glul,Gnat3,Gucy1a2,Gucy1a3,Gucy1b2,Gucy1b3,Gucy2c,Gucy2d,Gucy2f,Hipk1,Hspa1a,Mat1a,Mat2a,Myh6,Myh7,Npr2,Pccb,Prkaca,Prkacb,Rap1a,Rap1b,Rars,Sphk1,Stk11,Ube2d1,Uck2,Vars,Vars2,Wars
GO.0047617	acyl-CoA hydrolase activity	5	3.26e-05	ENSRNOP00000009777,ENSRNOP00000013515,ENSRNOP00000013729,ENSRNOP00000014213,ENSRNOP00000020740	Acot1,Acot2,Acot7,Acot8,Baat
GO.0047498	calcium-dependent phospholipase A2 activity	4	3.29e-05	ENSRNOP00000001525,ENSRNOP00000003630,ENSRNOP00000022715,ENSRNOP00000022827	Pla2g1b,Pla2g2a,Pla2g4a,Pla2g5
GO.0019825	oxygen binding	8	3.47e-05	ENSRNOP00000011880,ENSRNOP00000015732,ENSRNOP00000016883,ENSRNOP00000027682,ENSRNOP00000030069,ENSRNOP00000044233,ENSRNOP00000050320,ENSRNOP00000058858	Cyp2b3,Cyp2d4,Cyp2e1,Cyp2f4,Hba-a2,Ido1,Tdo2,Th
GO.0034237	protein kinase A regulatory subunit binding	5	5.57e-05	ENSRNOP00000008416,ENSRNOP00000008827,ENSRNOP00000017617,ENSRNOP00000044732,ENSRNOP00000062228	Akap5,Akap7,Akap8,Prkaca,Prkacb
GO.0004812	aminoacyl-tRNA ligase activity	6	5.81e-05	ENSRNOP00000001160,ENSRNOP00000004370,ENSRNOP00000006128,ENSRNOP00000010252,ENSRNOP00000021660,ENSRNOP00000046565	Fars2,Farsa,Rars,Vars,Vars2,Wars
GO.0016811	hydrolase activity, acting on carbon-nitrogen (but not peptide) bonds, in linear amides	7	5.81e-05	ENSRNOP00000004113,ENSRNOP00000013463,ENSRNOP00000015852,ENSRNOP00000016688,ENSRNOP00000017454,ENSRNOP00000024112,ENSRNOP00000050760	Acy1,Acy3,Asah1,Asah2,Aspa,Aspg,Pigl
GO.0035639	purine ribonucleoside triphosphate binding	41	5.87e-05	ENSRNOP00000000750,ENSRNOP00000001160,ENSRNOP00000002316,ENSRNOP00000004326,ENSRNOP00000004370,ENSRNOP00000005213,ENSRNOP00000005389,ENSRNOP00000006128,ENSRNOP00000006789,ENSRNOP00000007032,ENSRNOP00000009511,ENSRNOP00000010252,ENSRNOP00000012075,ENSRNOP00000012212,ENSRNOP00000012948,ENSRNOP00000015190,ENSRNOP00000016624,ENSRNOP00000017190,ENSRNOP00000018170,ENSRNOP00000020513,ENSRNOP00000021657,…	Abcc5,Adcy10,Adcy2,Adcy3,Adcy4,Adcy5,Adcy6,Adcy8,Ass1,Cort,Fars2,Farsa,Glul,Gnat3,Gucy1a2,Gucy1a3,Gucy1b2,Gucy1b3,Gucy2c,Gucy2d,Gucy2f,Hipk1,Hspa1a,Mat1a,Mat2a,Myh6,Myh7,Npr2,Pccb,Prkaca,Prkacb,Rap1a,Rap1b,Rars,Sphk1,Stk11,Ube2d1,Uck2,Vars,Vars2,Wars
GO.0005524	ATP binding	35	8.49e-05	ENSRNOP00000000750,ENSRNOP00000001160,ENSRNOP00000002316,ENSRNOP00000004326,ENSRNOP00000004370,ENSRNOP00000005213,ENSRNOP00000005389,ENSRNOP00000006128,ENSRNOP00000006789,ENSRNOP00000010252,ENSRNOP00000012075,ENSRNOP00000012212,ENSRNOP00000015190,ENSRNOP00000016624,ENSRNOP00000018170,ENSRNOP00000020307,ENSRNOP00000020513,ENSRNOP00000021657,ENSRNOP00000021660,ENSRNOP00000021802,ENSRNOP00000023301,…	Abcc5,Adcy10,Adcy2,Adcy3,Adcy4,Adcy5,Adcy6,Adcy8,Ass1,Cort,Fars2,Farsa,Glul,Gucy2c,Gucy2d,Gucy2f,Hipk1,Hspa1a,Mat1a,Mat2a,Myh6,Myh7,Npr1,Npr2,Pccb,Prkaca,Prkacb,Rars,Sphk1,Stk11,Ube2d1,Uck2,Vars,Vars2,Wars
GO.0008137	NADH dehydrogenase (ubiquinone) activity	5	8.54e-05	ENSRNOP00000042064,ENSRNOP00000043141,ENSRNOP00000043885,ENSRNOP00000044573,ENSRNOP00000049172	ND1,ND2,ND4,ND4L,ND5
GO.0016714	oxidoreductase activity, acting on paired donors, with incorporation or reduction of molecular oxygen, reduced pteridine as one donor, and incorporation of one atom of oxygen	4	8.54e-05	ENSRNOP00000005157,ENSRNOP00000005844,ENSRNOP00000027682,ENSRNOP00000052959	Pah,Th,Tph1,Tph2
GO.0005261	cation channel activity	16	0.000136	ENSRNOP00000004248,ENSRNOP00000005209,ENSRNOP00000006469,ENSRNOP00000009920,ENSRNOP00000010816,ENSRNOP00000011837,ENSRNOP00000013275,ENSRNOP00000013800,ENSRNOP00000016142,ENSRNOP00000016415,ENSRNOP00000017246,ENSRNOP00000023751,ENSRNOP00000025518,ENSRNOP00000044706,ENSRNOP00000047211,ENSRNOP00000063885	Cnga1,Cnga2,Cnga4,Hcn1,Hcn2,Itpr1,Kcne3,Kcnh1,Kcnh2,Kcnh3,Kcnh4,Kcnh5,Kcnh6,Kcnh7,Kcnh8,Trpv2
GO.0016757	transferase activity, transferring glycosyl groups	11	0.000245	ENSRNOP00000000133,ENSRNOP00000002712,ENSRNOP00000010551,ENSRNOP00000013582,ENSRNOP00000025045,ENSRNOP00000035922,ENSRNOP00000045002,ENSRNOP00000052118,ENSRNOP00000065158,ENSRNOP00000065701,ENSRNOP00000067153	Abol1,Art5,B3gnt5,Pigc,Pigm,Pigv,Pnp,Ugt1a1,Ugt1a8,Ugt2b15,Ugt2b17
GO.0004118	cGMP-stimulated cyclic-nucleotide phosphodiesterase activity	3	0.000259	ENSRNOP00000008300,ENSRNOP00000026586,ENSRNOP00000060834	Cyct,Pde10a,Pde2a
GO.0008898	S-adenosylmethionine-homocysteine S-methyltransferase activity	3	0.000259	ENSRNOP00000015336,ENSRNOP00000023973,ENSRNOP00000058419	Bhmt,Bhmt2,Mtr
GO.0017089	glycolipid transporter activity	3	0.000259	ENSRNOP00000001581,ENSRNOP00000013528,ENSRNOP00000034006	Gltp,Gltpd1,Plekha8
GO.0047184	1-acylglycerophosphocholine O-acyltransferase activity	3	0.000259	ENSRNOP00000017090,ENSRNOP00000022359,ENSRNOP00000024111	Lpcat1,Lpcat2,Lpcat3
GO.0080130	L-phenylalanine:2-oxoglutarate aminotransferase activity	3	0.000259	ENSRNOP00000015956,ENSRNOP00000022309,ENSRNOP00000022721	Got1,Got2,Tat
GO.0010181	FMN binding	4	0.000337	ENSRNOP00000013058,ENSRNOP00000016883,ENSRNOP00000024041,ENSRNOP00000062735	Cyp2e1,Mtrr,Nos1,Nos3
GO.0016290	palmitoyl-CoA hydrolase activity	4	0.000337	ENSRNOP00000009777,ENSRNOP00000013515,ENSRNOP00000013729,ENSRNOP00000014213	Acot1,Acot2,Acot7,Baat
GO.0016651	oxidoreductase activity, acting on NAD(P)H	7	0.000337	ENSRNOP00000013058,ENSRNOP00000042064,ENSRNOP00000043141,ENSRNOP00000043885,ENSRNOP00000044573,ENSRNOP00000049172,ENSRNOP00000062735	ND1,ND2,ND4,ND4L,ND5,Nos1,Nos3
GO.0034236	protein kinase A catalytic subunit binding	4	0.000337	ENSRNOP00000012415,ENSRNOP00000027552,ENSRNOP00000033202,ENSRNOP00000067771	Prkar1a,Prkar1b,Prkar2a,Prkar2b
GO.0046982	protein heterodimerization activity	14	0.000337	ENSRNOP00000002174,ENSRNOP00000005209,ENSRNOP00000011339,ENSRNOP00000013275,ENSRNOP00000017190,ENSRNOP00000023301,ENSRNOP00000024186,ENSRNOP00000024828,ENSRNOP00000027774,ENSRNOP00000038994,ENSRNOP00000040361,ENSRNOP00000040499,ENSRNOP00000049500,ENSRNOP00000062785	Adcy2,Atf2,Gucy1a2,Gucy1a3,Gucy1b3,Gucy2f,Jdp2,Kcnh1,Kcnh5,Myh6,Myh7,Pafah1b2,Pafah1b3,Rxrb
GO.0016407	acetyltransferase activity	7	0.000394	ENSRNOP00000002174,ENSRNOP00000007079,ENSRNOP00000022359,ENSRNOP00000024111,ENSRNOP00000024828,ENSRNOP00000027774,ENSRNOP00000064445	Atf2,Crebbp,Fasn,Lpcat1,Lpcat2,Pafah1b2,Pafah1b3
GO.0008391	arachidonic acid monooxygenase activity	6	0.000446	ENSRNOP00000011880,ENSRNOP00000016883,ENSRNOP00000030069,ENSRNOP00000041025,ENSRNOP00000042072,ENSRNOP00000058858	Cyp2b3,Cyp2d4,Cyp2e1,Cyp2f4,Cyp4a1,Cyp4a2
GO.0019901	protein kinase binding	15	0.000507	ENSRNOP00000005209,ENSRNOP00000008416,ENSRNOP00000012415,ENSRNOP00000015498,ENSRNOP00000016624,ENSRNOP00000017104,ENSRNOP00000020307,ENSRNOP00000024430,ENSRNOP00000027552,ENSRNOP00000033202,ENSRNOP00000037119,ENSRNOP00000043885,ENSRNOP00000044041,ENSRNOP00000044732,ENSRNOP00000067771	Adcy6,Akap5,Kcnh1,ND2,Npr1,Pde3b,Pla2g6,Prkaca,Prkar1a,Prkar1b,Prkar2a,Prkar2b,Rapgef2,Syngap1,Vim
GO.0005216	ion channel activity	17	0.000656	ENSRNOP00000004248,ENSRNOP00000005209,ENSRNOP00000006469,ENSRNOP00000009920,ENSRNOP00000010816,ENSRNOP00000011837,ENSRNOP00000013275,ENSRNOP00000013800,ENSRNOP00000016142,ENSRNOP00000016415,ENSRNOP00000017246,ENSRNOP00000023751,ENSRNOP00000025518,ENSRNOP00000028624,ENSRNOP00000044706,ENSRNOP00000047211,ENSRNOP00000063885	Cnga1,Cnga2,Cnga4,Fxyd1,Hcn1,Hcn2,Itpr1,Kcne3,Kcnh1,Kcnh2,Kcnh3,Kcnh4,Kcnh5,Kcnh6,Kcnh7,Kcnh8,Trpv2
GO.0016758	transferase activity, transferring hexosyl groups	9	0.000778	ENSRNOP00000000133,ENSRNOP00000002712,ENSRNOP00000010551,ENSRNOP00000025045,ENSRNOP00000035922,ENSRNOP00000045002,ENSRNOP00000065158,ENSRNOP00000065701,ENSRNOP00000067153	Abol1,B3gnt5,Pigc,Pigm,Pigv,Ugt1a1,Ugt1a8,Ugt2b15,Ugt2b17
GO.0005223	intracellular cGMP activated cation channel activity	3	0.000898	ENSRNOP00000006469,ENSRNOP00000016415,ENSRNOP00000023751	Cnga1,Cnga2,Cnga4
GO.0008131	primary amine oxidase activity	3	0.000898	ENSRNOP00000043466,ENSRNOP00000059889,ENSRNOP00000063784	Aoc3,Maoa,Maob
GO.0015020	glucuronosyltransferase activity	4	0.000898	ENSRNOP00000002712,ENSRNOP00000025045,ENSRNOP00000045002,ENSRNOP00000065158	Ugt1a1,Ugt1a8,Ugt2b15,Ugt2b17
GO.0016813	hydrolase activity, acting on carbon-nitrogen (but not peptide) bonds, in linear amidines	4	0.000898	ENSRNOP00000000181,ENSRNOP00000009230,ENSRNOP00000015083,ENSRNOP00000017911	Arg1,Arg2,Gatm,Padi3
GO.0017034	Rap guanyl-nucleotide exchange factor activity	3	0.000898	ENSRNOP00000037119,ENSRNOP00000040409,ENSRNOP00000061597	Rap1a,Rapgef2,Rapgef3
GO.0046873	metal ion transmembrane transporter activity	17	0.000898	ENSRNOP00000004248,ENSRNOP00000005209,ENSRNOP00000006469,ENSRNOP00000008759,ENSRNOP00000009920,ENSRNOP00000010816,ENSRNOP00000011837,ENSRNOP00000013275,ENSRNOP00000013800,ENSRNOP00000016142,ENSRNOP00000016415,ENSRNOP00000017246,ENSRNOP00000023751,ENSRNOP00000025518,ENSRNOP00000044706,ENSRNOP00000047211,ENSRNOP00000063885	Cnga1,Cnga2,Cnga4,Hcn1,Hcn2,Itpr1,Kcne3,Kcnh1,Kcnh2,Kcnh3,Kcnh4,Kcnh5,Kcnh6,Kcnh7,Kcnh8,Slc4a7,Trpv2
GO.0030170	pyridoxal phosphate binding	6	0.000951	ENSRNOP00000015956,ENSRNOP00000021865,ENSRNOP00000022309,ENSRNOP00000022721,ENSRNOP00000041885,ENSRNOP00000064520	Ccbl1,Ddc,Got1,Got2,Hdc,Tat
GO.0008514	organic anion transmembrane transporter activity	9	0.0011	ENSRNOP00000000718,ENSRNOP00000001234,ENSRNOP00000002316,ENSRNOP00000008759,ENSRNOP00000014391,ENSRNOP00000019618,ENSRNOP00000024756,ENSRNOP00000025094,ENSRNOP00000025196	Abcc5,Slc16a10,Slc22a6,Slc22a7,Slc3a2,Slc4a7,Slc7a1,Slc7a7,Slc7a8
GO.0008374	O-acyltransferase activity	5	0.00144	ENSRNOP00000013985,ENSRNOP00000017090,ENSRNOP00000022359,ENSRNOP00000026583,ENSRNOP00000026996	Cpt1b,Lcat,Lpcat2,Lpcat3,Pla2g15
GO.0008289	lipid binding	19	0.00171	ENSRNOP00000001581,ENSRNOP00000003630,ENSRNOP00000013528,ENSRNOP00000014572,ENSRNOP00000015134,ENSRNOP00000015956,ENSRNOP00000016142,ENSRNOP00000016543,ENSRNOP00000017651,ENSRNOP00000019787,ENSRNOP00000021757,ENSRNOP00000022150,ENSRNOP00000022827,ENSRNOP00000025045,ENSRNOP00000033840,ENSRNOP00000041885,ENSRNOP00000042072,ENSRNOP00000047403,ENSRNOP00000063885	Aldh1a2,Cd1d1,Cel,Crabp1,Crabp2,Cyp4a2,Gltp,Got2,Hcn1,Hdc,Itpr1,Lbp,Lipc,Lpl,Nr5a1,Pla2g2a,Pla2g4a,Plekha8,Ugt1a1
GO.0000981	RNA polymerase II transcription factor activity, sequence-specific DNA binding	12	0.00175	ENSRNOP00000002174,ENSRNOP00000006618,ENSRNOP00000007771,ENSRNOP00000011339,ENSRNOP00000011563,ENSRNOP00000012137,ENSRNOP00000017246,ENSRNOP00000017338,ENSRNOP00000018326,ENSRNOP00000040499,ENSRNOP00000044840,ENSRNOP00000060302	Ahr,Atf2,Atf4,Batf,Creb1,Creb3l1,Creb3l2,Creb3l3,Jdp2,Kcnh8,Pparg,Rxrb
GO.0042802	identical protein binding	18	0.00187	ENSRNOP00000005844,ENSRNOP00000015190,ENSRNOP00000015956,ENSRNOP00000016142,ENSRNOP00000021193,ENSRNOP00000023301,ENSRNOP00000024000,ENSRNOP00000024186,ENSRNOP00000024756,ENSRNOP00000024828,ENSRNOP00000026586,ENSRNOP00000027552,ENSRNOP00000043466,ENSRNOP00000049500,ENSRNOP00000055901,ENSRNOP00000059889,ENSRNOP00000062735,ENSRNOP00000064445	Aldh1a1,Aoc3,Bcat1,Cryab,Fasn,Got2,Gucy2f,Hcn1,Maob,Mat1a,Myh6,Myh7,Nos1,Pafah1b2,Pah,Pde2a,Prkar2a,Slc22a6
GO.0051861	glycolipid binding	4	0.00188	ENSRNOP00000001581,ENSRNOP00000013528,ENSRNOP00000014572,ENSRNOP00000034006	Cel,Gltp,Gltpd1,Plekha8
GO.0008194	UDP-glycosyltransferase activity	7	0.00199	ENSRNOP00000002712,ENSRNOP00000025045,ENSRNOP00000035922,ENSRNOP00000045002,ENSRNOP00000065158,ENSRNOP00000065701,ENSRNOP00000067153	Abol1,B3gnt5,Pigc,Ugt1a1,Ugt1a8,Ugt2b15,Ugt2b17
GO.0022836	gated channel activity	15	0.00199	ENSRNOP00000005209,ENSRNOP00000006469,ENSRNOP00000009920,ENSRNOP00000010816,ENSRNOP00000011837,ENSRNOP00000013275,ENSRNOP00000013800,ENSRNOP00000016142,ENSRNOP00000016415,ENSRNOP00000017246,ENSRNOP00000023751,ENSRNOP00000025518,ENSRNOP00000044706,ENSRNOP00000047211,ENSRNOP00000063885	Cnga1,Cnga2,Cnga4,Hcn1,Hcn2,Itpr1,Kcne3,Kcnh1,Kcnh2,Kcnh3,Kcnh4,Kcnh5,Kcnh6,Kcnh7,Kcnh8
GO.0042803	protein homodimerization activity	15	0.00199	ENSRNOP00000005844,ENSRNOP00000015190,ENSRNOP00000015956,ENSRNOP00000023301,ENSRNOP00000024186,ENSRNOP00000024756,ENSRNOP00000024828,ENSRNOP00000026586,ENSRNOP00000027552,ENSRNOP00000043466,ENSRNOP00000049500,ENSRNOP00000055901,ENSRNOP00000059889,ENSRNOP00000062735,ENSRNOP00000064445	Aoc3,Cryab,Fasn,Got2,Gucy2f,Maob,Mat1a,Myh6,Myh7,Nos1,Pafah1b2,Pah,Pde2a,Prkar2a,Slc22a6
GO.0015276	ligand-gated ion channel activity	10	0.00205	ENSRNOP00000006469,ENSRNOP00000009920,ENSRNOP00000010816,ENSRNOP00000011837,ENSRNOP00000012644,ENSRNOP00000013800,ENSRNOP00000016142,ENSRNOP00000016415,ENSRNOP00000023751,ENSRNOP00000063885	Cnga1,Cnga2,Cnga4,Hcn1,Hcn2,Hcn4,Itpr1,Kcnh2,Kcnh6,Kcnh7
GO.0016709	oxidoreductase activity, acting on paired donors, with incorporation or reduction of molecular oxygen, NAD(P)H as one donor, and incorporation of one atom of oxygen	5	0.00214	ENSRNOP00000013058,ENSRNOP00000016883,ENSRNOP00000024041,ENSRNOP00000026473,ENSRNOP00000062735	Cyp1a1,Cyp2e1,Mtrr,Nos1,Nos3
GO.0016874	ligase activity	12	0.00225	ENSRNOP00000000750,ENSRNOP00000001160,ENSRNOP00000003779,ENSRNOP00000004370,ENSRNOP00000006128,ENSRNOP00000010252,ENSRNOP00000012075,ENSRNOP00000021657,ENSRNOP00000021660,ENSRNOP00000024659,ENSRNOP00000046565,ENSRNOP00000065890	Ass1,Fars2,Farsa,Glul,Lias,Pccb,Rars,Slc27a1,Ube2d1,Vars,Vars2,Wars
GO.0008395	steroid hydroxylase activity	6	0.00279	ENSRNOP00000011880,ENSRNOP00000016883,ENSRNOP00000026473,ENSRNOP00000027160,ENSRNOP00000030069,ENSRNOP00000058858	Cyp17a1,Cyp1a1,Cyp2b3,Cyp2d4,Cyp2e1,Cyp2f4
GO.0008392	arachidonic acid epoxygenase activity	5	0.0032	ENSRNOP00000011880,ENSRNOP00000016883,ENSRNOP00000030069,ENSRNOP00000042072,ENSRNOP00000058858	Cyp2b3,Cyp2d4,Cyp2e1,Cyp2f4,Cyp4a2
GO.0015174	basic amino acid transmembrane transporter activity	3	0.00369	ENSRNOP00000001234,ENSRNOP00000014391,ENSRNOP00000023623	Slc38a3,Slc7a1,Slc7a7
GO.0047372	acylglycerol lipase activity	3	0.00369	ENSRNOP00000027911,ENSRNOP00000047403,ENSRNOP00000063609	Lipc,Lipe,Pnliprp2
GO.0015297	antiporter activity	6	0.00419	ENSRNOP00000001234,ENSRNOP00000008759,ENSRNOP00000014391,ENSRNOP00000019618,ENSRNOP00000023623,ENSRNOP00000024756	Slc22a6,Slc38a3,Slc4a7,Slc7a1,Slc7a7,Slc7a8
GO.0005501	retinoid binding	4	0.00451	ENSRNOP00000015134,ENSRNOP00000021757,ENSRNOP00000025045,ENSRNOP00000033840	Aldh1a2,Crabp1,Crabp2,Ugt1a1
GO.0000287	magnesium ion binding	9	0.00532	ENSRNOP00000004326,ENSRNOP00000015190,ENSRNOP00000021660,ENSRNOP00000029296,ENSRNOP00000034815,ENSRNOP00000043148,ENSRNOP00000057414,ENSRNOP00000062228,ENSRNOP00000065890	Adcy10,Adprh,Comt,Fars2,Glul,Mat1a,Prkacb,Sphk1,Stk11
GO.0005057	receptor signaling protein activity	7	0.00577	ENSRNOP00000005209,ENSRNOP00000013275,ENSRNOP00000013800,ENSRNOP00000017246,ENSRNOP00000025518,ENSRNOP00000047211,ENSRNOP00000063885	Itpr1,Kcnh1,Kcnh2,Kcnh3,Kcnh4,Kcnh5,Kcnh8
GO.0001972	retinoic acid binding	3	0.00602	ENSRNOP00000015134,ENSRNOP00000025045,ENSRNOP00000033840	Crabp1,Crabp2,Ugt1a1
GO.0008195	phosphatidate phosphatase activity	3	0.00602	ENSRNOP00000000193,ENSRNOP00000011237,ENSRNOP00000062843	Ppap2a,Ppap2b,Ppap2c
GO.0008757	S-adenosylmethionine-dependent methyltransferase activity	6	0.00602	ENSRNOP00000015336,ENSRNOP00000020853,ENSRNOP00000023973,ENSRNOP00000027223,ENSRNOP00000043148,ENSRNOP00000058419	As3mt,Bhmt,Bhmt2,Comt,Mtr,Prmt3
GO.0046625	sphingolipid binding	3	0.00602	ENSRNOP00000013528,ENSRNOP00000014572,ENSRNOP00000034006	Cel,Gltpd1,Plekha8
GO.0050661	NADP binding	5	0.00732	ENSRNOP00000013058,ENSRNOP00000024041,ENSRNOP00000049243,ENSRNOP00000062735,ENSRNOP00000064445	Cort,Fasn,Mtrr,Nos1,Nos3
GO.0002161	aminoacyl-tRNA editing activity	2	0.00736	ENSRNOP00000001160,ENSRNOP00000046565	Vars,Vars2
GO.0004053	arginase activity	2	0.00736	ENSRNOP00000015083,ENSRNOP00000017911	Arg1,Arg2
GO.0004069	L-aspartate:2-oxoglutarate aminotransferase activity	2	0.00736	ENSRNOP00000015956,ENSRNOP00000022309	Got1,Got2
GO.0004119	cGMP-inhibited cyclic-nucleotide phosphodiesterase activity	2	0.00736	ENSRNOP00000015498,ENSRNOP00000032282	Pde3a,Pde3b
GO.0004320	oleoyl-[acyl-carrier-protein] hydrolase activity	2	0.00736	ENSRNOP00000022043,ENSRNOP00000064445	Fasn,Olah
GO.0004465	lipoprotein lipase activity	2	0.00736	ENSRNOP00000016543,ENSRNOP00000025257	Lipg,Lpl
GO.0004478	methionine adenosyltransferase activity	2	0.00736	ENSRNOP00000015190,ENSRNOP00000018170	Mat1a,Mat2a
GO.0004510	tryptophan 5-monooxygenase activity	2	0.00736	ENSRNOP00000005157,ENSRNOP00000052959	Tph1,Tph2
GO.0004517	nitric-oxide synthase activity	2	0.00736	ENSRNOP00000013058,ENSRNOP00000062735	Nos1,Nos3
GO.0004691	cAMP-dependent protein kinase activity	2	0.00736	ENSRNOP00000044732,ENSRNOP00000062228	Prkaca,Prkacb
GO.0004826	phenylalanine-tRNA ligase activity	2	0.00736	ENSRNOP00000004370,ENSRNOP00000021660	Fars2,Farsa
GO.0004832	valine-tRNA ligase activity	2	0.00736	ENSRNOP00000001160,ENSRNOP00000046565	Vars,Vars2
GO.0016295	myristoyl-[acyl-carrier-protein] hydrolase activity	2	0.00736	ENSRNOP00000022043,ENSRNOP00000064445	Fasn,Olah
GO.0016296	palmitoyl-[acyl-carrier-protein] hydrolase activity	2	0.00736	ENSRNOP00000022043,ENSRNOP00000064445	Fasn,Olah
GO.0017040	ceramidase activity	2	0.00736	ENSRNOP00000013463,ENSRNOP00000016688	Asah1,Asah2
GO.0018685	alkane 1-monooxygenase activity	2	0.00736	ENSRNOP00000041025,ENSRNOP00000042072	Cyp4a1,Cyp4a2
GO.0043426	MRF binding	2	0.00736	ENSRNOP00000007079,ENSRNOP00000019310	Crebbp,Csrp3
GO.0044877	macromolecular complex binding	24	0.00736	ENSRNOP00000002174,ENSRNOP00000004351,ENSRNOP00000007032,ENSRNOP00000007079,ENSRNOP00000008416,ENSRNOP00000010630,ENSRNOP00000011339,ENSRNOP00000011837,ENSRNOP00000012137,ENSRNOP00000012892,ENSRNOP00000014572,ENSRNOP00000015336,ENSRNOP00000016142,ENSRNOP00000017651,ENSRNOP00000021700,ENSRNOP00000027719,ENSRNOP00000038994,ENSRNOP00000040409,ENSRNOP00000044732,ENSRNOP00000047403,ENSRNOP00000047954,…	Adcy2,Adcy4,Akap5,Atf2,Bhmt,CYTB,Cel,Crebbp,Crtc2,Cryab,Gnat3,Hcn1,Hcn2,Itpr1,Jdp2,Lipc,Nr5a1,Pparg,Prkaca,Rap1a,Rapgef4,Rxra,Slc9a3r1,Stk11
GO.0047150	betaine-homocysteine S-methyltransferase activity	2	0.00736	ENSRNOP00000015336,ENSRNOP00000058419	Bhmt,Bhmt2
GO.0047192	1-alkylglycerophosphocholine O-acetyltransferase activity	2	0.00736	ENSRNOP00000022359,ENSRNOP00000024111	Lpcat1,Lpcat2
GO.0047499	calcium-independent phospholipase A2 activity	2	0.00736	ENSRNOP00000017104,ENSRNOP00000026996	Pla2g15,Pla2g6
GO.0047961	glycine N-acyltransferase activity	2	0.00736	ENSRNOP00000016454,ENSRNOP00000016593	Glyat,Keg1
GO.0048101	calcium- and calmodulin-regulated 3 ,5 -cyclic-GMP phosphodiesterase activity	2	0.00736	ENSRNOP00000017531,ENSRNOP00000052147	Pde1b,Pde1c
GO.0050253	retinyl-palmitate esterase activity	2	0.00736	ENSRNOP00000014572,ENSRNOP00000057888	Cel,Plb1
GO.0052654	L-leucine transaminase activity	2	0.00736	ENSRNOP00000021193,ENSRNOP00000028474	Bcat1,Bcat2
GO.0052655	L-valine transaminase activity	2	0.00736	ENSRNOP00000021193,ENSRNOP00000028474	Bcat1,Bcat2
GO.0052656	L-isoleucine transaminase activity	2	0.00736	ENSRNOP00000021193,ENSRNOP00000028474	Bcat1,Bcat2
GO.0052869	arachidonic acid omega-hydroxylase activity	2	0.00736	ENSRNOP00000041025,ENSRNOP00000042072	Cyp4a1,Cyp4a2
GO.0097001	ceramide binding	2	0.00736	ENSRNOP00000013528,ENSRNOP00000034006	Gltpd1,Plekha8
GO.0016918	retinal binding	3	0.00789	ENSRNOP00000015134,ENSRNOP00000021757,ENSRNOP00000033840	Aldh1a2,Crabp1,Crabp2
GO.0008134	transcription factor binding	10	0.00799	ENSRNOP00000007079,ENSRNOP00000012137,ENSRNOP00000012892,ENSRNOP00000018326,ENSRNOP00000019310,ENSRNOP00000021700,ENSRNOP00000025258,ENSRNOP00000040499,ENSRNOP00000050605,ENSRNOP00000060302	Ankrd1,Atf4,Creb1,Crebbp,Crtc2,Csrp3,Hspa1a,Pparg,Rxra,Rxrb
GO.0005509	calcium ion binding	16	0.0084	ENSRNOP00000001525,ENSRNOP00000003630,ENSRNOP00000004237,ENSRNOP00000007577,ENSRNOP00000009081,ENSRNOP00000009230,ENSRNOP00000017486,ENSRNOP00000019519,ENSRNOP00000022359,ENSRNOP00000022715,ENSRNOP00000022827,ENSRNOP00000024111,ENSRNOP00000024164,ENSRNOP00000028458,ENSRNOP00000039707,ENSRNOP00000063609	Enpp1,Lpcat1,Lpcat2,Mgp,Myl2,Myl3,Padi3,Padi4,Pla2g10,Pla2g1b,Pla2g2a,Pla2g4a,Pla2g5,Pnliprp1,Pnliprp2,Sparc
GO.0005088	Ras guanyl-nucleotide exchange factor activity	5	0.00954	ENSRNOP00000010630,ENSRNOP00000015271,ENSRNOP00000037119,ENSRNOP00000040409,ENSRNOP00000061597	Farp1,Rap1a,Rapgef2,Rapgef3,Rapgef4
GO.0008509	anion transmembrane transporter activity	10	0.0105	ENSRNOP00000000718,ENSRNOP00000001234,ENSRNOP00000002316,ENSRNOP00000008759,ENSRNOP00000014391,ENSRNOP00000019618,ENSRNOP00000024756,ENSRNOP00000025094,ENSRNOP00000025196,ENSRNOP00000028624	Abcc5,Fxyd1,Slc16a10,Slc22a6,Slc22a7,Slc3a2,Slc4a7,Slc7a1,Slc7a7,Slc7a8
GO.0016410	N-acyltransferase activity	5	0.0109	ENSRNOP00000002174,ENSRNOP00000007079,ENSRNOP00000009777,ENSRNOP00000016454,ENSRNOP00000016593	Atf2,Baat,Crebbp,Glyat,Keg1
GO.0032947	protein complex scaffold	4	0.0115	ENSRNOP00000004172,ENSRNOP00000004351,ENSRNOP00000011837,ENSRNOP00000017617	Akap7,Hcn2,Slc9a3r1,Slc9a3r2
GO.0005085	guanyl-nucleotide exchange factor activity	6	0.012	ENSRNOP00000009625,ENSRNOP00000010630,ENSRNOP00000015271,ENSRNOP00000037119,ENSRNOP00000040409,ENSRNOP00000061597	Farp1,Rap1a,Rapgef2,Rapgef3,Rapgef4,Ric8b
GO.0016741	transferase activity, transferring one-carbon groups	7	0.0125	ENSRNOP00000000181,ENSRNOP00000015336,ENSRNOP00000020853,ENSRNOP00000026413,ENSRNOP00000027223,ENSRNOP00000043148,ENSRNOP00000058419	As3mt,Bhmt,Bhmt2,Comt,Gatm,Mettl6,Prmt3
GO.0016773	phosphotransferase activity, alcohol group as acceptor	17	0.0134	ENSRNOP00000005209,ENSRNOP00000012212,ENSRNOP00000013275,ENSRNOP00000013800,ENSRNOP00000017246,ENSRNOP00000020307,ENSRNOP00000020513,ENSRNOP00000021802,ENSRNOP00000025518,ENSRNOP00000029296,ENSRNOP00000044732,ENSRNOP00000047211,ENSRNOP00000049500,ENSRNOP00000057414,ENSRNOP00000059889,ENSRNOP00000061079,ENSRNOP00000062228	Aoc3,Gucy2c,Gucy2d,Gucy2f,Hipk1,Kcnh1,Kcnh2,Kcnh3,Kcnh4,Kcnh5,Kcnh8,Npr1,Npr2,Prkaca,Prkacb,Sphk1,Stk11
GO.0004672	protein kinase activity	15	0.0161	ENSRNOP00000005209,ENSRNOP00000012212,ENSRNOP00000013275,ENSRNOP00000013800,ENSRNOP00000017246,ENSRNOP00000020307,ENSRNOP00000020513,ENSRNOP00000021802,ENSRNOP00000025518,ENSRNOP00000044732,ENSRNOP00000047211,ENSRNOP00000049500,ENSRNOP00000057414,ENSRNOP00000061079,ENSRNOP00000062228	Gucy2c,Gucy2d,Gucy2f,Hipk1,Kcnh1,Kcnh2,Kcnh3,Kcnh4,Kcnh5,Kcnh8,Npr1,Npr2,Prkaca,Prkacb,Stk11
GO.0005525	GTP binding	12	0.0168	ENSRNOP00000007032,ENSRNOP00000009511,ENSRNOP00000012212,ENSRNOP00000012948,ENSRNOP00000017190,ENSRNOP00000020307,ENSRNOP00000020513,ENSRNOP00000021802,ENSRNOP00000040361,ENSRNOP00000040409,ENSRNOP00000049500,ENSRNOP00000062785	Gnat3,Gucy1a2,Gucy1a3,Gucy1b2,Gucy1b3,Gucy2c,Gucy2d,Gucy2f,Npr1,Npr2,Rap1a,Rap1b
GO.0003707	steroid hormone receptor activity	5	0.0176	ENSRNOP00000006117,ENSRNOP00000012137,ENSRNOP00000012892,ENSRNOP00000017651,ENSRNOP00000040499	Nr5a1,Pparg,Rxra,Rxrb,Rxrg
GO.0003700	transcription factor activity, sequence-specific DNA binding	14	0.0177	ENSRNOP00000002174,ENSRNOP00000005085,ENSRNOP00000006117,ENSRNOP00000006618,ENSRNOP00000007771,ENSRNOP00000012137,ENSRNOP00000012892,ENSRNOP00000017246,ENSRNOP00000017338,ENSRNOP00000018326,ENSRNOP00000027260,ENSRNOP00000040499,ENSRNOP00000044840,ENSRNOP00000062109	Ahr,Atf2,Atf3,Atf5,Creb1,Creb3l1,Creb3l2,Creb3l3,Crem,Kcnh8,Pparg,Rxra,Rxrb,Rxrg
GO.0098772	molecular function regulator	21	0.0184	ENSRNOP00000001075,ENSRNOP00000004172,ENSRNOP00000004269,ENSRNOP00000004351,ENSRNOP00000009625,ENSRNOP00000010630,ENSRNOP00000015271,ENSRNOP00000016567,ENSRNOP00000025045,ENSRNOP00000027552,ENSRNOP00000028624,ENSRNOP00000033202,ENSRNOP00000037119,ENSRNOP00000040409,ENSRNOP00000040499,ENSRNOP00000044041,ENSRNOP00000044706,ENSRNOP00000052146,ENSRNOP00000057414,ENSRNOP00000059346,ENSRNOP00000062735	Adc,Farp1,Fxyd1,Kcne3,Mat2b,Nos1,Pkia,Pkib,Ppp1r1a,Prkar1b,Prkar2a,Rap1a,Rapgef2,Rapgef4,Ric8b,Rxrb,Slc9a3r1,Slc9a3r2,Stk11,Syngap1,Ugt1a1
GO.0004046	aminoacylase activity	2	0.0193	ENSRNOP00000015852,ENSRNOP00000024112	Acy1,Acy3
GO.0004771	sterol esterase activity	2	0.0193	ENSRNOP00000014572,ENSRNOP00000021812	Cel,Ces1d
GO.0016212	kynurenine-oxoglutarate transaminase activity	2	0.0193	ENSRNOP00000015956,ENSRNOP00000021865	Ccbl1,Got2
GO.0016941	natriuretic peptide receptor activity	2	0.0193	ENSRNOP00000020307,ENSRNOP00000021802	Npr1,Npr2
GO.0047179	platelet-activating factor acetyltransferase activity	2	0.0193	ENSRNOP00000024828,ENSRNOP00000027774	Pafah1b2,Pafah1b3
GO.0008144	drug binding	8	0.0194	ENSRNOP00000012137,ENSRNOP00000013321,ENSRNOP00000013582,ENSRNOP00000015498,ENSRNOP00000026457,ENSRNOP00000026586,ENSRNOP00000060834,ENSRNOP00000064445	Cyp4b1,Fasn,Pde10a,Pde2a,Pde3b,Pde4c,Pnp,Pparg
GO.0009055	electron carrier activity	5	0.0212	ENSRNOP00000008300,ENSRNOP00000039048,ENSRNOP00000046414,ENSRNOP00000047954,ENSRNOP00000051326	COX1,COX2,COX3,CYTB,Cyct
GO.0015171	amino acid transmembrane transporter activity	5	0.0236	ENSRNOP00000000718,ENSRNOP00000001234,ENSRNOP00000014391,ENSRNOP00000019618,ENSRNOP00000025196	Slc16a10,Slc3a2,Slc7a1,Slc7a7,Slc7a8
GO.0005272	sodium channel activity	4	0.025	ENSRNOP00000011837,ENSRNOP00000012644,ENSRNOP00000016142,ENSRNOP00000027785	Hcn1,Hcn2,Hcn3,Hcn4
GO.0019887	protein kinase regulator activity	6	0.0253	ENSRNOP00000001075,ENSRNOP00000016567,ENSRNOP00000027552,ENSRNOP00000033202,ENSRNOP00000057414,ENSRNOP00000061597	Pkia,Pkib,Prkar1b,Prkar2a,Rapgef3,Stk11
GO.0016301	kinase activity	17	0.028	ENSRNOP00000005209,ENSRNOP00000005213,ENSRNOP00000012212,ENSRNOP00000013275,ENSRNOP00000013800,ENSRNOP00000017246,ENSRNOP00000020307,ENSRNOP00000020513,ENSRNOP00000021802,ENSRNOP00000025518,ENSRNOP00000029296,ENSRNOP00000044732,ENSRNOP00000047211,ENSRNOP00000049500,ENSRNOP00000057414,ENSRNOP00000061079,ENSRNOP00000062228	Gucy2c,Gucy2d,Gucy2f,Hipk1,Kcnh1,Kcnh2,Kcnh3,Kcnh4,Kcnh5,Kcnh8,Npr1,Npr2,Prkaca,Prkacb,Sphk1,Stk11,Uck2
GO.0004879	RNA polymerase II transcription factor activity, ligand-activated sequence-specific DNA binding	4	0.0283	ENSRNOP00000006618,ENSRNOP00000012137,ENSRNOP00000017651,ENSRNOP00000040499	Ahr,Nr5a1,Pparg,Rxrb
GO.0050662	coenzyme binding	9	0.0287	ENSRNOP00000013058,ENSRNOP00000014213,ENSRNOP00000016883,ENSRNOP00000027682,ENSRNOP00000043466,ENSRNOP00000049243,ENSRNOP00000062735,ENSRNOP00000063784,ENSRNOP00000064445	Acot7,Cort,Cyp2e1,Fasn,Maoa,Maob,Nos1,Nos3,Th
GO.0015078	hydrogen ion transmembrane transporter activity	6	0.029	ENSRNOP00000039048,ENSRNOP00000042521,ENSRNOP00000046414,ENSRNOP00000047954,ENSRNOP00000049769,ENSRNOP00000051326	ATP6,ATP8,COX1,COX2,COX3,CYTB
GO.0001228	transcriptional activator activity, RNA polymerase II transcription regulatory region sequence-specific binding	7	0.0293	ENSRNOP00000002174,ENSRNOP00000007771,ENSRNOP00000011563,ENSRNOP00000012137,ENSRNOP00000017338,ENSRNOP00000044840,ENSRNOP00000060302	Atf2,Atf4,Batf,Creb3l1,Creb3l2,Creb3l3,Pparg
GO.0032403	protein complex binding	17	0.0303	ENSRNOP00000004351,ENSRNOP00000007032,ENSRNOP00000008416,ENSRNOP00000010630,ENSRNOP00000011837,ENSRNOP00000012892,ENSRNOP00000014572,ENSRNOP00000015336,ENSRNOP00000016142,ENSRNOP00000027719,ENSRNOP00000038994,ENSRNOP00000040409,ENSRNOP00000044732,ENSRNOP00000047954,ENSRNOP00000055901,ENSRNOP00000057414,ENSRNOP00000063885	Adcy2,Adcy4,Akap5,Bhmt,CYTB,Cel,Cryab,Gnat3,Hcn1,Hcn2,Itpr1,Prkaca,Rap1a,Rapgef4,Rxra,Slc9a3r1,Stk11
GO.0015291	secondary active transmembrane transporter activity	9	0.0328	ENSRNOP00000000718,ENSRNOP00000001234,ENSRNOP00000003189,ENSRNOP00000008759,ENSRNOP00000014391,ENSRNOP00000019618,ENSRNOP00000023623,ENSRNOP00000024756,ENSRNOP00000042040	Slc15a2,Slc16a10,Slc16a2,Slc22a6,Slc38a3,Slc4a7,Slc7a1,Slc7a7,Slc7a8
GO.0000030	mannosyltransferase activity	2	0.0348	ENSRNOP00000000133,ENSRNOP00000010551	Pigm,Pigv
GO.0001758	retinal dehydrogenase activity	2	0.0348	ENSRNOP00000021757,ENSRNOP00000024000	Aldh1a1,Aldh1a2
GO.0003958	NADPH-hemoprotein reductase activity	2	0.0348	ENSRNOP00000013058,ENSRNOP00000062735	Nos1,Nos3
GO.0004668	protein-arginine deiminase activity	2	0.0348	ENSRNOP00000009081,ENSRNOP00000009230	Padi3,Padi4
GO.0008970	phosphatidylcholine 1-acylhydrolase activity	2	0.0348	ENSRNOP00000025257,ENSRNOP00000047403	Lipc,Lipg
GO.0019534	toxin transporter activity	2	0.0348	ENSRNOP00000003189,ENSRNOP00000019618	Slc15a2,Slc7a8
GO.0044325	ion channel binding	5	0.0364	ENSRNOP00000005209,ENSRNOP00000013275,ENSRNOP00000044706,ENSRNOP00000061597,ENSRNOP00000062735	Kcne3,Kcnh1,Kcnh5,Nos1,Rapgef3
GO.0008168	methyltransferase activity	6	0.0378	ENSRNOP00000015336,ENSRNOP00000020853,ENSRNOP00000026413,ENSRNOP00000027223,ENSRNOP00000043148,ENSRNOP00000058419	As3mt,Bhmt,Bhmt2,Comt,Mettl6,Prmt3
GO.0016830	carbon-carbon lyase activity	4	0.0455	ENSRNOP00000022309,ENSRNOP00000027160,ENSRNOP00000041885,ENSRNOP00000065890	Cyp17a1,Glul,Got1,Hdc

## Sheet: Biological process
Table S4D
Biological process terms analysis for the corresponding proteins of the metabolic biomarkers and the candidate transcripts using STRING
ID	Pathway description	Observed count	False discovery rate	IDs	Labels
GO.0044281	small molecule metabolic process	124	4.99e-69	ENSRNOP00000000181,ENSRNOP00000000212,ENSRNOP00000001160,ENSRNOP00000001525,ENSRNOP00000001559,ENSRNOP00000002712,ENSRNOP00000003630,ENSRNOP00000003779,ENSRNOP00000004269,ENSRNOP00000004326,ENSRNOP00000004370,ENSRNOP00000005157,ENSRNOP00000005213,ENSRNOP00000005389,ENSRNOP00000005844,ENSRNOP00000006128,ENSRNOP00000006789,ENSRNOP00000006971,ENSRNOP00000007738,ENSRNOP00000008300,ENSRNOP00000009230,…	ATP6,ATP8,Acot2,Acot7,Acy1,Adc,Adcy10,Adcy2,Adcy3,Adcy4,Adcy5,Adcy6,Adcy8,Aoc3,Arg1,Arg2,As3mt,Aspg,Baat,Bcat1,Bcat2,Bhmt,Bhmt2,COX1,CYTB,Ccbl1,Cel,Comt,Cort,Cpt1b,Crabp2,Crem,Cyct,Cyp17a1,Cyp19a1,Cyp1a1,Cyp1a2,Cyp1b1,Cyp2b3,Cyp2d4,Cyp2e1,Cyp2f4,Cyp4a1,Cyp4a2,Ddc,Fars2,Farsa,Fasn,Gatm,Gba2,Glul,Glyat,Gucy1a2,Gucy1a3,Gucy1b2,Gucy1b3,Gucy2c,Gucy2d,Gucy2f,Hal,Hdc,Ido1,Itpa,Lcat,Lias,Lipc,Lipe,Lipf,L…
GO.0044710	single-organism metabolic process	170	4.99e-69	ENSRNOP00000000133,ENSRNOP00000000181,ENSRNOP00000000212,ENSRNOP00000001160,ENSRNOP00000001525,ENSRNOP00000001559,ENSRNOP00000002174,ENSRNOP00000002712,ENSRNOP00000002899,ENSRNOP00000003779,ENSRNOP00000004113,ENSRNOP00000004237,ENSRNOP00000004269,ENSRNOP00000004326,ENSRNOP00000004370,ENSRNOP00000004911,ENSRNOP00000005157,ENSRNOP00000005209,ENSRNOP00000005213,ENSRNOP00000005389,ENSRNOP00000005844,…	ATP6,ATP8,Abol1,Acot1,Acot2,Acot7,Acy1,Adc,Adcy10,Adcy2,Adcy3,Adcy4,Adcy5,Adcy6,Adcy8,Arg1,Arg2,Art5,As3mt,Asah1,Asah2,Aspg,Atf2,Atf4,B3gnt5,Baat,Batf,Bcat1,Bcat2,Bhmt,Bhmt2,COX1,COX2,COX3,CYTB,Ccbl1,Cel,Ces1d,Comt,Cort,Cpt1b,Crabp2,Crebbp,Crem,Cryab,Cyct,Cyp17a1,Cyp19a1,Cyp1b1,Cyp2b3,Cyp2d4,Cyp2f4,Cyp4a1,Cyp4a2,Cyp4b1,Cyp4x1,Fars2,Farsa,Fth1,Gatm,Glul,Glyat,Gucy1a2,Gucy1a3,Gucy1b2,Gucy1b3,Gucy2c…
GO.0044238	primary metabolic process	189	2.69e-44	ENSRNOP00000000133,ENSRNOP00000000181,ENSRNOP00000000212,ENSRNOP00000001160,ENSRNOP00000001525,ENSRNOP00000001559,ENSRNOP00000002381,ENSRNOP00000002712,ENSRNOP00000002899,ENSRNOP00000003779,ENSRNOP00000004113,ENSRNOP00000004237,ENSRNOP00000004269,ENSRNOP00000004326,ENSRNOP00000004370,ENSRNOP00000004911,ENSRNOP00000004956,ENSRNOP00000005085,ENSRNOP00000005157,ENSRNOP00000005209,ENSRNOP00000005389,…	ATP6,ATP8,Aanat,Abol1,Ace2,Acot1,Acot2,Acot7,Adc,Adcy10,Adcy2,Adcy3,Adcy4,Adcy5,Adcy6,Adcy8,Adm2,Ahr,Ankrd1,Arg1,Arg2,Art5,As3mt,Asah1,Asah2,Aspg,Atf3,Atf4,Atf5,B3gnt5,Baat,Bcat1,Bcat2,Bhlhe40,Bhmt,Bhmt2,COX1,CYTB,Ccbl1,Cel,Ces1d,Cndp1,Col3a1,Comt,Cort,Cpt1b,Crabp2,Creb3l1,Creb3l2,Creb3l3,Crebbp,Crem,Crtc1,Cryab,Cyct,Cyp17a1,Cyp19a1,Cyp1a1,Cyp1a2,Cyp1b1,Cyp2b3,Cyp2d4,Cyp2f4,Cyp4a1,Cyp4a2,Ddc,Dkc1…
GO.1901564	organonitrogen compound metabolic process	93	3.6e-44	ENSRNOP00000000181,ENSRNOP00000000212,ENSRNOP00000001160,ENSRNOP00000001525,ENSRNOP00000001559,ENSRNOP00000004269,ENSRNOP00000004326,ENSRNOP00000004370,ENSRNOP00000005157,ENSRNOP00000005213,ENSRNOP00000005389,ENSRNOP00000005844,ENSRNOP00000006128,ENSRNOP00000006789,ENSRNOP00000006971,ENSRNOP00000007738,ENSRNOP00000008300,ENSRNOP00000009230,ENSRNOP00000009777,ENSRNOP00000010252,ENSRNOP00000011005,…	ATP6,ATP8,Aanat,Acot7,Acy1,Adc,Adcy10,Adcy2,Adcy3,Adcy4,Adcy5,Adcy6,Adcy8,Arg1,Arg2,Asah2,Aspg,Baat,Bcat1,Bcat2,Bhmt,Bhmt2,COX1,CYTB,Ccbl1,Cort,Cyct,Cyp19a1,Cyp1a2,Cyp2d4,Fars2,Farsa,Gatm,Gba2,Glul,Glyat,Gucy1a2,Gucy1a3,Gucy1b2,Gucy1b3,Gucy2c,Gucy2d,Gucy2f,Hal,Hdc,Ido1,Itpa,Lipc,Lpcat1,Lpcat2,Maoa,Mat1a,Mat2a,Mat2b,Mtr,ND2,ND4,ND4L,ND5,Nos1,Nppa,Npr1,Npr2,Nt5e,Padi3,Pah,Pccb,Pde10a,Pde1c,Pde2a,Pd…
GO.0006082	organic acid metabolic process	75	2.47e-40	ENSRNOP00000000181,ENSRNOP00000000212,ENSRNOP00000001160,ENSRNOP00000001525,ENSRNOP00000002712,ENSRNOP00000003630,ENSRNOP00000003779,ENSRNOP00000004370,ENSRNOP00000005157,ENSRNOP00000005844,ENSRNOP00000006128,ENSRNOP00000006971,ENSRNOP00000009230,ENSRNOP00000009777,ENSRNOP00000010252,ENSRNOP00000011312,ENSRNOP00000011880,ENSRNOP00000012137,ENSRNOP00000012415,ENSRNOP00000013515,ENSRNOP00000013582,…	Acot2,Acot7,Acy1,Adc,Aoc3,Arg1,Arg2,As3mt,Aspg,Baat,Bcat1,Bcat2,Bhmt,Bhmt2,Ccbl1,Comt,Cort,Cpt1b,Crabp2,Crem,Cyp17a1,Cyp19a1,Cyp1a1,Cyp1a2,Cyp1b1,Cyp2b3,Cyp2d4,Cyp2e1,Cyp2f4,Cyp4a1,Cyp4a2,Ddc,Fars2,Farsa,Fasn,Gatm,Gba2,Glul,Glyat,Hal,Hdc,Ido1,Lias,Lipc,Lipf,Lypla1,Lypla2,Mtr,Nos1,Olah,Padi3,Pah,Pccb,Pla2g15,Pla2g1b,Pla2g4a,Pla2g5,Pnp,Pparg,Prkar2b,Prune,Rars,Slc27a1,Sphk1,Tdo2,Th,Tph1,Tph2,Ugt1a1…
GO.0044237	cellular metabolic process	180	2.85e-40	ENSRNOP00000000133,ENSRNOP00000000181,ENSRNOP00000000193,ENSRNOP00000000212,ENSRNOP00000001160,ENSRNOP00000001525,ENSRNOP00000001559,ENSRNOP00000002381,ENSRNOP00000002712,ENSRNOP00000002899,ENSRNOP00000003779,ENSRNOP00000004113,ENSRNOP00000004237,ENSRNOP00000004269,ENSRNOP00000004326,ENSRNOP00000004370,ENSRNOP00000004911,ENSRNOP00000004956,ENSRNOP00000005085,ENSRNOP00000005157,ENSRNOP00000005209,…	ATP6,ATP8,Aanat,Abol1,Acot1,Acot2,Acot7,Acot8,Acy1,Adc,Adcy10,Adcy2,Adcy3,Adcy4,Adcy5,Adcy6,Adcy8,Adm2,Ahr,Ankrd1,Arg1,Arg2,Art5,As3mt,Asah2,Aspg,Atf3,Atf4,Atf5,B3gnt5,Baat,Bcat1,Bcat2,Bhlhe40,Bhmt,Bhmt2,COX1,COX2,COX3,CYTB,Ccbl1,Cel,Ces1d,Col3a1,Cort,Cpt1b,Crabp2,Creb3l1,Creb3l2,Creb3l3,Crebbp,Crem,Crtc1,Crtc2,Cryab,Cyct,Cyp17a1,Cyp19a1,Cyp1b1,Cyp2b3,Cyp2d4,Cyp2f4,Cyp4a1,Cyp4a2,Cyp4b1,Dkc1,Enpp1…
GO.0071704	organic substance metabolic process	186	2.85e-40	ENSRNOP00000000133,ENSRNOP00000000181,ENSRNOP00000000212,ENSRNOP00000001160,ENSRNOP00000001525,ENSRNOP00000001559,ENSRNOP00000002381,ENSRNOP00000002712,ENSRNOP00000002899,ENSRNOP00000003779,ENSRNOP00000004113,ENSRNOP00000004237,ENSRNOP00000004269,ENSRNOP00000004326,ENSRNOP00000004370,ENSRNOP00000004911,ENSRNOP00000004956,ENSRNOP00000005085,ENSRNOP00000005157,ENSRNOP00000005209,ENSRNOP00000005389,…	ATP6,ATP8,Aanat,Abol1,Ace2,Acot2,Acot7,Acot8,Adc,Adcy10,Adcy2,Adcy3,Adcy4,Adcy5,Adcy6,Adcy8,Adm2,Ahr,Ankrd1,Arg1,Arg2,Art5,As3mt,Asah1,Asah2,Aspg,Atf3,Atf4,Atf5,B3gnt5,Baat,Bcat1,Bcat2,Bhlhe40,Bhmt,Bhmt2,COX1,CYTB,Ccbl1,Cel,Ces1d,Cndp1,Col3a1,Cort,Cpt1b,Crabp2,Creb3l1,Creb3l2,Creb3l3,Crebbp,Crem,Crtc1,Cryab,Cyct,Cyp17a1,Cyp19a1,Cyp1a2,Cyp1b1,Cyp2b3,Cyp2d4,Cyp2f4,Cyp4a1,Cyp4a2,Cyp4b1,Dkc1,Enpp1,Fa…
GO.0019637	organophosphate metabolic process	67	8.01e-40	ENSRNOP00000000133,ENSRNOP00000001559,ENSRNOP00000003630,ENSRNOP00000004113,ENSRNOP00000004237,ENSRNOP00000004326,ENSRNOP00000005213,ENSRNOP00000005389,ENSRNOP00000006789,ENSRNOP00000007738,ENSRNOP00000008300,ENSRNOP00000008973,ENSRNOP00000010551,ENSRNOP00000011005,ENSRNOP00000011237,ENSRNOP00000012212,ENSRNOP00000012948,ENSRNOP00000013582,ENSRNOP00000014151,ENSRNOP00000014213,ENSRNOP00000015057,…	ATP6,ATP8,Acot7,Ada,Adcy10,Adcy2,Adcy3,Adcy4,Adcy5,Adcy6,Adcy8,Aoc3,Aspg,COX1,CYTB,Cort,Cyct,Gucy1a2,Gucy1a3,Gucy1b2,Gucy1b3,Gucy2c,Gucy2d,Gucy2f,Itpa,Lipc,Lpcat2,Lpcat3,ND2,ND4,ND4L,ND5,Nppa,Npr1,Npr2,Nt5e,Pde10a,Pde1b,Pde1c,Pde2a,Pde3a,Pde3b,Pde4a,Pde4b,Pde4c,Pde5a,Pde7a,Pde9a,Pigc,Pigl,Pigm,Pigs,Pigu,Pigv,Pigw,Pigx,Pigy,Pla2g10,Pla2g15,Pla2g4a,Pla2g5,Plb1,Pnliprp2,Pnp,Ppap2b,Prdx6,Uck2
GO.0043436	oxoacid metabolic process	73	3.07e-39	ENSRNOP00000000181,ENSRNOP00000000212,ENSRNOP00000001160,ENSRNOP00000001525,ENSRNOP00000002712,ENSRNOP00000003630,ENSRNOP00000003779,ENSRNOP00000004370,ENSRNOP00000005157,ENSRNOP00000005844,ENSRNOP00000006128,ENSRNOP00000006971,ENSRNOP00000009230,ENSRNOP00000009777,ENSRNOP00000010252,ENSRNOP00000011312,ENSRNOP00000011880,ENSRNOP00000012137,ENSRNOP00000012415,ENSRNOP00000013515,ENSRNOP00000013985,…	Acot2,Acot7,Acy1,Adc,Arg1,Arg2,As3mt,Aspg,Baat,Bcat1,Bcat2,Bhmt,Bhmt2,Ccbl1,Comt,Cort,Cpt1b,Crabp2,Crem,Cyp17a1,Cyp19a1,Cyp1a1,Cyp1a2,Cyp1b1,Cyp2b3,Cyp2d4,Cyp2e1,Cyp2f4,Cyp4a1,Cyp4a2,Ddc,Fars2,Farsa,Fasn,Gatm,Gba2,Glul,Glyat,Hal,Hdc,Ido1,Lias,Lipc,Lipf,Lypla1,Lypla2,Mtr,Nos1,Olah,Padi3,Pah,Pccb,Pla2g15,Pla2g1b,Pla2g4a,Pla2g5,Pparg,Prkar2b,Prune,Rars,Slc27a1,Sphk1,Tdo2,Th,Tph1,Tph2,Ugt1a1,Ugt1a8,U…
GO.0019752	carboxylic acid metabolic process	72	3.24e-39	ENSRNOP00000000181,ENSRNOP00000000212,ENSRNOP00000001160,ENSRNOP00000001525,ENSRNOP00000002712,ENSRNOP00000003630,ENSRNOP00000003779,ENSRNOP00000004370,ENSRNOP00000005157,ENSRNOP00000005844,ENSRNOP00000006128,ENSRNOP00000006971,ENSRNOP00000009230,ENSRNOP00000009777,ENSRNOP00000010252,ENSRNOP00000011312,ENSRNOP00000011880,ENSRNOP00000012137,ENSRNOP00000012415,ENSRNOP00000013515,ENSRNOP00000013985,…	Acot2,Acot7,Acy1,Adc,Arg1,Arg2,As3mt,Aspg,Baat,Bcat1,Bcat2,Bhmt,Bhmt2,Ccbl1,Comt,Cort,Cpt1b,Crabp2,Crem,Cyp17a1,Cyp19a1,Cyp1a1,Cyp1a2,Cyp1b1,Cyp2b3,Cyp2d4,Cyp2e1,Cyp2f4,Cyp4a1,Cyp4a2,Ddc,Fars2,Farsa,Fasn,Gatm,Gba2,Glul,Glyat,Hal,Hdc,Ido1,Lias,Lipc,Lipf,Lypla1,Lypla2,Mtr,Nos1,Olah,Padi3,Pah,Pccb,Pla2g15,Pla2g1b,Pla2g4a,Pla2g5,Pparg,Prkar2b,Rars,Slc27a1,Sphk1,Tdo2,Th,Tph1,Tph2,Ugt1a1,Ugt1a8,Ugt2b15…
GO.0044711	single-organism biosynthetic process	75	6.98e-38	ENSRNOP00000000133,ENSRNOP00000000181,ENSRNOP00000000212,ENSRNOP00000001525,ENSRNOP00000003779,ENSRNOP00000004113,ENSRNOP00000004269,ENSRNOP00000004326,ENSRNOP00000005213,ENSRNOP00000005389,ENSRNOP00000005844,ENSRNOP00000006789,ENSRNOP00000008973,ENSRNOP00000009230,ENSRNOP00000009777,ENSRNOP00000010551,ENSRNOP00000011005,ENSRNOP00000012075,ENSRNOP00000012212,ENSRNOP00000012948,ENSRNOP00000013582,…	ATP6,ATP8,Acot7,Adc,Adcy10,Adcy2,Adcy3,Adcy4,Adcy5,Adcy6,Adcy8,Aoc3,Arg1,Arg2,Ass1,Atf4,Baat,Bcat1,Bcat2,Bhmt,Bhmt2,Crabp2,Crtc2,Cyp17a1,Cyp19a1,Cyp1a1,Cyp1a2,Cyp4a1,Cyp4a2,Fasn,Gatm,Glul,Got2,Gucy1a2,Gucy1a3,Gucy1b2,Gucy1b3,Gucy2c,Gucy2d,Gucy2f,Lias,Lipc,Lpcat1,Lpcat2,Lpcat3,Lpl,Mat1a,Mat2a,Mat2b,Mtr,Mtrr,Nppa,Npr1,Npr2,Nt5e,Olah,Padi3,Pah,Pigc,Pigl,Pigm,Pigs,Pigu,Pigv,Pigw,Pigx,Pigy,Pla2g1b,Pla…
GO.0008152	metabolic process	194	1.46e-37	ENSRNOP00000000133,ENSRNOP00000000193,ENSRNOP00000000212,ENSRNOP00000001160,ENSRNOP00000001525,ENSRNOP00000001559,ENSRNOP00000002316,ENSRNOP00000002381,ENSRNOP00000002712,ENSRNOP00000002899,ENSRNOP00000003779,ENSRNOP00000004113,ENSRNOP00000004269,ENSRNOP00000004326,ENSRNOP00000004370,ENSRNOP00000004911,ENSRNOP00000004956,ENSRNOP00000005085,ENSRNOP00000005157,ENSRNOP00000005209,ENSRNOP00000005389,…	ATP6,ATP8,Abcc5,Abol1,Ace2,Acot2,Acot8,Acy3,Acyp2,Adc,Adcy10,Adcy2,Adcy3,Adcy4,Adcy5,Adcy6,Adcy8,Adm2,Ahr,Ankrd1,Arg1,Arg2,Art5,As3mt,Asah1,Asah2,Aspg,Atf3,Atf4,Atf5,B3gnt5,Baat,Bcat2,Bhlhe40,Bhmt,Bhmt2,COX1,COX2,COX3,CYTB,Cel,Ces1d,Ces5a,Cndp1,Col3a1,Cort,Cpt1b,Crabp2,Creb3l1,Creb3l2,Creb3l3,Crebbp,Crem,Crtc1,Cryab,Cyct,Cyp17a1,Cyp19a1,Cyp1b1,Cyp2b3,Cyp2d4,Cyp2f4,Cyp4a1,Cyp4a2,Cyp4b1,Cyp4x1,Dkc1…
GO.0009187	cyclic nucleotide metabolic process	30	1.47e-37	ENSRNOP00000001559,ENSRNOP00000004326,ENSRNOP00000005389,ENSRNOP00000006789,ENSRNOP00000007738,ENSRNOP00000008300,ENSRNOP00000011005,ENSRNOP00000012212,ENSRNOP00000012948,ENSRNOP00000015498,ENSRNOP00000016624,ENSRNOP00000017190,ENSRNOP00000017531,ENSRNOP00000019637,ENSRNOP00000020307,ENSRNOP00000020513,ENSRNOP00000021802,ENSRNOP00000026457,ENSRNOP00000026586,ENSRNOP00000027719,ENSRNOP00000032282,…	Adcy10,Adcy2,Adcy3,Adcy4,Adcy5,Adcy6,Adcy8,Cyct,Gucy1a2,Gucy1a3,Gucy1b2,Gucy1b3,Gucy2c,Gucy2d,Gucy2f,Nppa,Npr1,Npr2,Pde10a,Pde1b,Pde1c,Pde2a,Pde3a,Pde3b,Pde4a,Pde4b,Pde4c,Pde5a,Pde7a,Pde9a
GO.1901135	carbohydrate derivative metabolic process	63	5.89e-37	ENSRNOP00000000133,ENSRNOP00000001559,ENSRNOP00000004113,ENSRNOP00000004269,ENSRNOP00000004326,ENSRNOP00000005213,ENSRNOP00000005389,ENSRNOP00000006789,ENSRNOP00000007738,ENSRNOP00000008300,ENSRNOP00000008973,ENSRNOP00000010551,ENSRNOP00000011005,ENSRNOP00000012212,ENSRNOP00000012948,ENSRNOP00000014213,ENSRNOP00000015057,ENSRNOP00000015190,ENSRNOP00000015207,ENSRNOP00000015498,ENSRNOP00000016624,…	ATP6,ATP8,Abol1,Acot7,Adcy10,Adcy2,Adcy3,Adcy4,Adcy5,Adcy6,Adcy8,Aoc3,Art5,B3gnt5,COX1,CYTB,Comt,Cort,Cyct,Gucy1a2,Gucy1a3,Gucy1b2,Gucy1b3,Gucy2c,Gucy2d,Gucy2f,Itpa,Lipc,Mat1a,Mat2a,Mat2b,ND2,ND4,ND4L,ND5,Nppa,Npr1,Npr2,Nt5e,Pde10a,Pde1b,Pde1c,Pde2a,Pde3a,Pde3b,Pde4a,Pde4b,Pde4c,Pde5a,Pde7a,Pde9a,Pigc,Pigl,Pigm,Pigs,Pigu,Pigv,Pigw,Pigx,Pigy,Pnliprp2,Th,Uck2
GO.0044712	single-organism catabolic process	64	1.88e-35	ENSRNOP00000001525,ENSRNOP00000001559,ENSRNOP00000002899,ENSRNOP00000003630,ENSRNOP00000004237,ENSRNOP00000005844,ENSRNOP00000006971,ENSRNOP00000007738,ENSRNOP00000008300,ENSRNOP00000009230,ENSRNOP00000013515,ENSRNOP00000013582,ENSRNOP00000013985,ENSRNOP00000014213,ENSRNOP00000014572,ENSRNOP00000015057,ENSRNOP00000015083,ENSRNOP00000015498,ENSRNOP00000015732,ENSRNOP00000015956,ENSRNOP00000016543,…	Acot2,Acot7,Aoc3,Arg1,Arg2,Aspg,Bcat1,Bcat2,Ccbl1,Cel,Ces1d,Cpt1b,Cyct,Cyp1a1,Cyp1a2,Cyp1b1,Got1,Got2,Hal,Ido1,Itpa,Lipc,Lipe,Lipf,Lipg,Lpl,Mtrr,Nos1,Nt5e,Padi3,Pafah1b2,Pafah1b3,Pafah2,Pah,Pccb,Pde10a,Pde1b,Pde1c,Pde2a,Pde3a,Pde3b,Pde4a,Pde4b,Pde4c,Pde5a,Pde7a,Pde9a,Phyh,Pla2g10,Pla2g1b,Pla2g2a,Pla2g4a,Pla2g5,Pla2g6,Plb1,Pnlip,Pnliprp2,Pnp,Pnpla2,Prune,Spata18,Tat,Tdo2,Ugt1a8
GO.0072521	purine-containing compound metabolic process	46	4.66e-35	ENSRNOP00000001559,ENSRNOP00000004269,ENSRNOP00000004326,ENSRNOP00000005389,ENSRNOP00000006789,ENSRNOP00000007738,ENSRNOP00000008300,ENSRNOP00000011005,ENSRNOP00000012212,ENSRNOP00000012948,ENSRNOP00000014213,ENSRNOP00000015057,ENSRNOP00000015190,ENSRNOP00000015498,ENSRNOP00000016624,ENSRNOP00000017190,ENSRNOP00000017531,ENSRNOP00000018170,ENSRNOP00000019637,ENSRNOP00000020307,ENSRNOP00000020513,…	ATP6,ATP8,Acot7,Adcy10,Adcy2,Adcy3,Adcy4,Adcy5,Adcy6,Adcy8,Aoc3,COX1,CYTB,Comt,Cyct,Gucy1a2,Gucy1a3,Gucy1b2,Gucy1b3,Gucy2c,Gucy2d,Gucy2f,Itpa,Mat1a,Mat2a,Mat2b,ND2,ND4,ND4L,ND5,Nppa,Npr1,Npr2,Nt5e,Pde10a,Pde1b,Pde1c,Pde2a,Pde3a,Pde3b,Pde4a,Pde4b,Pde4c,Pde5a,Pde7a,Pde9a
GO.0006793	phosphorus metabolic process	87	4.59e-34	ENSRNOP00000000133,ENSRNOP00000000193,ENSRNOP00000001559,ENSRNOP00000003630,ENSRNOP00000004113,ENSRNOP00000004237,ENSRNOP00000004326,ENSRNOP00000005209,ENSRNOP00000005213,ENSRNOP00000005389,ENSRNOP00000006789,ENSRNOP00000007738,ENSRNOP00000007833,ENSRNOP00000008300,ENSRNOP00000008973,ENSRNOP00000009777,ENSRNOP00000010551,ENSRNOP00000011005,ENSRNOP00000011237,ENSRNOP00000012948,ENSRNOP00000013275,…	ATP6,ATP8,Acot1,Acot2,Acot7,Acot8,Ada,Adcy10,Adcy2,Adcy3,Adcy4,Adcy5,Adcy6,Adcy8,Adm2,Aoc3,Aspg,Baat,COX1,CYTB,Cort,Creb1,Cryab,Cyct,Fasn,Gucy1a2,Gucy1a3,Gucy1b2,Gucy1b3,Gucy2d,Hipk1,Itpa,Kcnh1,Kcnh2,Kcnh3,Kcnh4,Kcnh5,Kcnh8,Lipc,Lpcat2,Lpcat3,ND2,ND4,ND4L,ND5,Nppa,Nt5e,Pde10a,Pde1b,Pde1c,Pde2a,Pde3a,Pde3b,Pde4a,Pde4b,Pde4c,Pde5a,Pde7a,Pde9a,Pigc,Pigl,Pigm,Pigs,Pigu,Pigv,Pigw,Pigx,Pigy,Pla2g10,Pla…
GO.0006629	lipid metabolic process	70	1.21e-33	ENSRNOP00000000133,ENSRNOP00000000212,ENSRNOP00000001525,ENSRNOP00000003779,ENSRNOP00000004113,ENSRNOP00000004237,ENSRNOP00000008973,ENSRNOP00000009777,ENSRNOP00000010551,ENSRNOP00000011237,ENSRNOP00000011312,ENSRNOP00000011880,ENSRNOP00000012137,ENSRNOP00000012415,ENSRNOP00000013463,ENSRNOP00000013515,ENSRNOP00000013729,ENSRNOP00000013985,ENSRNOP00000014213,ENSRNOP00000014415,ENSRNOP00000014572,…	Acot1,Acot2,Acot7,Aoc3,Asah1,Asah2,Aspg,Baat,Cel,Ces1d,Comt,Cpt1b,Crabp2,Crem,Cyp17a1,Cyp19a1,Cyp1a1,Cyp1a2,Cyp1b1,Cyp2b3,Cyp2d4,Cyp2f4,Cyp4a1,Cyp4a2,Fasn,Lcat,Lias,Lipc,Lipe,Lipf,Lipg,Lpcat2,Lpcat3,Lpl,Lypla1,Lypla2,Olah,Pafah1b2,Pafah1b3,Pafah2,Pccb,Pde3a,Pde3b,Pigc,Pigl,Pigm,Pigs,Pigu,Pigv,Pigw,Pigx,Pigy,Pla2g10,Pla2g1b,Pla2g5,Pla2g6,Plb1,Plin1,Pnlip,Pnliprp1,Pnliprp2,Pnpla2,Ppap2a,Ppap2b,Ppar…
GO.0019693	ribose phosphate metabolic process	43	1.72e-33	ENSRNOP00000001559,ENSRNOP00000004326,ENSRNOP00000005213,ENSRNOP00000005389,ENSRNOP00000006789,ENSRNOP00000007738,ENSRNOP00000008300,ENSRNOP00000011005,ENSRNOP00000012212,ENSRNOP00000012948,ENSRNOP00000014213,ENSRNOP00000015057,ENSRNOP00000015498,ENSRNOP00000016624,ENSRNOP00000017190,ENSRNOP00000017531,ENSRNOP00000019637,ENSRNOP00000020307,ENSRNOP00000020513,ENSRNOP00000021802,ENSRNOP00000026457,…	ATP6,ATP8,Acot7,Adcy10,Adcy2,Adcy3,Adcy4,Adcy5,Adcy6,Adcy8,COX1,CYTB,Cort,Cyct,Gucy1a2,Gucy1a3,Gucy1b2,Gucy1b3,Gucy2c,Gucy2d,Gucy2f,Itpa,ND2,ND4,ND4L,ND5,Nppa,Npr1,Npr2,Nt5e,Pde10a,Pde1b,Pde1c,Pde2a,Pde3a,Pde3b,Pde4a,Pde4b,Pde4c,Pde5a,Pde7a,Pde9a,Uck2
GO.0009058	biosynthetic process	119	4.49e-33	ENSRNOP00000000133,ENSRNOP00000000181,ENSRNOP00000000212,ENSRNOP00000001160,ENSRNOP00000001525,ENSRNOP00000002174,ENSRNOP00000002712,ENSRNOP00000003779,ENSRNOP00000004113,ENSRNOP00000004269,ENSRNOP00000004326,ENSRNOP00000004370,ENSRNOP00000004911,ENSRNOP00000005085,ENSRNOP00000005157,ENSRNOP00000005213,ENSRNOP00000005389,ENSRNOP00000005844,ENSRNOP00000006117,ENSRNOP00000006128,ENSRNOP00000006618,…	ATP6,ATP8,Aanat,Abol1,Acot7,Adc,Adcy10,Adcy2,Adcy3,Adcy4,Adcy5,Adcy6,Adcy8,Ahr,Ankrd1,Aoc3,Arg1,Arg2,Art5,Ass1,Atf2,Atf3,Atf4,Atf5,B3gnt5,Baat,Batf,Bcat1,Bcat2,Bhlhe40,Bhmt,Bhmt2,Ccbl1,Crabp2,Creb3l1,Creb3l2,Creb3l3,Crebbp,Crem,Crtc1,Crtc2,Cyp17a1,Cyp19a1,Cyp1a2,Cyp1b1,Cyp2d4,Cyp4a1,Cyp4a2,Ddc,Fars2,Farsa,Fasn,Gatm,Glul,Got2,Gucy1a2,Gucy1a3,Gucy1b2,Gucy1b3,Gucy2c,Gucy2d,Gucy2f,Hal,Hdc,Hipk1,Jdp2,…
GO.0009259	ribonucleotide metabolic process	42	6.63e-33	ENSRNOP00000001559,ENSRNOP00000004326,ENSRNOP00000005213,ENSRNOP00000005389,ENSRNOP00000006789,ENSRNOP00000007738,ENSRNOP00000008300,ENSRNOP00000011005,ENSRNOP00000012212,ENSRNOP00000012948,ENSRNOP00000014213,ENSRNOP00000015057,ENSRNOP00000015498,ENSRNOP00000016624,ENSRNOP00000017190,ENSRNOP00000017531,ENSRNOP00000019637,ENSRNOP00000020307,ENSRNOP00000020513,ENSRNOP00000021802,ENSRNOP00000026457,…	ATP6,ATP8,Acot7,Adcy10,Adcy2,Adcy3,Adcy4,Adcy5,Adcy6,Adcy8,COX1,CYTB,Cyct,Gucy1a2,Gucy1a3,Gucy1b2,Gucy1b3,Gucy2c,Gucy2d,Gucy2f,Itpa,ND2,ND4,ND4L,ND5,Nppa,Npr1,Npr2,Nt5e,Pde10a,Pde1b,Pde1c,Pde2a,Pde3a,Pde3b,Pde4a,Pde4b,Pde4c,Pde5a,Pde7a,Pde9a,Uck2
GO.0006163	purine nucleotide metabolic process	42	8.64e-33	ENSRNOP00000001559,ENSRNOP00000004326,ENSRNOP00000005389,ENSRNOP00000006789,ENSRNOP00000007738,ENSRNOP00000008300,ENSRNOP00000011005,ENSRNOP00000012212,ENSRNOP00000012948,ENSRNOP00000014151,ENSRNOP00000014213,ENSRNOP00000015057,ENSRNOP00000015498,ENSRNOP00000016624,ENSRNOP00000017190,ENSRNOP00000017531,ENSRNOP00000019637,ENSRNOP00000020307,ENSRNOP00000020513,ENSRNOP00000021802,ENSRNOP00000026457,…	ATP6,ATP8,Acot7,Ada,Adcy10,Adcy2,Adcy3,Adcy4,Adcy5,Adcy6,Adcy8,COX1,CYTB,Cyct,Gucy1a2,Gucy1a3,Gucy1b2,Gucy1b3,Gucy2c,Gucy2d,Gucy2f,Itpa,ND2,ND4,ND4L,ND5,Nppa,Npr1,Npr2,Nt5e,Pde10a,Pde1b,Pde1c,Pde2a,Pde3a,Pde3b,Pde4a,Pde4b,Pde4c,Pde5a,Pde7a,Pde9a
GO.0009056	catabolic process	79	1e-32	ENSRNOP00000000750,ENSRNOP00000001525,ENSRNOP00000001559,ENSRNOP00000002381,ENSRNOP00000002712,ENSRNOP00000002899,ENSRNOP00000003630,ENSRNOP00000004237,ENSRNOP00000005844,ENSRNOP00000006971,ENSRNOP00000007738,ENSRNOP00000008300,ENSRNOP00000009230,ENSRNOP00000011880,ENSRNOP00000013321,ENSRNOP00000013515,ENSRNOP00000013582,ENSRNOP00000013985,ENSRNOP00000014213,ENSRNOP00000014572,ENSRNOP00000015057,…	Acot2,Acot7,Acy1,Aoc3,Arg1,Arg2,Aspg,Bcat1,Bcat2,Bhmt,Ccbl1,Cel,Ces1d,Comt,Cpt1b,Cyct,Cyp1a1,Cyp1a2,Cyp1b1,Cyp2b3,Cyp2d4,Cyp2e1,Cyp2f4,Cyp4b1,Got1,Got2,Hal,Ido1,Itpa,Lipc,Lipe,Lipf,Lipg,Lpl,Maoa,Maob,Mtrr,Nos1,Nt5e,Padi3,Pafah1b2,Pafah1b3,Pafah2,Pah,Pccb,Pde10a,Pde1b,Pde1c,Pde2a,Pde3a,Pde3b,Pde4a,Pde4b,Pde4c,Pde5a,Pde7a,Pde9a,Phyh,Pigz,Pla2g10,Pla2g1b,Pla2g2a,Pla2g4a,Pla2g5,Pla2g6,Plb1,Pnlip,Pnli…
GO.0009150	purine ribonucleotide metabolic process	41	2.44e-32	ENSRNOP00000001559,ENSRNOP00000004326,ENSRNOP00000005389,ENSRNOP00000006789,ENSRNOP00000007738,ENSRNOP00000008300,ENSRNOP00000011005,ENSRNOP00000012212,ENSRNOP00000012948,ENSRNOP00000014213,ENSRNOP00000015057,ENSRNOP00000015498,ENSRNOP00000016624,ENSRNOP00000017190,ENSRNOP00000017531,ENSRNOP00000019637,ENSRNOP00000020307,ENSRNOP00000020513,ENSRNOP00000021802,ENSRNOP00000026457,ENSRNOP00000026586,…	ATP6,ATP8,Acot7,Adcy10,Adcy2,Adcy3,Adcy4,Adcy5,Adcy6,Adcy8,COX1,CYTB,Cyct,Gucy1a2,Gucy1a3,Gucy1b2,Gucy1b3,Gucy2c,Gucy2d,Gucy2f,Itpa,ND2,ND4,ND4L,ND5,Nppa,Npr1,Npr2,Nt5e,Pde10a,Pde1b,Pde1c,Pde2a,Pde3a,Pde3b,Pde4a,Pde4b,Pde4c,Pde5a,Pde7a,Pde9a
GO.1901575	organic substance catabolic process	72	3.57e-32	ENSRNOP00000000750,ENSRNOP00000001525,ENSRNOP00000001559,ENSRNOP00000002381,ENSRNOP00000002899,ENSRNOP00000003630,ENSRNOP00000004237,ENSRNOP00000005844,ENSRNOP00000006971,ENSRNOP00000007738,ENSRNOP00000008300,ENSRNOP00000009230,ENSRNOP00000013515,ENSRNOP00000013582,ENSRNOP00000013985,ENSRNOP00000014213,ENSRNOP00000014572,ENSRNOP00000015057,ENSRNOP00000015083,ENSRNOP00000015336,ENSRNOP00000015498,…	Acot2,Acot7,Acy1,Aoc3,Arg1,Arg2,Aspg,Bcat1,Bcat2,Bhmt,Ccbl1,Cel,Ces1d,Comt,Cpt1b,Cyct,Cyp1a1,Cyp1a2,Cyp1b1,Got1,Got2,Hal,Ido1,Itpa,Lipc,Lipe,Lipf,Lipg,Lpl,Maoa,Mtrr,Nos1,Nt5e,Padi3,Pafah1b2,Pafah1b3,Pafah2,Pah,Pccb,Pde10a,Pde1b,Pde1c,Pde2a,Pde3a,Pde3b,Pde4a,Pde4b,Pde4c,Pde5a,Pde7a,Pde9a,Phyh,Pigz,Pla2g10,Pla2g1b,Pla2g2a,Pla2g4a,Pla2g5,Pla2g6,Plb1,Pnlip,Pnliprp2,Pnp,Pnpla2,Prdx6,Prune,Spata18,Tat,…
GO.1901576	organic substance biosynthetic process	114	9.27e-31	ENSRNOP00000000133,ENSRNOP00000000181,ENSRNOP00000000212,ENSRNOP00000001160,ENSRNOP00000001525,ENSRNOP00000002174,ENSRNOP00000002712,ENSRNOP00000003779,ENSRNOP00000004113,ENSRNOP00000004269,ENSRNOP00000004326,ENSRNOP00000004370,ENSRNOP00000004911,ENSRNOP00000005085,ENSRNOP00000005157,ENSRNOP00000005213,ENSRNOP00000005389,ENSRNOP00000005844,ENSRNOP00000006117,ENSRNOP00000006128,ENSRNOP00000006618,…	ATP6,ATP8,Aanat,Abol1,Acot7,Adc,Adcy10,Adcy2,Adcy3,Adcy4,Adcy5,Adcy6,Adcy8,Ahr,Ankrd1,Aoc3,Arg1,Arg2,Art5,Ass1,Atf2,Atf3,Atf4,Atf5,B3gnt5,Baat,Batf,Bcat1,Bcat2,Bhlhe40,Bhmt,Bhmt2,Crabp2,Creb3l1,Creb3l2,Creb3l3,Crebbp,Crem,Crtc1,Crtc2,Cyp17a1,Cyp19a1,Cyp1a1,Cyp2d4,Cyp4a1,Cyp4a2,Ddc,Fars2,Farsa,Fasn,Gatm,Glul,Got2,Gucy1a2,Gucy1a3,Gucy1b2,Gucy1b3,Gucy2c,Gucy2d,Gucy2f,Hdc,Hipk1,Jdp2,Lias,Lipc,Lipe,Lp…
GO.0050896	response to stimulus	155	1.03e-30	ENSRNOP00000000181,ENSRNOP00000000212,ENSRNOP00000001211,ENSRNOP00000001525,ENSRNOP00000001559,ENSRNOP00000002174,ENSRNOP00000002316,ENSRNOP00000002712,ENSRNOP00000002899,ENSRNOP00000003189,ENSRNOP00000003405,ENSRNOP00000003630,ENSRNOP00000003779,ENSRNOP00000004248,ENSRNOP00000004326,ENSRNOP00000004351,ENSRNOP00000004911,ENSRNOP00000005157,ENSRNOP00000005213,ENSRNOP00000005389,ENSRNOP00000005671,…	ATP6,ATP8,Aanat,Abcc5,Abol1,Acot2,Adcy10,Adcy2,Adcy3,Adcy4,Adcy5,Adcy6,Adcy8,Adm2,Ahr,Aldh1a1,Aoc3,Arg1,Arg2,As3mt,Asah1,Asah2,Asip,Asl,Atf2,Batf,Bhlhe40,Bhmt,COX1,COX2,CYTB,Cd1d1,Cnga1,Cnga2,Cnga4,Cort,Creb3l1,Creb3l3,Crebbp,Crem,Crtc1,Cyct,Cyp17a1,Cyp19a1,Cyp1b1,Cyp2b3,Cyp2d4,Cyp2e1,Cyp4a2,Cyp4b1,Ddc,Enpp1,Fasn,Fth1,Gatm,Glul,Glyat,Gnat3,Got1,Got2,Gucy1a2,Gucy1a3,Gucy1b2,Gucy1b3,Gucy2c,Gucy2d,G…
GO.0006807	nitrogen compound metabolic process	122	2.26e-30	ENSRNOP00000000181,ENSRNOP00000000212,ENSRNOP00000001160,ENSRNOP00000001525,ENSRNOP00000001559,ENSRNOP00000002174,ENSRNOP00000002381,ENSRNOP00000004269,ENSRNOP00000004326,ENSRNOP00000004370,ENSRNOP00000004911,ENSRNOP00000005085,ENSRNOP00000005157,ENSRNOP00000005213,ENSRNOP00000005389,ENSRNOP00000005844,ENSRNOP00000006117,ENSRNOP00000006128,ENSRNOP00000006618,ENSRNOP00000006789,ENSRNOP00000006971,…	ATP6,ATP8,Aanat,Acot7,Acy1,Adc,Adcy10,Adcy2,Adcy3,Adcy4,Adcy5,Adcy6,Adcy8,Ahr,Ankrd1,Arg1,Arg2,Asah2,Aspg,Atf2,Atf3,Atf4,Atf5,Baat,Bcat1,Bcat2,Bhlhe40,Bhmt,Bhmt2,COX1,CYTB,Ccbl1,Cort,Creb3l1,Creb3l2,Creb3l3,Crebbp,Crem,Crtc1,Crtc2,Cyct,Cyp19a1,Cyp1a2,Cyp1b1,Cyp2d4,Dkc1,Enpp1,Fars2,Farsa,Gatm,Gba2,Glul,Glyat,Gucy1a2,Gucy1a3,Gucy1b2,Gucy1b3,Gucy2c,Gucy2d,Gucy2f,Hal,Hdc,Hipk1,Ido1,Itpa,Jdp2,Lipc,Lip…
GO.0044249	cellular biosynthetic process	111	3.57e-30	ENSRNOP00000000133,ENSRNOP00000000181,ENSRNOP00000000212,ENSRNOP00000001160,ENSRNOP00000001525,ENSRNOP00000002174,ENSRNOP00000003779,ENSRNOP00000004113,ENSRNOP00000004269,ENSRNOP00000004326,ENSRNOP00000004370,ENSRNOP00000004911,ENSRNOP00000005085,ENSRNOP00000005157,ENSRNOP00000005213,ENSRNOP00000005389,ENSRNOP00000005844,ENSRNOP00000006117,ENSRNOP00000006128,ENSRNOP00000006618,ENSRNOP00000006789,…	ATP6,ATP8,Aanat,Abol1,Acot7,Adc,Adcy10,Adcy2,Adcy3,Adcy4,Adcy5,Adcy6,Adcy8,Ahr,Ankrd1,Arg1,Arg2,Art5,Ass1,Atf2,Atf3,Atf4,Atf5,B3gnt5,Baat,Batf,Bcat1,Bcat2,Bhlhe40,Bhmt,Bhmt2,Crabp2,Creb3l1,Creb3l2,Creb3l3,Crebbp,Crem,Crtc1,Crtc2,Cyp17a1,Cyp19a1,Cyp1a2,Cyp1b1,Cyp2d4,Cyp4a1,Cyp4a2,Ddc,Fars2,Farsa,Fasn,Gatm,Glul,Got2,Gucy1a2,Gucy1a3,Gucy1b2,Gucy1b3,Gucy2c,Gucy2d,Gucy2f,Hdc,Hipk1,Jdp2,Lias,Lipc,Lipe,…
GO.0044763	single-organism cellular process	190	1.17e-29	ENSRNOP00000000133,ENSRNOP00000000181,ENSRNOP00000000212,ENSRNOP00000000718,ENSRNOP00000001160,ENSRNOP00000001234,ENSRNOP00000001525,ENSRNOP00000001559,ENSRNOP00000002316,ENSRNOP00000002381,ENSRNOP00000002712,ENSRNOP00000002899,ENSRNOP00000003189,ENSRNOP00000003779,ENSRNOP00000004113,ENSRNOP00000004237,ENSRNOP00000004248,ENSRNOP00000004269,ENSRNOP00000004351,ENSRNOP00000004370,ENSRNOP00000004911,…	ATP6,ATP8,Abcc5,Abol1,Acot2,Acot7,Acy1,Adc,Adcy2,Adcy3,Adcy4,Adcy6,Adcy8,Adm2,Ahr,Arg1,Arg2,Art5,As3mt,Asah2,Asip,Aspa,Aspg,Atf3,Atf5,B3gnt5,Baat,Batf,Bcat1,Bcat2,Bhmt,Bhmt2,COX1,COX2,COX3,CYTB,Calca,Ccbl1,Cel,Ces1d,Cnga1,Cnga2,Cnga4,Cpt1b,Crabp2,Creb3l1,Creb3l3,Crebbp,Crem,Crtc1,Crtc2,Csrp3,Cyp17a1,Cyp19a1,Cyp1a1,Cyp1a2,Cyp1b1,Cyp2b3,Cyp2d4,Cyp2f4,Cyp4a1,Cyp4a2,Farp1,Fars2,Farsa,Fth1,Fxyd1,Gatm,…
GO.0006796	phosphate-containing compound metabolic process	80	1.56e-29	ENSRNOP00000000133,ENSRNOP00000000193,ENSRNOP00000001559,ENSRNOP00000003630,ENSRNOP00000004113,ENSRNOP00000004237,ENSRNOP00000004326,ENSRNOP00000005209,ENSRNOP00000005213,ENSRNOP00000005389,ENSRNOP00000006789,ENSRNOP00000007738,ENSRNOP00000007833,ENSRNOP00000008300,ENSRNOP00000008973,ENSRNOP00000010551,ENSRNOP00000011005,ENSRNOP00000011237,ENSRNOP00000012948,ENSRNOP00000013275,ENSRNOP00000013582,…	ATP6,ATP8,Acot7,Ada,Adcy10,Adcy2,Adcy3,Adcy4,Adcy5,Adcy6,Adcy8,Adm2,Aoc3,Aspg,COX1,CYTB,Cort,Creb1,Cryab,Cyct,Gucy1a2,Gucy1a3,Gucy1b2,Gucy1b3,Gucy2d,Hipk1,Itpa,Kcnh1,Kcnh2,Kcnh3,Kcnh4,Kcnh5,Kcnh8,Lipc,Lpcat2,Lpcat3,ND2,ND4,ND4L,ND5,Nppa,Nt5e,Pde10a,Pde1b,Pde1c,Pde2a,Pde3a,Pde3b,Pde4a,Pde4b,Pde4c,Pde5a,Pde7a,Pde9a,Pigc,Pigl,Pigm,Pigs,Pigu,Pigv,Pigw,Pigx,Pigy,Pla2g10,Pla2g15,Pla2g4a,Pla2g5,Plb1,Pnl…
GO.1901360	organic cyclic compound metabolic process	111	2.91e-29	ENSRNOP00000000212,ENSRNOP00000001160,ENSRNOP00000001559,ENSRNOP00000002174,ENSRNOP00000002381,ENSRNOP00000003779,ENSRNOP00000004269,ENSRNOP00000004326,ENSRNOP00000004370,ENSRNOP00000004911,ENSRNOP00000005085,ENSRNOP00000005157,ENSRNOP00000005213,ENSRNOP00000005389,ENSRNOP00000005844,ENSRNOP00000006117,ENSRNOP00000006128,ENSRNOP00000006618,ENSRNOP00000006789,ENSRNOP00000006971,ENSRNOP00000007079,…	ATP6,ATP8,Aanat,Acot7,Adcy10,Adcy2,Adcy3,Adcy4,Adcy5,Adcy6,Adcy8,Ahr,Ankrd1,Aoc3,Atf2,Atf3,Atf4,Atf5,Baat,Bhlhe40,COX1,CYTB,Ccbl1,Cort,Creb3l1,Creb3l2,Creb3l3,Crebbp,Crem,Crtc1,Crtc2,Cyct,Cyp17a1,Cyp19a1,Cyp1a1,Cyp1a2,Cyp1b1,Cyp2d4,Cyp2e1,Cyp2f4,Cyp4b1,Ddc,Dkc1,Enpp1,Fars2,Farsa,Gba2,Got2,Gucy1a2,Gucy1a3,Gucy1b2,Gucy1b3,Gucy2c,Gucy2d,Gucy2f,Hal,Hdc,Hipk1,Ido1,Itpa,Jdp2,Lcat,Lias,Lipe,Maoa,Mat1a,M…
GO.0006725	cellular aromatic compound metabolic process	107	4.79e-29	ENSRNOP00000000212,ENSRNOP00000001160,ENSRNOP00000001559,ENSRNOP00000002174,ENSRNOP00000002381,ENSRNOP00000002712,ENSRNOP00000004269,ENSRNOP00000004326,ENSRNOP00000004370,ENSRNOP00000004911,ENSRNOP00000005085,ENSRNOP00000005157,ENSRNOP00000005213,ENSRNOP00000005389,ENSRNOP00000005844,ENSRNOP00000006117,ENSRNOP00000006128,ENSRNOP00000006618,ENSRNOP00000006789,ENSRNOP00000006971,ENSRNOP00000007079,…	ATP6,ATP8,Aanat,Acot7,Adcy10,Adcy2,Adcy3,Adcy4,Adcy5,Adcy6,Adcy8,Ahr,Ankrd1,Aoc3,Atf2,Atf3,Atf4,Atf5,Bhlhe40,COX1,CYTB,Ccbl1,Cort,Creb3l1,Creb3l2,Creb3l3,Crebbp,Crem,Crtc1,Crtc2,Cyct,Cyp17a1,Cyp19a1,Cyp1a1,Cyp1a2,Cyp1b1,Cyp2d4,Cyp2f4,Cyp4b1,Ddc,Dkc1,Enpp1,Fars2,Farsa,Got2,Gucy1a2,Gucy1a3,Gucy1b2,Gucy1b3,Gucy2c,Gucy2d,Gucy2f,Hal,Hdc,Hipk1,Ido1,Itpa,Jdp2,Lipe,Maoa,Mat1a,Mat2a,Mat2b,Mtr,Mtrr,ND2,ND4…
GO.0009117	nucleotide metabolic process	45	5.54e-29	ENSRNOP00000001559,ENSRNOP00000004326,ENSRNOP00000005213,ENSRNOP00000005389,ENSRNOP00000006789,ENSRNOP00000007738,ENSRNOP00000008300,ENSRNOP00000011005,ENSRNOP00000012212,ENSRNOP00000012948,ENSRNOP00000013582,ENSRNOP00000014151,ENSRNOP00000014213,ENSRNOP00000015057,ENSRNOP00000015498,ENSRNOP00000016624,ENSRNOP00000017190,ENSRNOP00000017531,ENSRNOP00000019637,ENSRNOP00000020307,ENSRNOP00000020513,…	ATP6,ATP8,Acot7,Ada,Adcy10,Adcy2,Adcy3,Adcy4,Adcy5,Adcy6,Adcy8,COX1,CYTB,Cort,Cyct,Gucy1a2,Gucy1a3,Gucy1b2,Gucy1b3,Gucy2c,Gucy2d,Gucy2f,Itpa,ND2,ND4,ND4L,ND5,Nppa,Npr1,Npr2,Nt5e,Pde10a,Pde1b,Pde1c,Pde2a,Pde3a,Pde3b,Pde4a,Pde4b,Pde4c,Pde5a,Pde7a,Pde9a,Pnp,Uck2
GO.0055086	nucleobase-containing small molecule metabolic process	47	6.37e-29	ENSRNOP00000001559,ENSRNOP00000004269,ENSRNOP00000004326,ENSRNOP00000005213,ENSRNOP00000005389,ENSRNOP00000006789,ENSRNOP00000007738,ENSRNOP00000008300,ENSRNOP00000011005,ENSRNOP00000012212,ENSRNOP00000012948,ENSRNOP00000014213,ENSRNOP00000015057,ENSRNOP00000015190,ENSRNOP00000015498,ENSRNOP00000016624,ENSRNOP00000017190,ENSRNOP00000017531,ENSRNOP00000018170,ENSRNOP00000019637,ENSRNOP00000020307,…	ATP6,ATP8,Acot7,Adcy10,Adcy2,Adcy3,Adcy4,Adcy5,Adcy6,Adcy8,COX1,CYTB,Comt,Cort,Cyct,Gucy1a2,Gucy1a3,Gucy1b2,Gucy1b3,Gucy2c,Gucy2d,Gucy2f,Itpa,Mat1a,Mat2a,Mat2b,ND2,ND4,ND4L,ND5,Nppa,Npr1,Npr2,Nt5e,Pde10a,Pde1b,Pde1c,Pde2a,Pde3a,Pde3b,Pde4a,Pde4b,Pde4c,Pde5a,Pde7a,Pde9a,Uck2
GO.0044699	single-organism process	198	7.26e-29	ENSRNOP00000000133,ENSRNOP00000000181,ENSRNOP00000000212,ENSRNOP00000000718,ENSRNOP00000001160,ENSRNOP00000001234,ENSRNOP00000001525,ENSRNOP00000001559,ENSRNOP00000001581,ENSRNOP00000002316,ENSRNOP00000002381,ENSRNOP00000002712,ENSRNOP00000002899,ENSRNOP00000003405,ENSRNOP00000003779,ENSRNOP00000004113,ENSRNOP00000004172,ENSRNOP00000004237,ENSRNOP00000004248,ENSRNOP00000004269,ENSRNOP00000004370,…	ATP8,Abcc5,Abol1,Ace2,Acot1,Acot2,Acot7,Acy1,Adc,Adcy2,Adcy3,Adcy4,Adcy6,Adcy8,Ahr,Arg1,Arg2,Art5,As3mt,Asah2,Asip,Aspa,Aspg,Atf3,Atf5,B3gnt5,Batf,Bcat1,Bcat2,Bhlhe40,Bhmt,Bhmt2,COX1,COX2,COX3,Ccbl1,Cel,Ces1d,Cnga1,Cnga2,Cnga4,Cpt1b,Crabp2,Creb3l1,Creb3l3,Crebbp,Crem,Csrp3,Cyp17a1,Cyp19a1,Cyp1b1,Cyp2b3,Cyp2d4,Cyp2f4,Cyp4a1,Cyp4a2,Cyp4b1,Cyp4x1,Dkc1,Enpp1,Farp1,Fars2,Farsa,Fth1,Fxyd1,Gatm,Gltp,Gly…
GO.1901565	organonitrogen compound catabolic process	36	1.17e-27	ENSRNOP00000001559,ENSRNOP00000005844,ENSRNOP00000006971,ENSRNOP00000007738,ENSRNOP00000008300,ENSRNOP00000009230,ENSRNOP00000013582,ENSRNOP00000015057,ENSRNOP00000015083,ENSRNOP00000015498,ENSRNOP00000015732,ENSRNOP00000015956,ENSRNOP00000017531,ENSRNOP00000017911,ENSRNOP00000019637,ENSRNOP00000021193,ENSRNOP00000021657,ENSRNOP00000021865,ENSRNOP00000022002,ENSRNOP00000022309,ENSRNOP00000022721,…	Arg1,Arg2,Bcat1,Bcat2,Ccbl1,Comt,Cyct,Gba2,Got1,Got2,Hal,Ido1,Itpa,Maoa,Mtrr,Nos1,Nt5e,Padi3,Pah,Pccb,Pde10a,Pde1b,Pde1c,Pde2a,Pde3a,Pde3b,Pde4a,Pde4b,Pde4c,Pde5a,Pde7a,Pde9a,Pnp,Tat,Tdo2,Ugt1a1
GO.0034641	cellular nitrogen compound metabolic process	112	1.7e-27	ENSRNOP00000000212,ENSRNOP00000001160,ENSRNOP00000001211,ENSRNOP00000001525,ENSRNOP00000001559,ENSRNOP00000002174,ENSRNOP00000002381,ENSRNOP00000004269,ENSRNOP00000004326,ENSRNOP00000004370,ENSRNOP00000004911,ENSRNOP00000005085,ENSRNOP00000005157,ENSRNOP00000005213,ENSRNOP00000005389,ENSRNOP00000006117,ENSRNOP00000006128,ENSRNOP00000006618,ENSRNOP00000006789,ENSRNOP00000006971,ENSRNOP00000007079,…	ATP6,ATP8,Aanat,Acot7,Adc,Adcy10,Adcy2,Adcy3,Adcy4,Adcy5,Adcy6,Adcy8,Ahr,Ankrd1,Aoc3,Arg1,Arg2,Asl,Aspg,Ass1,Atf2,Atf3,Atf4,Atf5,Bhlhe40,Bhmt,COX1,CYTB,Comt,Cort,Creb3l1,Creb3l2,Creb3l3,Crebbp,Crem,Crtc1,Crtc2,Cyct,Cyp19a1,Cyp1b1,Ddc,Dkc1,Enpp1,Fars2,Farsa,Gba2,Gucy1a2,Gucy1a3,Gucy1b2,Gucy1b3,Gucy2c,Gucy2d,Gucy2f,Hal,Hdc,Hipk1,Ido1,Itpa,Jdp2,Lipc,Lipe,Lpcat1,Lpcat2,Maoa,Mat1a,Mat2a,Mat2b,Mtr,Mtrr…
GO.0046483	heterocycle metabolic process	103	3.72e-27	ENSRNOP00000000212,ENSRNOP00000001160,ENSRNOP00000001559,ENSRNOP00000002174,ENSRNOP00000002381,ENSRNOP00000003779,ENSRNOP00000004269,ENSRNOP00000004326,ENSRNOP00000004370,ENSRNOP00000004911,ENSRNOP00000005085,ENSRNOP00000005157,ENSRNOP00000005213,ENSRNOP00000005389,ENSRNOP00000005844,ENSRNOP00000006117,ENSRNOP00000006128,ENSRNOP00000006618,ENSRNOP00000006789,ENSRNOP00000006971,ENSRNOP00000007079,…	ATP6,ATP8,Aanat,Acot7,Adcy10,Adcy2,Adcy3,Adcy4,Adcy5,Adcy6,Adcy8,Ahr,Ankrd1,Aoc3,Atf2,Atf3,Atf4,Atf5,Bhlhe40,COX1,CYTB,Comt,Cort,Creb3l1,Creb3l2,Creb3l3,Crebbp,Crem,Crtc1,Crtc2,Cyct,Cyp17a1,Cyp19a1,Cyp1a1,Cyp1a2,Cyp1b1,Cyp2e1,Ddc,Dkc1,Enpp1,Fars2,Farsa,Gucy1a2,Gucy1a3,Gucy1b2,Gucy1b3,Gucy2c,Gucy2d,Gucy2f,Hal,Hdc,Hipk1,Ido1,Itpa,Jdp2,Lias,Lipe,Maoa,Mat1a,Mat2a,Mat2b,Mtr,Mtrr,ND2,ND4,ND4L,ND5,Nono,…
GO.0044255	cellular lipid metabolic process	55	3.99e-27	ENSRNOP00000000133,ENSRNOP00000001525,ENSRNOP00000003779,ENSRNOP00000004113,ENSRNOP00000004237,ENSRNOP00000008973,ENSRNOP00000009777,ENSRNOP00000010551,ENSRNOP00000011237,ENSRNOP00000011312,ENSRNOP00000011880,ENSRNOP00000012137,ENSRNOP00000012415,ENSRNOP00000013515,ENSRNOP00000013985,ENSRNOP00000014213,ENSRNOP00000014415,ENSRNOP00000014572,ENSRNOP00000015134,ENSRNOP00000015207,ENSRNOP00000015498,…	Acot2,Acot7,Aoc3,Asah2,Aspg,Baat,Cel,Ces1d,Cpt1b,Crabp2,Crem,Cyp1a1,Cyp1a2,Cyp1b1,Cyp2b3,Cyp2d4,Cyp2f4,Cyp4a1,Cyp4a2,Fasn,Gba2,Lias,Lipc,Lipe,Lpcat2,Lpcat3,Lpl,Lypla1,Lypla2,Olah,Pccb,Pde3a,Pde3b,Pigc,Pigl,Pigm,Pigs,Pigu,Pigv,Pigw,Pigx,Pigy,Pla2g10,Pla2g1b,Pla2g5,Plb1,Pnliprp2,Pnpla2,Ppap2b,Pparg,Prdx6,Prkar2b,Slc27a1,Sphk1,Th
GO.0009987	cellular process	206	4.44e-27	ENSRNOP00000000133,ENSRNOP00000000181,ENSRNOP00000000193,ENSRNOP00000000212,ENSRNOP00000000718,ENSRNOP00000001160,ENSRNOP00000001234,ENSRNOP00000001525,ENSRNOP00000001559,ENSRNOP00000002316,ENSRNOP00000002381,ENSRNOP00000002712,ENSRNOP00000002899,ENSRNOP00000003189,ENSRNOP00000003779,ENSRNOP00000004113,ENSRNOP00000004237,ENSRNOP00000004248,ENSRNOP00000004269,ENSRNOP00000004351,ENSRNOP00000004370,…	ATP6,ATP8,Aanat,Abcc5,Abol1,Ace2,Acot1,Acot2,Acot7,Acot8,Acy1,Adc,Adcy2,Adcy3,Adcy4,Adcy6,Adcy8,Ahr,Akap2,Arg1,Arg2,Art5,As3mt,Asah2,Asip,Aspa,Aspg,Atf3,Atf5,B3gnt5,Baat,Bcat1,Bcat2,Bhlhe40,Bhmt,Bhmt2,COX1,COX2,CYTB,Ccbl1,Cel,Ces1d,Cnga1,Cnga2,Cnga4,Cpt1b,Crabp2,Creb3l1,Creb3l3,Crebbp,Crem,Crtc2,Csrp3,Cyp17a1,Cyp19a1,Cyp1b1,Cyp2b3,Cyp2d4,Cyp2f4,Cyp4a1,Cyp4a2,Cyp4b1,Dkc1,Enpp1,Farp1,Fars2,Farsa,Ft…
GO.1901566	organonitrogen compound biosynthetic process	57	8.45e-27	ENSRNOP00000000181,ENSRNOP00000001160,ENSRNOP00000004269,ENSRNOP00000004326,ENSRNOP00000004370,ENSRNOP00000005157,ENSRNOP00000005213,ENSRNOP00000005389,ENSRNOP00000005844,ENSRNOP00000006128,ENSRNOP00000006789,ENSRNOP00000009230,ENSRNOP00000010252,ENSRNOP00000011005,ENSRNOP00000011880,ENSRNOP00000012075,ENSRNOP00000012212,ENSRNOP00000012948,ENSRNOP00000014213,ENSRNOP00000015057,ENSRNOP00000015083,…	ATP6,ATP8,Aanat,Acot7,Adc,Adcy10,Adcy2,Adcy3,Adcy4,Adcy5,Adcy6,Adcy8,Arg1,Arg2,Ass1,Bcat1,Bcat2,Bhmt,Bhmt2,Cyp2d4,Ddc,Fars2,Farsa,Gatm,Glul,Got1,Got2,Gucy1a2,Gucy1a3,Gucy1b2,Gucy1b3,Gucy2c,Gucy2d,Gucy2f,Hdc,Lpcat2,Mat1a,Mat2a,Mat2b,Mtr,Mtrr,Nppa,Npr1,Npr2,Nt5e,Padi3,Pah,Pla2g5,Rars,Rps27,Th,Tph1,Tph2,Uck2,Vars,Vars2,Wars
GO.0044248	cellular catabolic process	64	1.24e-25	ENSRNOP00000000750,ENSRNOP00000001559,ENSRNOP00000002381,ENSRNOP00000002712,ENSRNOP00000002899,ENSRNOP00000003630,ENSRNOP00000005844,ENSRNOP00000006971,ENSRNOP00000007738,ENSRNOP00000008300,ENSRNOP00000009230,ENSRNOP00000011880,ENSRNOP00000013321,ENSRNOP00000013515,ENSRNOP00000013582,ENSRNOP00000013985,ENSRNOP00000014213,ENSRNOP00000015057,ENSRNOP00000015083,ENSRNOP00000015336,ENSRNOP00000015498,…	Acot2,Acot7,Aoc3,Arg1,Arg2,Bcat1,Bcat2,Bhmt,Ccbl1,Ces1d,Comt,Cpt1b,Cyct,Cyp1a1,Cyp1a2,Cyp1b1,Cyp2b3,Cyp2d4,Cyp2e1,Cyp2f4,Cyp4b1,Gba2,Got1,Got2,Hal,Ido1,Itpa,Lipc,Lipe,Maoa,Maob,Mtrr,Nos1,Nt5e,Padi3,Pah,Pccb,Pde10a,Pde1b,Pde1c,Pde2a,Pde3a,Pde3b,Pde4a,Pde4b,Pde4c,Pde5a,Pde7a,Pde9a,Phyh,Pigz,Pla2g4a,Pnliprp2,Pnp,Pnpla2,Prune,Spata18,Stk11,Tat,Tdo2,Ube2d1,Ugt1a1,Ugt1a8,Ugt2b15
GO.0042221	response to chemical	110	1.35e-25	ENSRNOP00000000181,ENSRNOP00000000212,ENSRNOP00000001211,ENSRNOP00000001525,ENSRNOP00000002316,ENSRNOP00000002712,ENSRNOP00000003189,ENSRNOP00000003630,ENSRNOP00000003779,ENSRNOP00000004956,ENSRNOP00000005157,ENSRNOP00000005209,ENSRNOP00000005213,ENSRNOP00000005671,ENSRNOP00000006618,ENSRNOP00000006789,ENSRNOP00000007032,ENSRNOP00000007079,ENSRNOP00000007577,ENSRNOP00000007771,ENSRNOP00000008416,…	Aanat,Abcc5,Acot2,Ada,Adcy8,Ahr,Akap5,Aldh1a1,Aoc3,Arg1,Arg2,As3mt,Asah1,Asah2,Asip,Asl,Ass1,Bhmt,COX1,CYTB,Col3a1,Comt,Creb3l1,Creb3l2,Creb3l3,Crebbp,Cryab,Cyp17a1,Cyp19a1,Cyp1b1,Cyp2b3,Cyp2d4,Cyp2e1,Cyp4a2,Cyp4b1,Ddc,Fasn,Gatm,Glul,Glyat,Gnat3,Got1,Got2,Gucy1a3,Gucy2c,Hcn1,Hcn2,Hcn3,Hspa1a,Itpr1,Kcnh1,Lcat,Lias,Lipc,Lipe,Lipg,Lpl,Maob,Mat2a,Mgp,Mtr,ND1,ND4,ND5,Nos1,Nos3,Nppa,Npr2,Nr5a1,Nt5e,Pde…
GO.0006520	cellular amino acid metabolic process	36	3.9e-25	ENSRNOP00000000181,ENSRNOP00000001160,ENSRNOP00000004370,ENSRNOP00000005157,ENSRNOP00000005844,ENSRNOP00000006128,ENSRNOP00000006971,ENSRNOP00000009230,ENSRNOP00000009777,ENSRNOP00000010252,ENSRNOP00000015083,ENSRNOP00000015336,ENSRNOP00000015732,ENSRNOP00000015852,ENSRNOP00000016454,ENSRNOP00000017454,ENSRNOP00000017911,ENSRNOP00000021193,ENSRNOP00000021657,ENSRNOP00000021660,ENSRNOP00000021865,…	Acy1,Adc,Arg1,Arg2,Aspg,Baat,Bcat1,Bcat2,Bhmt,Bhmt2,Ccbl1,Comt,Ddc,Fars2,Farsa,Gatm,Glul,Glyat,Hal,Hdc,Ido1,Lipc,Mtr,Nos1,Padi3,Pah,Pccb,Rars,Tat,Tdo2,Th,Tph1,Tph2,Vars,Vars2,Wars
GO.0046058	cAMP metabolic process	18	3.44e-24	ENSRNOP00000004326,ENSRNOP00000005389,ENSRNOP00000006789,ENSRNOP00000007738,ENSRNOP00000008300,ENSRNOP00000015498,ENSRNOP00000016624,ENSRNOP00000017531,ENSRNOP00000026457,ENSRNOP00000026586,ENSRNOP00000027719,ENSRNOP00000032282,ENSRNOP00000038994,ENSRNOP00000046488,ENSRNOP00000052147,ENSRNOP00000057815,ENSRNOP00000060777,ENSRNOP00000060834	Adcy10,Adcy2,Adcy3,Adcy4,Adcy5,Adcy6,Adcy8,Cyct,Pde10a,Pde1b,Pde1c,Pde2a,Pde3a,Pde3b,Pde4a,Pde4b,Pde4c,Pde7a
GO.0010033	response to organic substance	96	3.86e-24	ENSRNOP00000000181,ENSRNOP00000000212,ENSRNOP00000001211,ENSRNOP00000001525,ENSRNOP00000002316,ENSRNOP00000002712,ENSRNOP00000003630,ENSRNOP00000003779,ENSRNOP00000004956,ENSRNOP00000005157,ENSRNOP00000005671,ENSRNOP00000006618,ENSRNOP00000006789,ENSRNOP00000007032,ENSRNOP00000007079,ENSRNOP00000007577,ENSRNOP00000007771,ENSRNOP00000008416,ENSRNOP00000009511,ENSRNOP00000010630,ENSRNOP00000011005,…	Aanat,Abcc5,Acot2,Ada,Adcy8,Ahr,Akap5,Aldh1a1,Arg1,Arg2,Asah1,Asah2,Asip,Asl,Ass1,Atf4,Bhmt,CYTB,Calca,Col3a1,Comt,Creb1,Creb3l1,Creb3l2,Creb3l3,Crebbp,Cryab,Cyp17a1,Cyp19a1,Cyp1a2,Cyp1b1,Cyp2b3,Cyp2d4,Cyp2e1,Cyp4a2,Ddc,Fasn,Gatm,Glul,Gnat3,Got1,Got2,Gucy1a3,Hcn1,Hcn2,Hcn3,Hspa1a,Itpr1,Lcat,Lias,Lipc,Maob,Mat2a,Mgp,Mtr,ND1,ND4,ND5,Nos1,Nos3,Nppa,Npr2,Nr5a1,Pde1b,Pde2a,Pde3b,Pde5a,Pla2g1b,Pla2g4a,…
GO.0009719	response to endogenous stimulus	80	2.9e-23	ENSRNOP00000000181,ENSRNOP00000000212,ENSRNOP00000001211,ENSRNOP00000001525,ENSRNOP00000002316,ENSRNOP00000002712,ENSRNOP00000003630,ENSRNOP00000004956,ENSRNOP00000005157,ENSRNOP00000005671,ENSRNOP00000006618,ENSRNOP00000007032,ENSRNOP00000007577,ENSRNOP00000008416,ENSRNOP00000009511,ENSRNOP00000010630,ENSRNOP00000011005,ENSRNOP00000011837,ENSRNOP00000012075,ENSRNOP00000012415,ENSRNOP00000012892,…	Aanat,Abcc5,Acot2,Ada,Ahr,Akap5,Aldh1a1,Aldh1a2,Ankrd1,Arg1,Arg2,Asip,Asl,Ass1,Bhmt,CYTB,Calca,Col3a1,Creb1,Cryab,Cyp17a1,Cyp19a1,Cyp1a2,Cyp1b1,Cyp2e1,Cyp4a2,Ddc,Gatm,Gnat3,Got1,Hcn1,Hcn2,Hcn3,Itpr1,Lcat,Lipc,Maob,Mat2a,Mgp,Mtr,ND4,ND5,Nos1,Nos3,Nppa,Nr5a1,Pde1b,Pde2a,Pde3b,Pde5a,Pla2g1b,Pla2g4a,Pla2g5,Pnlip,Pnliprp1,Pnliprp2,Prkacb,Prkar2a,Prkar2b,Ptger2,Rap1a,Rap1b,Rapgef2,Rapgef3,Rapgef4,Rxra,…
GO.1901137	carbohydrate derivative biosynthetic process	38	5.68e-22	ENSRNOP00000000133,ENSRNOP00000004113,ENSRNOP00000004269,ENSRNOP00000004326,ENSRNOP00000005213,ENSRNOP00000005389,ENSRNOP00000006789,ENSRNOP00000008973,ENSRNOP00000010551,ENSRNOP00000011005,ENSRNOP00000012212,ENSRNOP00000012948,ENSRNOP00000014151,ENSRNOP00000014213,ENSRNOP00000015190,ENSRNOP00000015207,ENSRNOP00000016624,ENSRNOP00000017190,ENSRNOP00000018170,ENSRNOP00000020307,ENSRNOP00000020513,…	ATP6,ATP8,Abol1,Acot7,Ada,Adcy10,Adcy2,Adcy3,Adcy4,Adcy5,Adcy6,Adcy8,Art5,B3gnt5,Gucy1a2,Gucy1a3,Gucy1b2,Gucy1b3,Gucy2c,Gucy2d,Gucy2f,Lipc,Mat1a,Mat2a,Mat2b,Nppa,Npr1,Npr2,Pigc,Pigl,Pigm,Pigs,Pigu,Pigv,Pigw,Pigx,Pigy,Uck2
GO.0046068	cGMP metabolic process	17	1.55e-21	ENSRNOP00000001559,ENSRNOP00000008300,ENSRNOP00000011005,ENSRNOP00000012212,ENSRNOP00000012948,ENSRNOP00000017190,ENSRNOP00000017531,ENSRNOP00000019637,ENSRNOP00000020307,ENSRNOP00000020513,ENSRNOP00000021802,ENSRNOP00000026586,ENSRNOP00000040361,ENSRNOP00000049500,ENSRNOP00000052147,ENSRNOP00000060834,ENSRNOP00000062785	Cyct,Gucy1a2,Gucy1a3,Gucy1b2,Gucy1b3,Gucy2c,Gucy2d,Gucy2f,Nppa,Npr1,Npr2,Pde10a,Pde1b,Pde1c,Pde2a,Pde5a,Pde9a
GO.0090407	organophosphate biosynthetic process	37	1.74e-21	ENSRNOP00000000133,ENSRNOP00000004113,ENSRNOP00000004326,ENSRNOP00000005213,ENSRNOP00000005389,ENSRNOP00000006789,ENSRNOP00000008973,ENSRNOP00000010551,ENSRNOP00000011005,ENSRNOP00000012212,ENSRNOP00000012948,ENSRNOP00000013582,ENSRNOP00000014151,ENSRNOP00000014213,ENSRNOP00000015057,ENSRNOP00000015207,ENSRNOP00000016624,ENSRNOP00000017090,ENSRNOP00000017190,ENSRNOP00000020307,ENSRNOP00000020513,…	ATP6,ATP8,Acot7,Ada,Adcy10,Adcy2,Adcy3,Adcy4,Adcy5,Adcy6,Adcy8,Gucy1a2,Gucy1a3,Gucy1b2,Gucy1b3,Gucy2c,Gucy2d,Gucy2f,Lpcat1,Lpcat2,Lpcat3,Nppa,Npr1,Npr2,Nt5e,Pigc,Pigl,Pigm,Pigs,Pigu,Pigv,Pigw,Pigx,Pigy,Pla2g5,Pnp,Uck2
GO.0032787	monocarboxylic acid metabolic process	42	1.95e-21	ENSRNOP00000000212,ENSRNOP00000001525,ENSRNOP00000002712,ENSRNOP00000003630,ENSRNOP00000003779,ENSRNOP00000006971,ENSRNOP00000009777,ENSRNOP00000011312,ENSRNOP00000011880,ENSRNOP00000012137,ENSRNOP00000012415,ENSRNOP00000013515,ENSRNOP00000013985,ENSRNOP00000014213,ENSRNOP00000014415,ENSRNOP00000015134,ENSRNOP00000016454,ENSRNOP00000016883,ENSRNOP00000021653,ENSRNOP00000021657,ENSRNOP00000021865,…	Acot2,Acot7,As3mt,Baat,Ccbl1,Cort,Cpt1b,Crabp2,Crem,Cyp19a1,Cyp1a1,Cyp1a2,Cyp1b1,Cyp2b3,Cyp2d4,Cyp2e1,Cyp2f4,Cyp4a1,Cyp4a2,Fasn,Gba2,Glyat,Hal,Lias,Lipc,Lypla1,Lypla2,Olah,Pccb,Pla2g15,Pla2g1b,Pla2g4a,Pla2g5,Pparg,Prkar2b,Slc27a1,Sphk1,Th,Ugt1a1,Ugt1a8,Ugt2b15,Ugt2b17
GO.0016042	lipid catabolic process	30	1.93e-20	ENSRNOP00000001525,ENSRNOP00000003630,ENSRNOP00000004237,ENSRNOP00000013515,ENSRNOP00000013985,ENSRNOP00000014213,ENSRNOP00000014572,ENSRNOP00000016543,ENSRNOP00000017104,ENSRNOP00000017454,ENSRNOP00000021653,ENSRNOP00000021657,ENSRNOP00000021812,ENSRNOP00000022002,ENSRNOP00000022715,ENSRNOP00000022827,ENSRNOP00000024065,ENSRNOP00000024362,ENSRNOP00000024828,ENSRNOP00000025257,ENSRNOP00000025826,…	Acot2,Acot7,Aspg,Cel,Ces1d,Cpt1b,Cyp1a2,Cyp1b1,Gba2,Lipc,Lipe,Lipf,Lipg,Lpl,Pafah1b2,Pafah1b3,Pafah2,Pccb,Phyh,Pla2g10,Pla2g1b,Pla2g2a,Pla2g4a,Pla2g5,Pla2g6,Plb1,Pnlip,Pnliprp2,Pnpla2,Prdx6
GO.0019439	aromatic compound catabolic process	29	1.93e-20	ENSRNOP00000001559,ENSRNOP00000002381,ENSRNOP00000002712,ENSRNOP00000005844,ENSRNOP00000006971,ENSRNOP00000007738,ENSRNOP00000008300,ENSRNOP00000013582,ENSRNOP00000015057,ENSRNOP00000015498,ENSRNOP00000015732,ENSRNOP00000017531,ENSRNOP00000019637,ENSRNOP00000021865,ENSRNOP00000022721,ENSRNOP00000025045,ENSRNOP00000026457,ENSRNOP00000026473,ENSRNOP00000026586,ENSRNOP00000028838,ENSRNOP00000032282,…	Ccbl1,Comt,Cyct,Cyp1a1,Hal,Ido1,Itpa,Maoa,Nt5e,Pah,Pde10a,Pde1b,Pde1c,Pde2a,Pde3a,Pde3b,Pde4a,Pde4b,Pde4c,Pde5a,Pde7a,Pde9a,Pigz,Pnp,Tat,Tdo2,Ugt1a1,Ugt1a8,Ugt2b15
GO.0032501	multicellular organismal process	119	1.39e-19	ENSRNOP00000000181,ENSRNOP00000000212,ENSRNOP00000001211,ENSRNOP00000001525,ENSRNOP00000002174,ENSRNOP00000002899,ENSRNOP00000003405,ENSRNOP00000003630,ENSRNOP00000003779,ENSRNOP00000004172,ENSRNOP00000004326,ENSRNOP00000005209,ENSRNOP00000005389,ENSRNOP00000006117,ENSRNOP00000006128,ENSRNOP00000006469,ENSRNOP00000006618,ENSRNOP00000007577,ENSRNOP00000007771,ENSRNOP00000007905,ENSRNOP00000008416,…	Ace2,Ada,Adcy10,Adcy3,Adcy6,Ahr,Akap5,Arg1,Arg2,Asah1,Asl,Aspa,Ass1,Atf2,Atf4,Atf5,B3gnt5,Baat,Batf,Bcat2,Bhlhe40,COX1,COX2,CYTB,Cnga1,Cnga2,Cnga4,Comt,Creb1,Creb3l1,Creb3l2,Cryab,Csrp3,Cyp17a1,Cyp19a1,Cyp1a1,Cyp1a2,Cyp1b1,Cyp2d4,Cyp4a1,Cyp4a2,Ddc,Enpp1,Farp1,Fasn,Fxyd1,Gatm,Gba2,Gucy2d,Gucy2f,Hba-a2,Hcn1,Hcn2,Hcn4,Hdc,Hrh4,Kcnh1,Kcnh2,Kcnh6,Lbp,Lias,Lipc,Lipe,Lipf,Lipg,Lpcat1,Lzts1,Maob,Mgp,Myh6…
GO.0006195	purine nucleotide catabolic process	16	1.42e-19	ENSRNOP00000001559,ENSRNOP00000007738,ENSRNOP00000008300,ENSRNOP00000014151,ENSRNOP00000015057,ENSRNOP00000015498,ENSRNOP00000017531,ENSRNOP00000019637,ENSRNOP00000026457,ENSRNOP00000026586,ENSRNOP00000028838,ENSRNOP00000032282,ENSRNOP00000052147,ENSRNOP00000057815,ENSRNOP00000060777,ENSRNOP00000060834	Ada,Cyct,Itpa,Nt5e,Pde10a,Pde1b,Pde1c,Pde2a,Pde3a,Pde3b,Pde4a,Pde4b,Pde4c,Pde5a,Pde7a,Pde9a
GO.0044707	single-multicellular organism process	116	1.81e-19	ENSRNOP00000000181,ENSRNOP00000000212,ENSRNOP00000001211,ENSRNOP00000001525,ENSRNOP00000002174,ENSRNOP00000002899,ENSRNOP00000003405,ENSRNOP00000003630,ENSRNOP00000003779,ENSRNOP00000004172,ENSRNOP00000005209,ENSRNOP00000005389,ENSRNOP00000006117,ENSRNOP00000006128,ENSRNOP00000006469,ENSRNOP00000006618,ENSRNOP00000007577,ENSRNOP00000007771,ENSRNOP00000007905,ENSRNOP00000008416,ENSRNOP00000008759,…	Ada,Adcy3,Adcy6,Ahr,Akap5,Arg1,Arg2,Asah1,Asl,Aspa,Ass1,Atf2,Atf4,Atf5,B3gnt5,Baat,Batf,Bcat2,Bhlhe40,COX1,COX2,CYTB,Cnga1,Cnga2,Cnga4,Comt,Creb1,Creb3l1,Creb3l2,Cryab,Csrp3,Cyp17a1,Cyp19a1,Cyp1a1,Cyp1a2,Cyp1b1,Cyp4a1,Cyp4a2,Ddc,Enpp1,Farp1,Fasn,Fxyd1,Gatm,Gba2,Gucy2d,Gucy2f,Hba-a2,Hcn2,Hcn4,Hrh4,Kcnh1,Kcnh2,Kcnh6,Lbp,Lias,Lipc,Lipf,Lipg,Lpcat1,Lzts1,Maob,Mgp,Myh6,Myh7,Myl2,ND4,Nos1,Nos3,Npr1,Npr…
GO.0052652	cyclic purine nucleotide metabolic process	17	1.81e-19	ENSRNOP00000004326,ENSRNOP00000005389,ENSRNOP00000006789,ENSRNOP00000011005,ENSRNOP00000012212,ENSRNOP00000012948,ENSRNOP00000016624,ENSRNOP00000017190,ENSRNOP00000020307,ENSRNOP00000020513,ENSRNOP00000021802,ENSRNOP00000027719,ENSRNOP00000038994,ENSRNOP00000040361,ENSRNOP00000046488,ENSRNOP00000049500,ENSRNOP00000062785	Adcy10,Adcy2,Adcy3,Adcy4,Adcy5,Adcy6,Adcy8,Gucy1a2,Gucy1a3,Gucy1b2,Gucy1b3,Gucy2c,Gucy2d,Gucy2f,Nppa,Npr1,Npr2
GO.0014070	response to organic cyclic compound	63	6.28e-19	ENSRNOP00000000212,ENSRNOP00000001211,ENSRNOP00000003630,ENSRNOP00000005157,ENSRNOP00000006618,ENSRNOP00000006789,ENSRNOP00000007032,ENSRNOP00000007577,ENSRNOP00000009511,ENSRNOP00000010630,ENSRNOP00000011837,ENSRNOP00000012075,ENSRNOP00000012415,ENSRNOP00000012892,ENSRNOP00000013058,ENSRNOP00000014151,ENSRNOP00000015083,ENSRNOP00000015221,ENSRNOP00000016142,ENSRNOP00000017190,ENSRNOP00000017486,…	Aanat,Ada,Adcy8,Ahr,Aldh1a1,Aldh1a2,Ankrd1,Arg1,Arg2,Asl,Ass1,CYTB,Comt,Cryab,Cyp17a1,Cyp19a1,Cyp1a2,Cyp1b1,Cyp2b3,Gnat3,Got1,Gucy1a3,Hcn1,Hcn2,Hcn3,Itpr1,Lcat,Lipc,Maob,Mat2a,Mgp,ND1,ND4,Nos1,Nos3,Nr5a1,Pde2a,Pde5a,Pla2g4a,Pla2g5,Pnliprp1,Pnliprp2,Prkacb,Prkar2a,Prkar2b,Ptger2,Rap1a,Rap1b,Rapgef2,Rapgef3,Rapgef4,Rxra,Rxrb,Slc22a6,Sparc,Sphk1,Tat,Th,Tph2,Ugt1a1,Ugt1a8,Ugt2b17,Vim
GO.1901361	organic cyclic compound catabolic process	29	7.59e-19	ENSRNOP00000001559,ENSRNOP00000002381,ENSRNOP00000005844,ENSRNOP00000006971,ENSRNOP00000007738,ENSRNOP00000008300,ENSRNOP00000013582,ENSRNOP00000015057,ENSRNOP00000015498,ENSRNOP00000015732,ENSRNOP00000017531,ENSRNOP00000019637,ENSRNOP00000021653,ENSRNOP00000021865,ENSRNOP00000022721,ENSRNOP00000025045,ENSRNOP00000026457,ENSRNOP00000026473,ENSRNOP00000026586,ENSRNOP00000028838,ENSRNOP00000032282,…	Ccbl1,Comt,Cyct,Cyp1a1,Cyp1a2,Hal,Ido1,Itpa,Maoa,Nt5e,Pah,Pde10a,Pde1b,Pde1c,Pde2a,Pde3a,Pde3b,Pde4a,Pde4b,Pde4c,Pde5a,Pde7a,Pde9a,Pigz,Pnp,Tat,Tdo2,Ugt1a1,Ugt1a8
GO.0072522	purine-containing compound biosynthetic process	24	1.12e-18	ENSRNOP00000004269,ENSRNOP00000004326,ENSRNOP00000005389,ENSRNOP00000006789,ENSRNOP00000011005,ENSRNOP00000012212,ENSRNOP00000012948,ENSRNOP00000014213,ENSRNOP00000015057,ENSRNOP00000015190,ENSRNOP00000016624,ENSRNOP00000017190,ENSRNOP00000018170,ENSRNOP00000020307,ENSRNOP00000020513,ENSRNOP00000021802,ENSRNOP00000027719,ENSRNOP00000038994,ENSRNOP00000040361,ENSRNOP00000042521,ENSRNOP00000046488,…	ATP6,ATP8,Acot7,Adcy10,Adcy2,Adcy3,Adcy4,Adcy5,Adcy6,Adcy8,Gucy1a2,Gucy1a3,Gucy1b2,Gucy1b3,Gucy2c,Gucy2d,Gucy2f,Mat1a,Mat2a,Mat2b,Nppa,Npr1,Npr2,Nt5e
GO.0009154	purine ribonucleotide catabolic process	15	1.45e-18	ENSRNOP00000001559,ENSRNOP00000007738,ENSRNOP00000008300,ENSRNOP00000015057,ENSRNOP00000015498,ENSRNOP00000017531,ENSRNOP00000019637,ENSRNOP00000026457,ENSRNOP00000026586,ENSRNOP00000028838,ENSRNOP00000032282,ENSRNOP00000052147,ENSRNOP00000057815,ENSRNOP00000060777,ENSRNOP00000060834	Cyct,Itpa,Nt5e,Pde10a,Pde1b,Pde1c,Pde2a,Pde3a,Pde3b,Pde4a,Pde4b,Pde4c,Pde5a,Pde7a,Pde9a
GO.0009214	cyclic nucleotide catabolic process	13	2.31e-18	ENSRNOP00000001559,ENSRNOP00000007738,ENSRNOP00000008300,ENSRNOP00000015498,ENSRNOP00000017531,ENSRNOP00000019637,ENSRNOP00000026457,ENSRNOP00000026586,ENSRNOP00000032282,ENSRNOP00000052147,ENSRNOP00000057815,ENSRNOP00000060777,ENSRNOP00000060834	Cyct,Pde10a,Pde1b,Pde1c,Pde2a,Pde3a,Pde3b,Pde4a,Pde4b,Pde4c,Pde5a,Pde7a,Pde9a
GO.0072523	purine-containing compound catabolic process	16	4.63e-18	ENSRNOP00000001559,ENSRNOP00000007738,ENSRNOP00000008300,ENSRNOP00000013582,ENSRNOP00000015057,ENSRNOP00000015498,ENSRNOP00000017531,ENSRNOP00000019637,ENSRNOP00000026457,ENSRNOP00000026586,ENSRNOP00000028838,ENSRNOP00000032282,ENSRNOP00000052147,ENSRNOP00000057815,ENSRNOP00000060777,ENSRNOP00000060834	Cyct,Itpa,Nt5e,Pde10a,Pde1b,Pde1c,Pde2a,Pde3a,Pde3b,Pde4a,Pde4b,Pde4c,Pde5a,Pde7a,Pde9a,Pnp
GO.0008150	biological_process	190	1.1e-17	ENSRNOP00000000133,ENSRNOP00000000193,ENSRNOP00000000212,ENSRNOP00000000718,ENSRNOP00000001075,ENSRNOP00000001160,ENSRNOP00000001234,ENSRNOP00000001525,ENSRNOP00000001559,ENSRNOP00000001581,ENSRNOP00000002381,ENSRNOP00000002712,ENSRNOP00000002899,ENSRNOP00000003405,ENSRNOP00000003779,ENSRNOP00000004113,ENSRNOP00000004172,ENSRNOP00000004248,ENSRNOP00000004269,ENSRNOP00000004370,ENSRNOP00000005209,…	Abol1,Ace2,Acot2,Acot8,Acy3,Acyp2,Adc,Adcy2,Adcy3,Adcy4,Adcy6,Adcy8,Ahr,Akap2,Akap7,Arg1,Arg2,Art5,As3mt,Asah2,Asip,Aspg,B3gnt5,Bcat2,Bhlhe40,Bhmt,Bhmt2,COX1,COX2,Cd1d1,Cel,Ces1d,Ces5a,Cndp1,Cnga1,Cnga2,Cnga4,Cpt1b,Crabp1,Creb3l1,Creb3l3,Crebbp,Csrp3,Cyp17a1,Cyp19a1,Cyp1b1,Cyp2b3,Cyp2d4,Cyp4a1,Cyp4a2,Cyp4b1,Cyp4x1,Dkc1,Enpp1,Farp1,Fars2,Farsa,Fasn,Gltp,Glyat,Gpha2,Gucy1a3,Gucy1b2,Gucy1b3,Gucy2d,H…
GO.0006139	nucleobase-containing compound metabolic process	83	3.17e-17	ENSRNOP00000001160,ENSRNOP00000001559,ENSRNOP00000002174,ENSRNOP00000002381,ENSRNOP00000004269,ENSRNOP00000004326,ENSRNOP00000004370,ENSRNOP00000004911,ENSRNOP00000005085,ENSRNOP00000005213,ENSRNOP00000005389,ENSRNOP00000006117,ENSRNOP00000006128,ENSRNOP00000006618,ENSRNOP00000006789,ENSRNOP00000007079,ENSRNOP00000007738,ENSRNOP00000007771,ENSRNOP00000008300,ENSRNOP00000009081,ENSRNOP00000009564,…	ATP6,ATP8,Acot7,Adcy10,Adcy2,Adcy3,Adcy4,Adcy5,Adcy6,Adcy8,Ahr,Ankrd1,Atf2,Atf3,Atf4,Atf5,Bhlhe40,COX1,CYTB,Comt,Cort,Creb3l1,Creb3l2,Creb3l3,Crebbp,Crem,Crtc1,Crtc2,Cyct,Cyp1b1,Dkc1,Enpp1,Fars2,Farsa,Gucy1a2,Gucy1a3,Gucy1b2,Gucy1b3,Gucy2c,Gucy2d,Gucy2f,Hipk1,Itpa,Jdp2,Lipe,Mat1a,Mat2a,Mat2b,Mtrr,ND2,ND4,ND4L,ND5,Nono,Nppa,Npr1,Npr2,Nr5a1,Nt5e,Padi4,Pde10a,Pde1b,Pde1c,Pde2a,Pde3a,Pde3b,Pde4a,Pde4…
GO.0010243	response to organonitrogen compound	55	3.87e-17	ENSRNOP00000000181,ENSRNOP00000000212,ENSRNOP00000001211,ENSRNOP00000001525,ENSRNOP00000002316,ENSRNOP00000003630,ENSRNOP00000004956,ENSRNOP00000007032,ENSRNOP00000008416,ENSRNOP00000009511,ENSRNOP00000011005,ENSRNOP00000011837,ENSRNOP00000012075,ENSRNOP00000012415,ENSRNOP00000012892,ENSRNOP00000013058,ENSRNOP00000014151,ENSRNOP00000015083,ENSRNOP00000015221,ENSRNOP00000015336,ENSRNOP00000015498,…	Aanat,Abcc5,Ada,Akap5,Arg1,Arg2,Asl,Ass1,Bhmt,CYTB,Col3a1,Creb1,Cyp17a1,Cyp19a1,Cyp1b1,Cyp2e1,Ddc,Gatm,Gnat3,Got1,Hcn1,Hcn2,Hcn3,Itpr1,Lipc,Mat2a,Mtr,ND4,ND5,Nos1,Nos3,Nppa,Pde1b,Pde2a,Pde3b,Pla2g1b,Pla2g4a,Pla2g5,Pnlip,Pnliprp1,Pnliprp2,Prkacb,Prkar2a,Prkar2b,Rap1a,Rap1b,Rapgef2,Rapgef3,Rxra,Slc22a6,Sparc,Sphk1,Stk11,Th,Ugt2b17
GO.0046434	organophosphate catabolic process	20	5.81e-17	ENSRNOP00000001559,ENSRNOP00000003630,ENSRNOP00000007738,ENSRNOP00000008300,ENSRNOP00000014151,ENSRNOP00000015057,ENSRNOP00000015498,ENSRNOP00000017531,ENSRNOP00000019637,ENSRNOP00000026457,ENSRNOP00000026586,ENSRNOP00000028838,ENSRNOP00000030323,ENSRNOP00000032282,ENSRNOP00000047403,ENSRNOP00000052147,ENSRNOP00000057815,ENSRNOP00000060777,ENSRNOP00000060834,ENSRNOP00000063609	Ada,Cyct,Itpa,Lipc,Nt5e,Pde10a,Pde1b,Pde1c,Pde2a,Pde3a,Pde3b,Pde4a,Pde4b,Pde4c,Pde5a,Pde7a,Pde9a,Pla2g4a,Pnliprp2,Prdx6
GO.1901605	alpha-amino acid metabolic process	25	2.15e-16	ENSRNOP00000000181,ENSRNOP00000005844,ENSRNOP00000006971,ENSRNOP00000009230,ENSRNOP00000009777,ENSRNOP00000015083,ENSRNOP00000015336,ENSRNOP00000015732,ENSRNOP00000016454,ENSRNOP00000017454,ENSRNOP00000017911,ENSRNOP00000021865,ENSRNOP00000022721,ENSRNOP00000023973,ENSRNOP00000027682,ENSRNOP00000028474,ENSRNOP00000041885,ENSRNOP00000043148,ENSRNOP00000047403,ENSRNOP00000050320,ENSRNOP00000052959,…	Adc,Arg1,Arg2,Aspg,Baat,Bcat2,Bhmt,Bhmt2,Ccbl1,Comt,Gatm,Glul,Glyat,Hal,Hdc,Ido1,Lipc,Mtr,Nos1,Padi3,Pah,Tat,Tdo2,Th,Tph1
GO.0006164	purine nucleotide biosynthetic process	22	2.52e-16	ENSRNOP00000004326,ENSRNOP00000005389,ENSRNOP00000006789,ENSRNOP00000011005,ENSRNOP00000012212,ENSRNOP00000012948,ENSRNOP00000014151,ENSRNOP00000014213,ENSRNOP00000015057,ENSRNOP00000016624,ENSRNOP00000017190,ENSRNOP00000020307,ENSRNOP00000020513,ENSRNOP00000021802,ENSRNOP00000027719,ENSRNOP00000038994,ENSRNOP00000040361,ENSRNOP00000042521,ENSRNOP00000046488,ENSRNOP00000049500,ENSRNOP00000049769,…	ATP6,ATP8,Acot7,Ada,Adcy10,Adcy2,Adcy3,Adcy4,Adcy5,Adcy6,Adcy8,Gucy1a2,Gucy1a3,Gucy1b2,Gucy1b3,Gucy2c,Gucy2d,Gucy2f,Nppa,Npr1,Npr2,Nt5e
GO.0006198	cAMP catabolic process	11	5.49e-16	ENSRNOP00000007738,ENSRNOP00000008300,ENSRNOP00000015498,ENSRNOP00000017531,ENSRNOP00000026457,ENSRNOP00000026586,ENSRNOP00000032282,ENSRNOP00000052147,ENSRNOP00000057815,ENSRNOP00000060777,ENSRNOP00000060834	Cyct,Pde10a,Pde1b,Pde1c,Pde2a,Pde3a,Pde3b,Pde4a,Pde4b,Pde4c,Pde7a
GO.0009165	nucleotide biosynthetic process	24	1.76e-15	ENSRNOP00000004326,ENSRNOP00000005213,ENSRNOP00000005389,ENSRNOP00000006789,ENSRNOP00000011005,ENSRNOP00000012212,ENSRNOP00000012948,ENSRNOP00000013582,ENSRNOP00000014151,ENSRNOP00000014213,ENSRNOP00000015057,ENSRNOP00000016624,ENSRNOP00000017190,ENSRNOP00000020307,ENSRNOP00000020513,ENSRNOP00000021802,ENSRNOP00000027719,ENSRNOP00000038994,ENSRNOP00000040361,ENSRNOP00000042521,ENSRNOP00000046488,…	ATP6,ATP8,Acot7,Ada,Adcy10,Adcy2,Adcy3,Adcy4,Adcy5,Adcy6,Adcy8,Gucy1a2,Gucy1a3,Gucy1b2,Gucy1b3,Gucy2c,Gucy2d,Gucy2f,Nppa,Npr1,Npr2,Nt5e,Pnp,Uck2
GO.0009260	ribonucleotide biosynthetic process	21	3.07e-15	ENSRNOP00000004326,ENSRNOP00000005213,ENSRNOP00000005389,ENSRNOP00000006789,ENSRNOP00000011005,ENSRNOP00000012212,ENSRNOP00000012948,ENSRNOP00000014213,ENSRNOP00000016624,ENSRNOP00000017190,ENSRNOP00000020307,ENSRNOP00000020513,ENSRNOP00000021802,ENSRNOP00000027719,ENSRNOP00000038994,ENSRNOP00000040361,ENSRNOP00000042521,ENSRNOP00000046488,ENSRNOP00000049500,ENSRNOP00000049769,ENSRNOP00000062785	ATP6,ATP8,Acot7,Adcy10,Adcy2,Adcy3,Adcy4,Adcy5,Adcy6,Adcy8,Gucy1a2,Gucy1a3,Gucy1b2,Gucy1b3,Gucy2c,Gucy2d,Gucy2f,Nppa,Npr1,Npr2,Uck2
GO.0044271	cellular nitrogen compound biosynthetic process	70	4.59e-15	ENSRNOP00000001160,ENSRNOP00000001211,ENSRNOP00000002174,ENSRNOP00000004269,ENSRNOP00000004326,ENSRNOP00000004370,ENSRNOP00000004911,ENSRNOP00000005085,ENSRNOP00000005157,ENSRNOP00000005213,ENSRNOP00000005389,ENSRNOP00000006117,ENSRNOP00000006128,ENSRNOP00000006618,ENSRNOP00000006789,ENSRNOP00000007079,ENSRNOP00000007771,ENSRNOP00000009081,ENSRNOP00000009564,ENSRNOP00000010252,ENSRNOP00000011005,…	ATP6,ATP8,Aanat,Acot7,Adc,Adcy10,Adcy2,Adcy3,Adcy4,Adcy5,Adcy6,Adcy8,Ahr,Ankrd1,Arg1,Arg2,Asl,Ass1,Atf2,Atf3,Atf4,Atf5,Batf,Bhlhe40,Creb3l1,Creb3l2,Creb3l3,Crebbp,Crem,Crtc1,Crtc2,Cyp1b1,Ddc,Fars2,Farsa,Gucy1a2,Gucy1a3,Gucy1b2,Gucy1b3,Gucy2c,Gucy2d,Gucy2f,Hdc,Hipk1,Jdp2,Lipe,Mat1a,Mat2a,Mat2b,Nono,Nos1,Nos3,Nppa,Npr1,Npr2,Nr5a1,Nt5e,Padi4,Pparg,Rars,Rps27,Rxra,Rxrb,Rxrg,Tph1,Tph2,Uck2,Vars,Vars2,…
GO.0051716	cellular response to stimulus	104	5.97e-15	ENSRNOP00000000212,ENSRNOP00000001211,ENSRNOP00000001525,ENSRNOP00000001559,ENSRNOP00000002174,ENSRNOP00000002712,ENSRNOP00000002899,ENSRNOP00000004326,ENSRNOP00000004351,ENSRNOP00000004911,ENSRNOP00000004956,ENSRNOP00000005157,ENSRNOP00000005213,ENSRNOP00000005389,ENSRNOP00000005671,ENSRNOP00000006618,ENSRNOP00000006789,ENSRNOP00000007032,ENSRNOP00000007079,ENSRNOP00000007738,ENSRNOP00000007771,…	Aanat,Adcy10,Adcy2,Adcy3,Adcy4,Adcy5,Adcy6,Adcy8,Adm2,Ahr,Aldh1a2,Arg1,Arg2,As3mt,Asip,Asl,Atf2,Batf,Col3a1,Comt,Cort,Creb3l1,Creb3l3,Crebbp,Crem,Cyct,Cyp17a1,Cyp19a1,Cyp1b1,Cyp2b3,Cyp2d4,Cyp2e1,Cyp2f4,Ddc,Fasn,Glul,Gnat3,Got1,Gucy1a2,Gucy1a3,Gucy1b2,Gucy1b3,Gucy2c,Gucy2d,Gucy2f,Hcn1,Hcn2,Hcn3,Hrh4,Itpr1,Kcnh2,Kcnh3,Kcnh4,Kcnh5,Kcnh6,Kcnh7,Kcnh8,Lipc,Lpar6,Mrgprd,Mtr,Nono,Nos1,Nos3,Npvf,Nr5a1,Pde…
GO.1901700	response to oxygen-containing compound	64	6.19e-15	ENSRNOP00000000181,ENSRNOP00000000212,ENSRNOP00000001211,ENSRNOP00000001525,ENSRNOP00000002316,ENSRNOP00000003630,ENSRNOP00000003779,ENSRNOP00000004956,ENSRNOP00000006117,ENSRNOP00000006618,ENSRNOP00000009511,ENSRNOP00000011005,ENSRNOP00000011837,ENSRNOP00000012075,ENSRNOP00000012892,ENSRNOP00000013058,ENSRNOP00000014151,ENSRNOP00000015083,ENSRNOP00000015221,ENSRNOP00000015498,ENSRNOP00000015956,…	Aanat,Abcc5,Ada,Ahr,Aldh1a1,Ankrd1,Arg1,Arg2,Asl,Ass1,CYTB,Col3a1,Comt,Creb1,Cryab,Cyp17a1,Cyp19a1,Cyp1a1,Cyp1a2,Cyp1b1,Cyp2e1,Gatm,Glul,Got1,Got2,Hcn1,Hcn2,Hcn3,Itpr1,Lias,Lipc,Maob,Mat2a,Mtr,ND1,ND4,ND5,Nos1,Nos3,Nppa,Pde2a,Pde3b,Pde5a,Pla2g1b,Pla2g4a,Pla2g5,Pnlip,Pnliprp1,Pnliprp2,Ptger2,Rap1a,Rap1b,Rapgef2,Rapgef3,Rxra,Rxrg,Slc22a6,Sparc,Sphk1,Stk11,Th,Ugt1a1,Ugt2b17,Vim
GO.0042493	response to drug	43	1.28e-14	ENSRNOP00000000212,ENSRNOP00000001211,ENSRNOP00000002712,ENSRNOP00000003189,ENSRNOP00000009511,ENSRNOP00000011837,ENSRNOP00000011880,ENSRNOP00000012075,ENSRNOP00000012137,ENSRNOP00000012415,ENSRNOP00000013058,ENSRNOP00000013321,ENSRNOP00000013515,ENSRNOP00000013582,ENSRNOP00000014151,ENSRNOP00000015083,ENSRNOP00000016543,ENSRNOP00000016883,ENSRNOP00000017911,ENSRNOP00000018170,ENSRNOP00000018326,…	Acot2,Ada,Aldh1a1,Ankrd1,Arg1,Arg2,Asl,Ass1,CYTB,Comt,Creb1,Cyp17a1,Cyp19a1,Cyp1a1,Cyp2b3,Cyp2d4,Cyp2e1,Cyp2f4,Cyp4a2,Cyp4b1,Ddc,Hcn2,Lipc,Lipe,Lpl,Maob,Mat2a,ND1,Nos3,Pde2a,Pde3a,Pde4a,Pnp,Pparg,Prkar2b,Rap1a,Rap1b,Rapgef3,Slc15a2,Slc38a3,Th,Ugt1a1,Ugt2b15
GO.0046700	heterocycle catabolic process	23	1.37e-14	ENSRNOP00000001559,ENSRNOP00000002381,ENSRNOP00000006971,ENSRNOP00000007738,ENSRNOP00000008300,ENSRNOP00000013582,ENSRNOP00000015057,ENSRNOP00000015498,ENSRNOP00000015732,ENSRNOP00000017531,ENSRNOP00000019637,ENSRNOP00000025045,ENSRNOP00000026457,ENSRNOP00000026473,ENSRNOP00000026586,ENSRNOP00000028838,ENSRNOP00000032282,ENSRNOP00000050320,ENSRNOP00000052147,ENSRNOP00000057815,ENSRNOP00000060777,…	Cyct,Cyp1a1,Hal,Ido1,Itpa,Nt5e,Pde10a,Pde1b,Pde1c,Pde2a,Pde3a,Pde3b,Pde4a,Pde4b,Pde4c,Pde5a,Pde7a,Pde9a,Pigz,Pnp,Tdo2,Ugt1a1,Ugt1a8
GO.0009152	purine ribonucleotide biosynthetic process	20	1.6e-14	ENSRNOP00000004326,ENSRNOP00000005389,ENSRNOP00000006789,ENSRNOP00000011005,ENSRNOP00000012212,ENSRNOP00000012948,ENSRNOP00000014213,ENSRNOP00000016624,ENSRNOP00000017190,ENSRNOP00000020307,ENSRNOP00000020513,ENSRNOP00000021802,ENSRNOP00000027719,ENSRNOP00000038994,ENSRNOP00000040361,ENSRNOP00000042521,ENSRNOP00000046488,ENSRNOP00000049500,ENSRNOP00000049769,ENSRNOP00000062785	ATP6,ATP8,Acot7,Adcy10,Adcy2,Adcy3,Adcy4,Adcy5,Adcy6,Adcy8,Gucy1a2,Gucy1a3,Gucy1b2,Gucy1b3,Gucy2c,Gucy2d,Gucy2f,Nppa,Npr1,Npr2
GO.0009725	response to hormone	55	2.93e-14	ENSRNOP00000000181,ENSRNOP00000000212,ENSRNOP00000001211,ENSRNOP00000001525,ENSRNOP00000002316,ENSRNOP00000002712,ENSRNOP00000003630,ENSRNOP00000005157,ENSRNOP00000005671,ENSRNOP00000006618,ENSRNOP00000007577,ENSRNOP00000009511,ENSRNOP00000011005,ENSRNOP00000011837,ENSRNOP00000012075,ENSRNOP00000012644,ENSRNOP00000012892,ENSRNOP00000013058,ENSRNOP00000013515,ENSRNOP00000015083,ENSRNOP00000015221,…	Aanat,Abcc5,Acot2,Ahr,Aldh1a1,Aldh1a2,Arg1,Arg2,Asip,Asl,Ass1,CYTB,Creb1,Cryab,Cyp17a1,Cyp19a1,Cyp1a2,Cyp1b1,Cyp4a2,Gatm,Got1,Hcn2,Hcn4,Lcat,Lipc,Maob,Mat2a,Mgp,Nos1,Nos3,Nppa,Nr5a1,Pde3b,Pde5a,Pla2g1b,Pla2g4a,Pnlip,Pnliprp1,Pnliprp2,Ptger2,Rap1b,Rxra,Rxrb,Sparc,Sphk1,Stk11,Tat,Th,Tph2,Tshr,Ugt1a1,Ugt1a8,Ugt2b15,Ugt2b17,Vim
GO.0046394	carboxylic acid biosynthetic process	25	3.56e-14	ENSRNOP00000000181,ENSRNOP00000001525,ENSRNOP00000003779,ENSRNOP00000005844,ENSRNOP00000009230,ENSRNOP00000009777,ENSRNOP00000012075,ENSRNOP00000014213,ENSRNOP00000015134,ENSRNOP00000015336,ENSRNOP00000015956,ENSRNOP00000021193,ENSRNOP00000022043,ENSRNOP00000022309,ENSRNOP00000022715,ENSRNOP00000023973,ENSRNOP00000024041,ENSRNOP00000026473,ENSRNOP00000028474,ENSRNOP00000029296,ENSRNOP00000041025,…	Acot7,Ass1,Baat,Bcat1,Bcat2,Bhmt,Bhmt2,Crabp2,Cyp1a1,Cyp4a1,Cyp4a2,Fasn,Gatm,Glul,Got1,Got2,Lias,Mtr,Mtrr,Olah,Padi3,Pah,Pla2g1b,Pla2g5,Sphk1
GO.0006631	fatty acid metabolic process	28	3.9e-14	ENSRNOP00000001525,ENSRNOP00000003630,ENSRNOP00000003779,ENSRNOP00000009777,ENSRNOP00000011312,ENSRNOP00000011880,ENSRNOP00000012137,ENSRNOP00000012415,ENSRNOP00000013515,ENSRNOP00000013985,ENSRNOP00000014213,ENSRNOP00000014415,ENSRNOP00000016883,ENSRNOP00000021657,ENSRNOP00000022043,ENSRNOP00000022715,ENSRNOP00000024659,ENSRNOP00000026996,ENSRNOP00000027682,ENSRNOP00000029296,ENSRNOP00000030069,…	Acot2,Acot7,Baat,Cpt1b,Crem,Cyp1b1,Cyp2b3,Cyp2d4,Cyp2e1,Cyp2f4,Cyp4a1,Cyp4a2,Fasn,Lias,Lipc,Lypla1,Lypla2,Olah,Pccb,Pla2g15,Pla2g1b,Pla2g4a,Pla2g5,Pparg,Prkar2b,Slc27a1,Sphk1,Th
GO.1901136	carbohydrate derivative catabolic process	17	6.55e-14	ENSRNOP00000001559,ENSRNOP00000007738,ENSRNOP00000008300,ENSRNOP00000013582,ENSRNOP00000015057,ENSRNOP00000015498,ENSRNOP00000017531,ENSRNOP00000019637,ENSRNOP00000026457,ENSRNOP00000026586,ENSRNOP00000028838,ENSRNOP00000032282,ENSRNOP00000052147,ENSRNOP00000057815,ENSRNOP00000060777,ENSRNOP00000060834,ENSRNOP00000063609	Cyct,Itpa,Nt5e,Pde10a,Pde1b,Pde1c,Pde2a,Pde3a,Pde3b,Pde4a,Pde4b,Pde4c,Pde5a,Pde7a,Pde9a,Pnliprp2,Pnp
GO.0044270	cellular nitrogen compound catabolic process	22	8.67e-14	ENSRNOP00000001559,ENSRNOP00000002381,ENSRNOP00000006971,ENSRNOP00000007738,ENSRNOP00000008300,ENSRNOP00000013582,ENSRNOP00000015057,ENSRNOP00000015336,ENSRNOP00000015498,ENSRNOP00000015732,ENSRNOP00000017531,ENSRNOP00000019637,ENSRNOP00000025045,ENSRNOP00000026457,ENSRNOP00000026586,ENSRNOP00000028838,ENSRNOP00000032282,ENSRNOP00000050320,ENSRNOP00000052147,ENSRNOP00000057815,ENSRNOP00000060777,…	Bhmt,Cyct,Hal,Ido1,Itpa,Nt5e,Pde10a,Pde1b,Pde1c,Pde2a,Pde3a,Pde3b,Pde4a,Pde4b,Pde4c,Pde5a,Pde7a,Pde9a,Pigz,Pnp,Tdo2,Ugt1a1
GO.0055114	oxidation-reduction process	44	9.98e-14	ENSRNOP00000000212,ENSRNOP00000005157,ENSRNOP00000005844,ENSRNOP00000008300,ENSRNOP00000011880,ENSRNOP00000011985,ENSRNOP00000012137,ENSRNOP00000013058,ENSRNOP00000013321,ENSRNOP00000013985,ENSRNOP00000015732,ENSRNOP00000016883,ENSRNOP00000021757,ENSRNOP00000022661,ENSRNOP00000024000,ENSRNOP00000024362,ENSRNOP00000027160,ENSRNOP00000027682,ENSRNOP00000027969,ENSRNOP00000030069,ENSRNOP00000030323,…	Aldh1a1,Aldh1a2,COX1,COX2,COX3,CYTB,Cort,Cpt1b,Cyct,Cyp17a1,Cyp19a1,Cyp1b1,Cyp2b3,Cyp2d4,Cyp2e1,Cyp2f4,Cyp4a1,Cyp4a2,Cyp4b1,Cyp4x1,Fasn,Fth1,Ido1,Lipf,Maoa,Maob,Msra,Msrb2,ND1,ND2,ND4,ND4L,ND5,Nos1,Nos3,Pah,Phyh,Pparg,Ppp1r1a,Prdx6,Tdo2,Th,Tph1,Tph2
GO.1901362	organic cyclic compound biosynthetic process	62	2.45e-13	ENSRNOP00000000212,ENSRNOP00000002174,ENSRNOP00000003779,ENSRNOP00000004269,ENSRNOP00000004326,ENSRNOP00000004911,ENSRNOP00000005085,ENSRNOP00000005157,ENSRNOP00000005213,ENSRNOP00000005389,ENSRNOP00000005844,ENSRNOP00000006117,ENSRNOP00000006618,ENSRNOP00000006789,ENSRNOP00000007079,ENSRNOP00000007771,ENSRNOP00000009081,ENSRNOP00000009564,ENSRNOP00000009777,ENSRNOP00000011005,ENSRNOP00000011339,…	ATP6,ATP8,Aanat,Acot7,Adcy10,Adcy2,Adcy3,Adcy4,Adcy5,Adcy6,Adcy8,Ahr,Ankrd1,Atf2,Atf3,Atf4,Atf5,Baat,Batf,Bhlhe40,Creb3l1,Creb3l2,Creb3l3,Crebbp,Crem,Crtc1,Crtc2,Cyp17a1,Cyp19a1,Cyp2d4,Ddc,Gucy1a2,Gucy1a3,Gucy1b2,Gucy1b3,Gucy2c,Gucy2d,Gucy2f,Hdc,Hipk1,Jdp2,Lias,Lipe,Mat1a,Mat2a,Mat2b,Nono,Nppa,Npr1,Npr2,Nr5a1,Nt5e,Padi4,Pah,Pparg,Rxra,Rxrb,Rxrg,Th,Tph1,Tph2,Uck2
GO.0032502	developmental process	98	3.85e-13	ENSRNOP00000000181,ENSRNOP00000000212,ENSRNOP00000001211,ENSRNOP00000002174,ENSRNOP00000002899,ENSRNOP00000003630,ENSRNOP00000003779,ENSRNOP00000004172,ENSRNOP00000004351,ENSRNOP00000005085,ENSRNOP00000006117,ENSRNOP00000006128,ENSRNOP00000006618,ENSRNOP00000007577,ENSRNOP00000007771,ENSRNOP00000008416,ENSRNOP00000008759,ENSRNOP00000009081,ENSRNOP00000009511,ENSRNOP00000009564,ENSRNOP00000009777,…	ATP6,Adcy6,Adm2,Ahr,Akap5,Arg1,Arg2,Asah1,Asl,Aspa,Ass1,Atf2,Atf3,Atf5,B3gnt5,Baat,Batf,Bcat2,Bhlhe40,COX1,COX2,CYTB,Comt,Creb1,Creb3l1,Creb3l2,Crtc1,Csrp3,Cyp17a1,Cyp19a1,Cyp1a1,Cyp1a2,Cyp1b1,Cyp4a1,Cyp4a2,Ddc,Enpp1,Farp1,Fasn,Fxyd1,Gatm,Gba2,Hcn1,Hcn2,Hdc,Kcnh2,Lbp,Lias,Lipc,Lpcat1,Lzts1,Maob,Mgp,Msra,Myl2,ND4,Nos1,Nos3,Nppa,Npr2,Nt5e,Padi4,Pafah1b2,Pafah1b3,Pde1b,Pde2a,Pde3a,Pde3b,Pde5a,Pla2g2…
GO.0065007	biological regulation	138	4.4e-13	ENSRNOP00000000212,ENSRNOP00000000718,ENSRNOP00000000750,ENSRNOP00000001075,ENSRNOP00000001160,ENSRNOP00000001234,ENSRNOP00000001525,ENSRNOP00000001559,ENSRNOP00000002381,ENSRNOP00000003630,ENSRNOP00000004172,ENSRNOP00000004248,ENSRNOP00000004269,ENSRNOP00000005209,ENSRNOP00000005389,ENSRNOP00000005671,ENSRNOP00000006128,ENSRNOP00000006469,ENSRNOP00000006618,ENSRNOP00000006789,ENSRNOP00000007032,…	Aanat,Ace2,Adc,Adcy2,Adcy3,Adcy4,Adcy5,Adcy8,Ahr,Akap7,Arg1,Arg2,Asip,Aspa,Ass1,Bcat2,Bhlhe40,COX2,Cel,Cnga1,Cnga2,Cnga4,Comt,Cort,Crabp2,Creb3l1,Creb3l2,Creb3l3,Crebbp,Crtc2,Csrp3,Cyct,Cyp17a1,Cyp19a1,Cyp1a1,Cyp1a2,Cyp1b1,Farp1,Fth1,Glul,Gnat3,Got1,Gpha2,Gucy1a2,Gucy1a3,Gucy1b2,Gucy1b3,Gucy2c,Gucy2d,Gucy2f,Hba-a2,Hcn1,Hcn2,Hipk1,Hrh4,Hspa1a,Itpr1,Kcne3,Kcnh1,Kcnh2,Kcnh3,Kcnh4,Kcnh6,Kcnh7,Kcnh8,L…
GO.0071495	cellular response to endogenous stimulus	45	4.46e-13	ENSRNOP00000000212,ENSRNOP00000001211,ENSRNOP00000001525,ENSRNOP00000002712,ENSRNOP00000004956,ENSRNOP00000005671,ENSRNOP00000006618,ENSRNOP00000008416,ENSRNOP00000009511,ENSRNOP00000010630,ENSRNOP00000011837,ENSRNOP00000012075,ENSRNOP00000012892,ENSRNOP00000013058,ENSRNOP00000014948,ENSRNOP00000015083,ENSRNOP00000015221,ENSRNOP00000015498,ENSRNOP00000016142,ENSRNOP00000017651,ENSRNOP00000017911,…	Aanat,Ahr,Akap5,Ankrd1,Arg1,Arg2,Asip,Asl,Ass1,Calca,Col3a1,Creb1,Cyp17a1,Cyp19a1,Cyp1b1,Ddc,Got1,Hcn1,Hcn2,Hcn3,Itpr1,Lipc,Mtr,Nos1,Nos3,Nr5a1,Pde2a,Pde3a,Pde3b,Pla2g1b,Ptger2,Rap1a,Rap1b,Rapgef2,Rapgef3,Rapgef4,Rxra,Rxrb,Th,Tshr,Ugt1a1,Ugt1a8,Ugt2b15,Ugt2b17,Vim
GO.0006643	membrane lipid metabolic process	16	6.71e-13	ENSRNOP00000000133,ENSRNOP00000004113,ENSRNOP00000008973,ENSRNOP00000010551,ENSRNOP00000015207,ENSRNOP00000016688,ENSRNOP00000022002,ENSRNOP00000026996,ENSRNOP00000027682,ENSRNOP00000029296,ENSRNOP00000032963,ENSRNOP00000035922,ENSRNOP00000042305,ENSRNOP00000060195,ENSRNOP00000061222,ENSRNOP00000063609	Asah2,Cyp1b1,Gba2,Pigc,Pigl,Pigm,Pigs,Pigu,Pigv,Pigw,Pigx,Pigy,Pla2g15,Pnliprp2,Sphk1,Th
GO.0071310	cellular response to organic substance	55	6.74e-13	ENSRNOP00000000212,ENSRNOP00000001211,ENSRNOP00000001525,ENSRNOP00000002712,ENSRNOP00000004956,ENSRNOP00000005671,ENSRNOP00000006618,ENSRNOP00000007771,ENSRNOP00000008416,ENSRNOP00000009511,ENSRNOP00000010630,ENSRNOP00000011837,ENSRNOP00000012075,ENSRNOP00000012892,ENSRNOP00000013058,ENSRNOP00000014948,ENSRNOP00000015083,ENSRNOP00000015221,ENSRNOP00000015498,ENSRNOP00000016142,ENSRNOP00000017338,…	Aanat,Ahr,Akap5,Aldh1a2,Arg1,Arg2,Asip,Asl,Ass1,Atf4,Calca,Col3a1,Creb1,Creb3l1,Creb3l2,Creb3l3,Cyp17a1,Cyp19a1,Cyp1a1,Cyp1b1,Ddc,Fasn,Got1,Hcn1,Hcn2,Hcn3,Itpr1,Lipc,Mtr,Nos1,Nos3,Npr2,Nr5a1,Pde1b,Pde2a,Pde3a,Pde3b,Pla2g1b,Ptger2,Rap1a,Rap1b,Rapgef2,Rapgef3,Rapgef4,Rxra,Rxrb,Sparc,Sphk1,Th,Tshr,Ugt1a1,Ugt1a8,Ugt2b15,Ugt2b17,Vim
GO.0044767	single-organism developmental process	97	7.11e-13	ENSRNOP00000000181,ENSRNOP00000000212,ENSRNOP00000001211,ENSRNOP00000002174,ENSRNOP00000002899,ENSRNOP00000003630,ENSRNOP00000003779,ENSRNOP00000004172,ENSRNOP00000004351,ENSRNOP00000005085,ENSRNOP00000006117,ENSRNOP00000006128,ENSRNOP00000006618,ENSRNOP00000007577,ENSRNOP00000007771,ENSRNOP00000008416,ENSRNOP00000008759,ENSRNOP00000009081,ENSRNOP00000009511,ENSRNOP00000009564,ENSRNOP00000009777,…	ATP6,Adcy6,Adm2,Ahr,Akap5,Arg1,Arg2,Asah1,Asl,Aspa,Ass1,Atf2,Atf3,Atf5,B3gnt5,Baat,Batf,Bcat2,Bhlhe40,COX1,COX2,CYTB,Creb1,Creb3l1,Creb3l2,Crtc1,Csrp3,Cyp17a1,Cyp19a1,Cyp1a1,Cyp1a2,Cyp1b1,Cyp4a1,Cyp4a2,Ddc,Enpp1,Farp1,Fasn,Fxyd1,Gatm,Gba2,Hcn1,Hcn2,Hdc,Kcnh2,Lbp,Lias,Lipc,Lpcat1,Lzts1,Maob,Mgp,Msra,Myl2,ND4,Nos1,Nos3,Nppa,Npr2,Nt5e,Padi4,Pafah1b2,Pafah1b3,Pde1b,Pde2a,Pde3a,Pde3b,Pde5a,Pla2g2a,Pla…
GO.0010035	response to inorganic substance	38	8.25e-13	ENSRNOP00000000181,ENSRNOP00000000212,ENSRNOP00000001211,ENSRNOP00000003630,ENSRNOP00000005157,ENSRNOP00000005209,ENSRNOP00000006789,ENSRNOP00000007577,ENSRNOP00000012075,ENSRNOP00000012137,ENSRNOP00000012892,ENSRNOP00000013058,ENSRNOP00000014151,ENSRNOP00000015057,ENSRNOP00000015083,ENSRNOP00000015221,ENSRNOP00000016142,ENSRNOP00000016883,ENSRNOP00000017486,ENSRNOP00000017531,ENSRNOP00000017911,…	Aanat,Ada,Adcy8,Arg1,Arg2,Asl,Ass1,Atf4,COX1,CYTB,Creb1,Cryab,Cyp19a1,Cyp1a1,Cyp1a2,Cyp1b1,Cyp2e1,Gatm,Hcn1,Kcnh1,Lcat,Lipc,Maob,Mgp,ND5,Nos1,Nos3,Nt5e,Pde1c,Pla2g4a,Pparg,Rxra,Sparc,Sphk1,Tat,Th,Tph2,Vim
GO.0019438	aromatic compound biosynthetic process	58	1.24e-12	ENSRNOP00000002174,ENSRNOP00000004269,ENSRNOP00000004326,ENSRNOP00000004911,ENSRNOP00000005085,ENSRNOP00000005157,ENSRNOP00000005213,ENSRNOP00000005389,ENSRNOP00000005844,ENSRNOP00000006117,ENSRNOP00000006618,ENSRNOP00000006789,ENSRNOP00000007079,ENSRNOP00000007771,ENSRNOP00000009081,ENSRNOP00000009564,ENSRNOP00000011005,ENSRNOP00000011339,ENSRNOP00000011563,ENSRNOP00000011880,ENSRNOP00000012137,…	ATP6,ATP8,Aanat,Acot7,Adcy10,Adcy2,Adcy3,Adcy4,Adcy5,Adcy6,Adcy8,Ahr,Ankrd1,Atf2,Atf3,Atf4,Atf5,Batf,Bhlhe40,Creb3l1,Creb3l2,Creb3l3,Crebbp,Crem,Crtc1,Crtc2,Cyp2d4,Ddc,Gucy1a2,Gucy1a3,Gucy1b2,Gucy1b3,Gucy2c,Gucy2d,Gucy2f,Hdc,Hipk1,Jdp2,Lipe,Mat1a,Mat2a,Mat2b,Nono,Nppa,Npr1,Npr2,Nr5a1,Nt5e,Padi4,Pah,Pparg,Rxra,Rxrb,Rxrg,Th,Tph1,Tph2,Uck2
GO.0010038	response to metal ion	32	1.51e-12	ENSRNOP00000000181,ENSRNOP00000000212,ENSRNOP00000001211,ENSRNOP00000003630,ENSRNOP00000005157,ENSRNOP00000005209,ENSRNOP00000006789,ENSRNOP00000007577,ENSRNOP00000012075,ENSRNOP00000012137,ENSRNOP00000013058,ENSRNOP00000015057,ENSRNOP00000015083,ENSRNOP00000015221,ENSRNOP00000016142,ENSRNOP00000017486,ENSRNOP00000017531,ENSRNOP00000017911,ENSRNOP00000018326,ENSRNOP00000021653,ENSRNOP00000022721,…	Aanat,Adcy8,Arg1,Arg2,Asl,Ass1,Atf4,COX1,CYTB,Creb1,Cyp19a1,Cyp1a1,Cyp1a2,Gatm,Hcn1,Kcnh1,Lcat,Lipc,Maob,Mgp,Nos1,Nos3,Nt5e,Pde1c,Pla2g4a,Pparg,Sparc,Sphk1,Tat,Th,Tph2,Vim
GO.1901615	organic hydroxy compound metabolic process	29	1.51e-12	ENSRNOP00000000212,ENSRNOP00000001525,ENSRNOP00000005157,ENSRNOP00000009777,ENSRNOP00000011880,ENSRNOP00000014572,ENSRNOP00000020307,ENSRNOP00000021757,ENSRNOP00000022002,ENSRNOP00000022309,ENSRNOP00000022359,ENSRNOP00000022715,ENSRNOP00000024000,ENSRNOP00000024111,ENSRNOP00000026583,ENSRNOP00000026996,ENSRNOP00000027160,ENSRNOP00000027682,ENSRNOP00000027911,ENSRNOP00000029296,ENSRNOP00000041885,…	Aldh1a1,Aldh1a2,Baat,Cel,Comt,Cyp17a1,Cyp19a1,Cyp1b1,Cyp2d4,Ddc,Gba2,Got1,Hdc,Lcat,Lipc,Lipe,Lpcat1,Lpcat2,Maoa,Npr1,Pde1b,Pla2g15,Pla2g1b,Pla2g5,Plb1,Sphk1,Th,Tph1,Tph2
GO.0065008	regulation of biological quality	72	1.9e-12	ENSRNOP00000000212,ENSRNOP00000000718,ENSRNOP00000001160,ENSRNOP00000002174,ENSRNOP00000003630,ENSRNOP00000004172,ENSRNOP00000004351,ENSRNOP00000005209,ENSRNOP00000006469,ENSRNOP00000008759,ENSRNOP00000009564,ENSRNOP00000009920,ENSRNOP00000010816,ENSRNOP00000011837,ENSRNOP00000012137,ENSRNOP00000013058,ENSRNOP00000013275,ENSRNOP00000013800,ENSRNOP00000014151,ENSRNOP00000014572,ENSRNOP00000015134,…	Aanat,Ada,Adcy6,Adm2,Atf2,Bcat2,Bhlhe40,COX2,Cel,Cnga1,Cnga2,Cnga4,Comt,Crabp2,Crtc1,Crtc2,Cyp17a1,Cyp19a1,Cyp1a1,Cyp1b1,Fth1,Glul,Got1,Hba-a2,Hcn1,Hcn2,Hcn3,Hrh4,Itpr1,Kcne3,Kcnh1,Kcnh2,Kcnh3,Kcnh4,Kcnh5,Kcnh6,Kcnh7,Kcnh8,Lbp,Lipg,Lpcat1,Lpl,Lzts1,Maoa,Maob,Myl3,Nos1,Nos3,Npr1,Nr5a1,Pde1b,Pde2a,Pde3a,Pde5a,Pla2g4a,Pla2g6,Plb1,Pparg,Ptgdr,Rap1a,Rapgef2,Rapgef3,Slc16a10,Slc16a2,Slc4a7,Slc9a3r1,Slc…
GO.0007275	multicellular organismal development	88	2.12e-12	ENSRNOP00000000181,ENSRNOP00000000212,ENSRNOP00000001211,ENSRNOP00000002174,ENSRNOP00000002899,ENSRNOP00000003630,ENSRNOP00000003779,ENSRNOP00000004172,ENSRNOP00000004351,ENSRNOP00000006117,ENSRNOP00000006128,ENSRNOP00000006618,ENSRNOP00000007577,ENSRNOP00000007771,ENSRNOP00000008416,ENSRNOP00000008759,ENSRNOP00000009564,ENSRNOP00000009777,ENSRNOP00000010630,ENSRNOP00000011005,ENSRNOP00000011563,…	Ada,Adcy6,Adm2,Ahr,Akap5,Arg1,Arg2,Asah1,Asl,Aspa,Ass1,Atf2,Atf5,B3gnt5,Baat,Batf,Bcat2,Bhlhe40,COX1,COX2,CYTB,Calca,Creb1,Creb3l1,Creb3l2,Crtc1,Cryab,Csrp3,Cyp17a1,Cyp19a1,Cyp1a1,Cyp1a2,Cyp1b1,Cyp4a1,Cyp4a2,Ddc,Enpp1,Farp1,Fasn,Fxyd1,Gatm,Gba2,Hcn2,Kcnh2,Lbp,Lias,Lipc,Lpcat1,Lzts1,Maob,Mgp,Myl2,ND4,Nos3,Nppa,Npr2,Nt5e,Pafah1b2,Pafah1b3,Pde1b,Pde3b,Pde5a,Pla2g4a,Pnlip,Pnliprp1,Pnliprp2,Prkacb,Prk…
GO.0048731	system development	81	2.12e-12	ENSRNOP00000000181,ENSRNOP00000000212,ENSRNOP00000001211,ENSRNOP00000002174,ENSRNOP00000003630,ENSRNOP00000003779,ENSRNOP00000004172,ENSRNOP00000004351,ENSRNOP00000006117,ENSRNOP00000006128,ENSRNOP00000006618,ENSRNOP00000007577,ENSRNOP00000008416,ENSRNOP00000008759,ENSRNOP00000009564,ENSRNOP00000009777,ENSRNOP00000010630,ENSRNOP00000011005,ENSRNOP00000011563,ENSRNOP00000011837,ENSRNOP00000012075,…	Ada,Adcy6,Adm2,Ahr,Akap5,Arg1,Arg2,Asah1,Asl,Aspa,Ass1,Atf2,Atf5,B3gnt5,Baat,Batf,Bcat2,Bhlhe40,COX1,COX2,CYTB,Creb1,Creb3l2,Crtc1,Cryab,Csrp3,Cyp17a1,Cyp19a1,Cyp1a1,Cyp1a2,Cyp1b1,Cyp4a1,Cyp4a2,Enpp1,Farp1,Fasn,Fxyd1,Gatm,Gba2,Hcn2,Kcnh2,Lbp,Lias,Lipc,Lpcat1,Lzts1,Maob,Mgp,Myl2,ND4,Nos3,Nppa,Npr2,Nt5e,Pafah1b2,Pafah1b3,Pde1b,Pde3b,Pde5a,Pla2g4a,Pnliprp1,Prkacb,Prkar1a,Prmt3,Ptger2,Rap1a,Rapgef2,R…
GO.0097164	ammonium ion metabolic process	18	3.23e-12	ENSRNOP00000001525,ENSRNOP00000005157,ENSRNOP00000011880,ENSRNOP00000020307,ENSRNOP00000022359,ENSRNOP00000022715,ENSRNOP00000024111,ENSRNOP00000026996,ENSRNOP00000027682,ENSRNOP00000029296,ENSRNOP00000041885,ENSRNOP00000043148,ENSRNOP00000047403,ENSRNOP00000052147,ENSRNOP00000052959,ENSRNOP00000059346,ENSRNOP00000063784,ENSRNOP00000064520	Adc,Comt,Cyp2d4,Ddc,Hdc,Lipc,Lpcat1,Lpcat2,Maoa,Npr1,Pde1b,Pla2g15,Pla2g1b,Pla2g5,Sphk1,Th,Tph1,Tph2
GO.0046486	glycerolipid metabolic process	22	3.62e-12	ENSRNOP00000000133,ENSRNOP00000001525,ENSRNOP00000004113,ENSRNOP00000008973,ENSRNOP00000010551,ENSRNOP00000015207,ENSRNOP00000016543,ENSRNOP00000016883,ENSRNOP00000021812,ENSRNOP00000022359,ENSRNOP00000022715,ENSRNOP00000022827,ENSRNOP00000024111,ENSRNOP00000025826,ENSRNOP00000026996,ENSRNOP00000027911,ENSRNOP00000032963,ENSRNOP00000035922,ENSRNOP00000042305,ENSRNOP00000047403,ENSRNOP00000059889,…	Aoc3,Ces1d,Cyp2e1,Lipc,Lipe,Lpcat1,Lpcat2,Lpl,Pigc,Pigl,Pigm,Pigs,Pigu,Pigv,Pigw,Pigx,Pigy,Pla2g15,Pla2g1b,Pla2g2a,Pla2g5,Pnpla2
GO.0009063	cellular amino acid catabolic process	16	4.11e-12	ENSRNOP00000005844,ENSRNOP00000006971,ENSRNOP00000009230,ENSRNOP00000015083,ENSRNOP00000015732,ENSRNOP00000015956,ENSRNOP00000017911,ENSRNOP00000021193,ENSRNOP00000021657,ENSRNOP00000021865,ENSRNOP00000022309,ENSRNOP00000022721,ENSRNOP00000024041,ENSRNOP00000028474,ENSRNOP00000050320,ENSRNOP00000062735	Arg1,Arg2,Bcat1,Bcat2,Ccbl1,Got1,Got2,Hal,Ido1,Mtrr,Nos1,Padi3,Pah,Pccb,Tat,Tdo2
GO.0048513	organ development	65	4.69e-12	ENSRNOP00000000181,ENSRNOP00000000212,ENSRNOP00000001211,ENSRNOP00000002174,ENSRNOP00000003630,ENSRNOP00000004172,ENSRNOP00000004351,ENSRNOP00000006117,ENSRNOP00000006618,ENSRNOP00000007577,ENSRNOP00000008416,ENSRNOP00000008759,ENSRNOP00000009777,ENSRNOP00000010630,ENSRNOP00000011005,ENSRNOP00000011563,ENSRNOP00000011837,ENSRNOP00000012075,ENSRNOP00000012892,ENSRNOP00000013058,ENSRNOP00000013463,…	Ada,Ahr,Akap5,Ankrd1,Arg1,Arg2,Asah1,Asl,Ass1,Atf2,Baat,Batf,Bcat2,COX1,COX2,CYTB,Creb1,Creb3l2,Cryab,Csrp3,Cyp17a1,Cyp19a1,Cyp1a1,Cyp1a2,Cyp1b1,Cyp4a1,Cyp4a2,Enpp1,Fasn,Fxyd1,Gatm,Hcn2,Kcnh2,Lbp,Lipc,Lpcat1,Maob,Mgp,Myl2,ND4,Nos3,Nppa,Npr2,Nt5e,Pafah1b2,Pafah1b3,Pde1b,Pla2g4a,Pnliprp1,Prkar1a,Rap1a,Rapgef2,Rapgef3,Rapgef4,Rxra,Rxrg,Slc38a3,Slc4a7,Slc9a3r1,Slc9a3r2,Stk11,Tmem132a,Tph1,Ugt1a1,Vim
GO.0048545	response to steroid hormone	39	4.95e-12	ENSRNOP00000000212,ENSRNOP00000001211,ENSRNOP00000003630,ENSRNOP00000005157,ENSRNOP00000006117,ENSRNOP00000006618,ENSRNOP00000007577,ENSRNOP00000011837,ENSRNOP00000012075,ENSRNOP00000012644,ENSRNOP00000012892,ENSRNOP00000013058,ENSRNOP00000015083,ENSRNOP00000015221,ENSRNOP00000017486,ENSRNOP00000017651,ENSRNOP00000017911,ENSRNOP00000019637,ENSRNOP00000021653,ENSRNOP00000021757,ENSRNOP00000022309,…	Aanat,Ahr,Aldh1a1,Aldh1a2,Arg1,Arg2,Asl,Ass1,Cryab,Cyp17a1,Cyp19a1,Cyp1a2,Cyp1b1,Got1,Hcn2,Hcn4,Lcat,Lipc,Maob,Mgp,Nos1,Nos3,Nr5a1,Pde5a,Pla2g4a,Pnliprp1,Pnliprp2,Ptger2,Rxra,Rxrb,Rxrg,Sparc,Sphk1,Tat,Th,Tph2,Ugt1a1,Ugt2b17,Vim
GO.0070887	cellular response to chemical stimulus	60	4.95e-12	ENSRNOP00000000212,ENSRNOP00000001211,ENSRNOP00000001525,ENSRNOP00000002712,ENSRNOP00000004956,ENSRNOP00000005157,ENSRNOP00000005209,ENSRNOP00000005213,ENSRNOP00000005671,ENSRNOP00000006618,ENSRNOP00000006789,ENSRNOP00000007771,ENSRNOP00000008416,ENSRNOP00000009511,ENSRNOP00000010630,ENSRNOP00000011837,ENSRNOP00000011880,ENSRNOP00000012075,ENSRNOP00000012892,ENSRNOP00000013058,ENSRNOP00000015083,…	Aanat,Adcy8,Ahr,Akap5,Aldh1a2,Arg1,Arg2,As3mt,Asip,Asl,Ass1,Col3a1,Creb3l1,Creb3l2,Creb3l3,Cyp17a1,Cyp19a1,Cyp1b1,Cyp2b3,Cyp2d4,Cyp2e1,Cyp2f4,Ddc,Fasn,Got1,Hcn1,Hcn2,Hcn3,Itpr1,Kcnh1,Lipc,Mtr,Nos1,Nos3,Npr2,Nr5a1,Pde1b,Pde2a,Pde3a,Pde3b,Pla2g1b,Ptger2,Rap1a,Rap1b,Rapgef2,Rapgef3,Rapgef4,Rxra,Rxrb,Sparc,Sphk1,Th,Tph2,Tshr,Uck2,Ugt1a1,Ugt1a8,Ugt2b15,Ugt2b17,Vim
GO.0048856	anatomical structure development	87	5.5e-12	ENSRNOP00000000181,ENSRNOP00000000212,ENSRNOP00000001211,ENSRNOP00000002174,ENSRNOP00000003630,ENSRNOP00000003779,ENSRNOP00000004172,ENSRNOP00000004351,ENSRNOP00000006117,ENSRNOP00000006128,ENSRNOP00000006618,ENSRNOP00000007577,ENSRNOP00000008416,ENSRNOP00000008759,ENSRNOP00000009081,ENSRNOP00000009511,ENSRNOP00000009564,ENSRNOP00000009777,ENSRNOP00000010630,ENSRNOP00000011005,ENSRNOP00000011563,…	Ada,Adcy6,Adm2,Ahr,Akap5,Arg1,Arg2,Asah1,Asl,Aspa,Ass1,Atf2,Atf5,B3gnt5,Baat,Batf,Bcat2,Bhlhe40,COX1,COX2,CYTB,Creb1,Creb3l2,Crtc1,Cryab,Csrp3,Cyp17a1,Cyp19a1,Cyp1a1,Cyp1a2,Cyp1b1,Cyp4a1,Cyp4a2,Enpp1,Farp1,Fasn,Fxyd1,Gatm,Gba2,Hcn2,Hdc,Kcnh2,Lbp,Lias,Lipc,Lpcat1,Lzts1,Maob,Mgp,Myl2,ND4,Nos3,Nppa,Npr2,Nt5e,Padi4,Pafah1b2,Pafah1b3,Pde1b,Pde2a,Pde3a,Pde3b,Pde5a,Pla2g2a,Pla2g4a,Pnliprp1,Prkacb,Prkar1…
GO.0046395	carboxylic acid catabolic process	20	5.63e-12	ENSRNOP00000005844,ENSRNOP00000006971,ENSRNOP00000009230,ENSRNOP00000013515,ENSRNOP00000013985,ENSRNOP00000014213,ENSRNOP00000015083,ENSRNOP00000015732,ENSRNOP00000015956,ENSRNOP00000017911,ENSRNOP00000021193,ENSRNOP00000021657,ENSRNOP00000021865,ENSRNOP00000022309,ENSRNOP00000022721,ENSRNOP00000024041,ENSRNOP00000024362,ENSRNOP00000028474,ENSRNOP00000050320,ENSRNOP00000062735	Acot2,Acot7,Arg1,Arg2,Bcat1,Bcat2,Ccbl1,Cpt1b,Got1,Got2,Hal,Ido1,Mtrr,Nos1,Padi3,Pah,Pccb,Phyh,Tat,Tdo2
GO.1990267	response to transition metal nanoparticle	22	7.62e-12	ENSRNOP00000000181,ENSRNOP00000001211,ENSRNOP00000003630,ENSRNOP00000011837,ENSRNOP00000012075,ENSRNOP00000012644,ENSRNOP00000015083,ENSRNOP00000015221,ENSRNOP00000016142,ENSRNOP00000017911,ENSRNOP00000018326,ENSRNOP00000022721,ENSRNOP00000024430,ENSRNOP00000026473,ENSRNOP00000026583,ENSRNOP00000027160,ENSRNOP00000027682,ENSRNOP00000027785,ENSRNOP00000039048,ENSRNOP00000047403,ENSRNOP00000047954,…	Aanat,Arg1,Arg2,Asl,Ass1,Atf4,COX1,CYTB,Creb1,Cyp17a1,Cyp1a1,Gatm,Hcn1,Hcn2,Hcn3,Hcn4,Lcat,Lipc,Pla2g4a,Tat,Th,Vim
GO.0050789	regulation of biological process	129	9.11e-12	ENSRNOP00000000212,ENSRNOP00000000750,ENSRNOP00000001075,ENSRNOP00000001160,ENSRNOP00000001234,ENSRNOP00000001525,ENSRNOP00000001559,ENSRNOP00000002381,ENSRNOP00000003630,ENSRNOP00000004248,ENSRNOP00000004269,ENSRNOP00000005209,ENSRNOP00000005389,ENSRNOP00000005671,ENSRNOP00000006128,ENSRNOP00000006469,ENSRNOP00000006618,ENSRNOP00000006789,ENSRNOP00000007032,ENSRNOP00000007079,ENSRNOP00000007577,…	Aanat,Ace2,Adc,Adcy2,Adcy3,Adcy4,Adcy5,Adcy8,Ahr,Akap7,Aldh1a1,Aldh1a2,Arg1,Arg2,Asip,Aspa,Ass1,Bhlhe40,Cnga1,Cnga2,Cnga4,Comt,Cort,Creb3l1,Creb3l2,Creb3l3,Crebbp,Crtc2,Csrp3,Cyct,Cyp17a1,Cyp19a1,Cyp1a1,Cyp1a2,Cyp1b1,Farp1,Fth1,Glul,Gnat3,Gpha2,Gucy1a2,Gucy1a3,Gucy1b2,Gucy1b3,Gucy2c,Gucy2d,Gucy2f,Hba-a2,Hcn1,Hcn2,Hipk1,Hrh4,Hspa1a,Itpr1,Kcne3,Kcnh1,Kcnh2,Kcnh3,Kcnh4,Kcnh6,Kcnh8,Lbp,Lipc,Lipg,Lpar…
GO.0018130	heterocycle biosynthetic process	56	1.08e-11	ENSRNOP00000002174,ENSRNOP00000003779,ENSRNOP00000004269,ENSRNOP00000004326,ENSRNOP00000004911,ENSRNOP00000005085,ENSRNOP00000005157,ENSRNOP00000005213,ENSRNOP00000005389,ENSRNOP00000006117,ENSRNOP00000006618,ENSRNOP00000006789,ENSRNOP00000007079,ENSRNOP00000007771,ENSRNOP00000009081,ENSRNOP00000009564,ENSRNOP00000011005,ENSRNOP00000011339,ENSRNOP00000011563,ENSRNOP00000012137,ENSRNOP00000012212,…	ATP6,ATP8,Aanat,Acot7,Adcy10,Adcy2,Adcy3,Adcy4,Adcy5,Adcy6,Adcy8,Ahr,Ankrd1,Atf2,Atf3,Atf4,Atf5,Batf,Bhlhe40,Creb3l1,Creb3l2,Creb3l3,Crebbp,Crem,Crtc1,Crtc2,Ddc,Gucy1a2,Gucy1a3,Gucy1b2,Gucy1b3,Gucy2c,Gucy2d,Gucy2f,Hdc,Hipk1,Jdp2,Lias,Lipe,Mat1a,Mat2a,Mat2b,Nono,Nppa,Npr1,Npr2,Nr5a1,Nt5e,Padi4,Pparg,Rxra,Rxrb,Rxrg,Tph1,Tph2,Uck2
GO.0006182	cGMP biosynthetic process	10	2.45e-11	ENSRNOP00000011005,ENSRNOP00000012212,ENSRNOP00000012948,ENSRNOP00000017190,ENSRNOP00000020307,ENSRNOP00000020513,ENSRNOP00000021802,ENSRNOP00000040361,ENSRNOP00000049500,ENSRNOP00000062785	Gucy1a2,Gucy1a3,Gucy1b2,Gucy1b3,Gucy2c,Gucy2d,Gucy2f,Nppa,Npr1,Npr2
GO.0006644	phospholipid metabolic process	21	3.24e-11	ENSRNOP00000000133,ENSRNOP00000003630,ENSRNOP00000004113,ENSRNOP00000004237,ENSRNOP00000008973,ENSRNOP00000010551,ENSRNOP00000011237,ENSRNOP00000015207,ENSRNOP00000017090,ENSRNOP00000017454,ENSRNOP00000022359,ENSRNOP00000022715,ENSRNOP00000026996,ENSRNOP00000030323,ENSRNOP00000032963,ENSRNOP00000035922,ENSRNOP00000042305,ENSRNOP00000047403,ENSRNOP00000057888,ENSRNOP00000060195,ENSRNOP00000063609	Aspg,Lipc,Lpcat2,Lpcat3,Pigc,Pigl,Pigm,Pigs,Pigu,Pigv,Pigw,Pigx,Pigy,Pla2g10,Pla2g15,Pla2g4a,Pla2g5,Plb1,Pnliprp2,Ppap2b,Prdx6
GO.0006506	GPI anchor biosynthetic process	9	4.56e-11	ENSRNOP00000000133,ENSRNOP00000004113,ENSRNOP00000008973,ENSRNOP00000010551,ENSRNOP00000015207,ENSRNOP00000032963,ENSRNOP00000035922,ENSRNOP00000042305,ENSRNOP00000060195	Pigc,Pigl,Pigm,Pigs,Pigu,Pigv,Pigw,Pigx,Pigy
GO.0044283	small molecule biosynthetic process	26	5.9e-11	ENSRNOP00000000181,ENSRNOP00000001525,ENSRNOP00000003779,ENSRNOP00000005844,ENSRNOP00000009230,ENSRNOP00000009777,ENSRNOP00000012075,ENSRNOP00000013582,ENSRNOP00000014213,ENSRNOP00000015134,ENSRNOP00000015336,ENSRNOP00000015956,ENSRNOP00000021193,ENSRNOP00000022043,ENSRNOP00000022359,ENSRNOP00000022715,ENSRNOP00000023973,ENSRNOP00000024041,ENSRNOP00000026473,ENSRNOP00000028474,ENSRNOP00000029296,…	Acot7,Ass1,Baat,Bcat1,Bcat2,Bhmt,Bhmt2,Crabp2,Cyp1a1,Cyp4a1,Cyp4a2,Fasn,Gatm,Glul,Got2,Lias,Lpcat2,Mtr,Mtrr,Olah,Padi3,Pah,Pla2g1b,Pla2g5,Pnp,Sphk1
GO.0009605	response to external stimulus	54	6.3e-11	ENSRNOP00000000181,ENSRNOP00000001211,ENSRNOP00000001525,ENSRNOP00000002316,ENSRNOP00000002899,ENSRNOP00000003630,ENSRNOP00000003779,ENSRNOP00000004956,ENSRNOP00000005157,ENSRNOP00000005209,ENSRNOP00000007577,ENSRNOP00000009564,ENSRNOP00000011005,ENSRNOP00000011563,ENSRNOP00000012075,ENSRNOP00000012892,ENSRNOP00000013058,ENSRNOP00000013515,ENSRNOP00000014151,ENSRNOP00000014948,ENSRNOP00000015083,…	Aanat,Abcc5,Abol1,Acot2,Ada,Aldh1a2,Ankrd1,Aoc3,Arg1,Arg2,Asl,Ass1,Atf4,Batf,Bhlhe40,CYTB,Calca,Col3a1,Crtc1,Cyp17a1,Cyp1a1,Cyp1a2,Cyp1b1,Gatm,Glul,Gucy2f,Kcnh1,Lbp,Lias,Lipc,Lipg,Maob,Mgp,Mtr,Nos1,Nos3,Nppa,Pde2a,Pde5a,Pla2g1b,Pla2g4a,Pla2g6,Pnliprp2,Ptger2,Rxra,Slc38a3,Sparc,Spata18,Sphk1,Th,Tph2,Ugt1a1,Ugt2b17,Vim
GO.0007154	cell communication	82	7.78e-11	ENSRNOP00000001559,ENSRNOP00000002899,ENSRNOP00000004326,ENSRNOP00000004351,ENSRNOP00000004956,ENSRNOP00000005209,ENSRNOP00000005389,ENSRNOP00000005671,ENSRNOP00000006117,ENSRNOP00000006618,ENSRNOP00000006789,ENSRNOP00000007032,ENSRNOP00000007738,ENSRNOP00000007771,ENSRNOP00000008300,ENSRNOP00000008416,ENSRNOP00000009511,ENSRNOP00000009625,ENSRNOP00000009920,ENSRNOP00000010816,ENSRNOP00000011563,…	Adcy10,Adcy2,Adcy3,Adcy4,Adcy5,Adcy6,Adcy8,Adm2,Ahr,Akap5,Aldh1a2,Asip,Batf,Calca,Col3a1,Comt,Cort,Creb1,Creb3l1,Creb3l2,Creb3l3,Crem,Cryab,Cyct,Cyp1b1,Glul,Gnat3,Gucy1a2,Gucy1a3,Gucy1b2,Gucy1b3,Gucy2c,Gucy2d,Gucy2f,Hcn4,Hrh4,Itpr1,Kcnh1,Kcnh2,Kcnh3,Kcnh4,Kcnh5,Kcnh6,Kcnh7,Kcnh8,Lpar6,Mrgprd,Mtr,Nos1,Nos3,Npvf,Nr5a1,Pde10a,Pde1b,Pde1c,Pde2a,Pde3a,Pde3b,Pde4a,Pde4b,Pde4c,Pde5a,Pde7a,Pde9a,Ppp1r1a,…
GO.1901606	alpha-amino acid catabolic process	14	8.38e-11	ENSRNOP00000005844,ENSRNOP00000006971,ENSRNOP00000009230,ENSRNOP00000015083,ENSRNOP00000015732,ENSRNOP00000015956,ENSRNOP00000017911,ENSRNOP00000021865,ENSRNOP00000022309,ENSRNOP00000022721,ENSRNOP00000024041,ENSRNOP00000028474,ENSRNOP00000050320,ENSRNOP00000062735	Arg1,Arg2,Bcat2,Ccbl1,Got1,Got2,Hal,Ido1,Mtrr,Nos1,Padi3,Pah,Tat,Tdo2
GO.0071407	cellular response to organic cyclic compound	29	1.3e-10	ENSRNOP00000001211,ENSRNOP00000006117,ENSRNOP00000006618,ENSRNOP00000009511,ENSRNOP00000011837,ENSRNOP00000012075,ENSRNOP00000012892,ENSRNOP00000013058,ENSRNOP00000015083,ENSRNOP00000015221,ENSRNOP00000016142,ENSRNOP00000017651,ENSRNOP00000017911,ENSRNOP00000025045,ENSRNOP00000025258,ENSRNOP00000026473,ENSRNOP00000026586,ENSRNOP00000027682,ENSRNOP00000027785,ENSRNOP00000032282,ENSRNOP00000037119,…	Aanat,Ahr,Ankrd1,Arg1,Arg2,Asl,Ass1,Cyp1a1,Cyp1b1,Hcn1,Hcn2,Hcn3,Itpr1,Nos1,Nos3,Nr5a1,Pde2a,Pde3a,Rap1a,Rap1b,Rapgef2,Rapgef3,Rxra,Rxrb,Rxrg,Th,Ugt1a1,Ugt1a8,Ugt2b17
GO.0007165	signal transduction	75	1.4e-10	ENSRNOP00000001559,ENSRNOP00000004326,ENSRNOP00000004351,ENSRNOP00000004956,ENSRNOP00000005209,ENSRNOP00000005389,ENSRNOP00000005671,ENSRNOP00000006117,ENSRNOP00000006618,ENSRNOP00000006789,ENSRNOP00000007032,ENSRNOP00000007738,ENSRNOP00000007771,ENSRNOP00000008300,ENSRNOP00000008416,ENSRNOP00000009511,ENSRNOP00000009625,ENSRNOP00000009920,ENSRNOP00000010816,ENSRNOP00000011563,ENSRNOP00000012137,…	Adcy10,Adcy2,Adcy3,Adcy4,Adcy5,Adcy6,Adcy8,Adm2,Ahr,Akap5,Aldh1a2,Asip,Batf,Calca,Col3a1,Cort,Creb1,Creb3l1,Creb3l2,Creb3l3,Crem,Cryab,Cyct,Cyp1b1,Gnat3,Gucy1a2,Gucy1a3,Gucy1b2,Gucy1b3,Gucy2c,Gucy2d,Gucy2f,Hrh4,Itpr1,Kcnh1,Kcnh2,Kcnh3,Kcnh4,Kcnh5,Kcnh6,Kcnh7,Kcnh8,Lpar6,Mrgprd,Nos1,Nos3,Npvf,Nr5a1,Pde10a,Pde1b,Pde1c,Pde2a,Pde3a,Pde3b,Pde4a,Pde4b,Pde4c,Pde5a,Pde7a,Pde9a,Pparg,Ppp1r1a,Rap1a,Rap1b,R…
GO.0034655	nucleobase-containing compound catabolic process	17	1.4e-10	ENSRNOP00000001559,ENSRNOP00000002381,ENSRNOP00000007738,ENSRNOP00000008300,ENSRNOP00000013582,ENSRNOP00000015057,ENSRNOP00000015498,ENSRNOP00000017531,ENSRNOP00000019637,ENSRNOP00000026457,ENSRNOP00000026586,ENSRNOP00000028838,ENSRNOP00000032282,ENSRNOP00000052147,ENSRNOP00000057815,ENSRNOP00000060777,ENSRNOP00000060834	Cyct,Itpa,Nt5e,Pde10a,Pde1b,Pde1c,Pde2a,Pde3a,Pde3b,Pde4a,Pde4b,Pde4c,Pde5a,Pde7a,Pde9a,Pigz,Pnp
GO.0046069	cGMP catabolic process	7	1.5e-10	ENSRNOP00000001559,ENSRNOP00000008300,ENSRNOP00000017531,ENSRNOP00000019637,ENSRNOP00000026586,ENSRNOP00000052147,ENSRNOP00000060834	Cyct,Pde10a,Pde1b,Pde1c,Pde2a,Pde5a,Pde9a
GO.0031960	response to corticosteroid	25	1.96e-10	ENSRNOP00000001211,ENSRNOP00000003630,ENSRNOP00000005157,ENSRNOP00000006618,ENSRNOP00000007577,ENSRNOP00000011837,ENSRNOP00000012075,ENSRNOP00000012644,ENSRNOP00000012892,ENSRNOP00000013058,ENSRNOP00000015083,ENSRNOP00000015221,ENSRNOP00000017486,ENSRNOP00000017911,ENSRNOP00000022309,ENSRNOP00000022721,ENSRNOP00000024164,ENSRNOP00000025045,ENSRNOP00000026583,ENSRNOP00000027682,ENSRNOP00000043466,…	Aanat,Ahr,Arg1,Arg2,Asl,Ass1,Cyp1b1,Got1,Hcn2,Hcn4,Lcat,Lipc,Maob,Mgp,Nos3,Pla2g4a,Pnliprp1,Pnliprp2,Rxra,Sparc,Tat,Th,Tph2,Ugt1a1,Ugt2b17
GO.0044282	small molecule catabolic process	21	2.03e-10	ENSRNOP00000005844,ENSRNOP00000006971,ENSRNOP00000009230,ENSRNOP00000013515,ENSRNOP00000013985,ENSRNOP00000014213,ENSRNOP00000015083,ENSRNOP00000015732,ENSRNOP00000015956,ENSRNOP00000017911,ENSRNOP00000021193,ENSRNOP00000021657,ENSRNOP00000021865,ENSRNOP00000022309,ENSRNOP00000022721,ENSRNOP00000024041,ENSRNOP00000024362,ENSRNOP00000026473,ENSRNOP00000028474,ENSRNOP00000050320,ENSRNOP00000062735	Acot2,Acot7,Arg1,Arg2,Bcat1,Bcat2,Ccbl1,Cpt1b,Cyp1a1,Got1,Got2,Hal,Ido1,Mtrr,Nos1,Padi3,Pah,Pccb,Phyh,Tat,Tdo2
GO.0006664	glycolipid metabolic process	11	2.54e-10	ENSRNOP00000000133,ENSRNOP00000004113,ENSRNOP00000008973,ENSRNOP00000010551,ENSRNOP00000015207,ENSRNOP00000022002,ENSRNOP00000032963,ENSRNOP00000035922,ENSRNOP00000042305,ENSRNOP00000060195,ENSRNOP00000063609	Gba2,Pigc,Pigl,Pigm,Pigs,Pigu,Pigv,Pigw,Pigx,Pigy,Pnliprp2
GO.0009308	amine metabolic process	14	2.56e-10	ENSRNOP00000001525,ENSRNOP00000015732,ENSRNOP00000022359,ENSRNOP00000022715,ENSRNOP00000024111,ENSRNOP00000026473,ENSRNOP00000026996,ENSRNOP00000041885,ENSRNOP00000047403,ENSRNOP00000050320,ENSRNOP00000052959,ENSRNOP00000059346,ENSRNOP00000059889,ENSRNOP00000063784	Adc,Aoc3,Cyp1a1,Hdc,Ido1,Lipc,Lpcat1,Lpcat2,Maoa,Pla2g15,Pla2g1b,Pla2g5,Tdo2,Tph1
GO.0006950	response to stress	68	4.36e-10	ENSRNOP00000000181,ENSRNOP00000000212,ENSRNOP00000001211,ENSRNOP00000001525,ENSRNOP00000002174,ENSRNOP00000002899,ENSRNOP00000003630,ENSRNOP00000003779,ENSRNOP00000004248,ENSRNOP00000004911,ENSRNOP00000004956,ENSRNOP00000005213,ENSRNOP00000006618,ENSRNOP00000007771,ENSRNOP00000009081,ENSRNOP00000011563,ENSRNOP00000011837,ENSRNOP00000012137,ENSRNOP00000012892,ENSRNOP00000013058,ENSRNOP00000013515,…	ATP6,ATP8,Abol1,Acot2,Ada,Ahr,Aldh1a1,Ankrd1,Aoc3,Arg1,Arg2,Asl,Atf2,Batf,COX1,COX2,CYTB,Cd1d1,Col3a1,Creb3l1,Creb3l3,Cyp17a1,Cyp19a1,Cyp1a1,Cyp1a2,Cyp1b1,Cyp2e1,Gatm,Glul,Gucy1a3,Hcn1,Hcn2,Hrh4,Hspa1a,Itpr1,Lbp,Lias,Lipc,Lpl,Msra,Msrb2,Myh6,ND1,ND4,ND5,Nono,Nos1,Nos3,Padi4,Pde5a,Pla2g1b,Pla2g4a,Pla2g6,Pparg,Prdx6,Rxra,Slc38a3,Sparc,Spata18,Sphk1,Stk11,Tat,Th,Tph1,Trpv2,Uck2,Ugt1a1,Vim
GO.0008652	cellular amino acid biosynthetic process	13	5.88e-10	ENSRNOP00000000181,ENSRNOP00000005844,ENSRNOP00000009230,ENSRNOP00000012075,ENSRNOP00000015336,ENSRNOP00000015956,ENSRNOP00000021193,ENSRNOP00000022309,ENSRNOP00000023973,ENSRNOP00000024041,ENSRNOP00000028474,ENSRNOP00000058419,ENSRNOP00000065890	Ass1,Bcat1,Bcat2,Bhmt,Bhmt2,Gatm,Glul,Got1,Got2,Mtr,Mtrr,Padi3,Pah
GO.0051591	response to cAMP	18	6.66e-10	ENSRNOP00000001211,ENSRNOP00000009511,ENSRNOP00000011837,ENSRNOP00000012075,ENSRNOP00000012644,ENSRNOP00000013058,ENSRNOP00000015221,ENSRNOP00000016142,ENSRNOP00000017486,ENSRNOP00000018170,ENSRNOP00000022715,ENSRNOP00000027160,ENSRNOP00000032282,ENSRNOP00000037119,ENSRNOP00000040409,ENSRNOP00000061222,ENSRNOP00000061597,ENSRNOP00000063885	Aanat,Asl,Ass1,Cyp17a1,Cyp1b1,Hcn1,Hcn2,Hcn4,Itpr1,Mat2a,Nos3,Pde3a,Pla2g5,Rap1a,Rap1b,Rapgef2,Rapgef3,Sparc
GO.0008610	lipid biosynthetic process	25	7.18e-10	ENSRNOP00000000133,ENSRNOP00000000212,ENSRNOP00000001525,ENSRNOP00000003779,ENSRNOP00000004113,ENSRNOP00000008973,ENSRNOP00000009777,ENSRNOP00000010551,ENSRNOP00000014213,ENSRNOP00000015134,ENSRNOP00000015207,ENSRNOP00000016543,ENSRNOP00000017090,ENSRNOP00000022043,ENSRNOP00000022359,ENSRNOP00000022715,ENSRNOP00000024111,ENSRNOP00000026473,ENSRNOP00000027160,ENSRNOP00000029296,ENSRNOP00000032963,…	Acot7,Baat,Crabp2,Cyp17a1,Cyp19a1,Cyp1a1,Fasn,Lias,Lpcat1,Lpcat2,Lpcat3,Lpl,Olah,Pigc,Pigl,Pigm,Pigs,Pigu,Pigv,Pigw,Pigx,Pigy,Pla2g1b,Pla2g5,Sphk1
GO.0044700	single organism signaling	77	8.16e-10	ENSRNOP00000001559,ENSRNOP00000004326,ENSRNOP00000004351,ENSRNOP00000004956,ENSRNOP00000005209,ENSRNOP00000005389,ENSRNOP00000005671,ENSRNOP00000006117,ENSRNOP00000006618,ENSRNOP00000006789,ENSRNOP00000007032,ENSRNOP00000007738,ENSRNOP00000007771,ENSRNOP00000008300,ENSRNOP00000008416,ENSRNOP00000009511,ENSRNOP00000009625,ENSRNOP00000009920,ENSRNOP00000010816,ENSRNOP00000011563,ENSRNOP00000012137,…	Adcy10,Adcy2,Adcy3,Adcy4,Adcy5,Adcy6,Adcy8,Adm2,Ahr,Akap5,Aldh1a2,Asip,Batf,Calca,Col3a1,Cort,Creb1,Creb3l1,Creb3l2,Creb3l3,Crem,Cryab,Cyct,Cyp1b1,Gnat3,Gucy1a2,Gucy1a3,Gucy1b2,Gucy1b3,Gucy2c,Gucy2d,Gucy2f,Hcn4,Hrh4,Itpr1,Kcnh1,Kcnh2,Kcnh3,Kcnh4,Kcnh5,Kcnh6,Kcnh7,Kcnh8,Lpar6,Mrgprd,Nos1,Nos3,Npvf,Nr5a1,Pde10a,Pde1b,Pde1c,Pde2a,Pde3a,Pde3b,Pde4a,Pde4b,Pde4c,Pde5a,Pde7a,Pde9a,Pparg,Ppp1r1a,Rap1a,Ra…
GO.0071417	cellular response to organonitrogen compound	28	9.38e-10	ENSRNOP00000001211,ENSRNOP00000001525,ENSRNOP00000004956,ENSRNOP00000008416,ENSRNOP00000009511,ENSRNOP00000011837,ENSRNOP00000012075,ENSRNOP00000012137,ENSRNOP00000012892,ENSRNOP00000013058,ENSRNOP00000015221,ENSRNOP00000015498,ENSRNOP00000016142,ENSRNOP00000017911,ENSRNOP00000022309,ENSRNOP00000023973,ENSRNOP00000026586,ENSRNOP00000027682,ENSRNOP00000027785,ENSRNOP00000032282,ENSRNOP00000037119,…	Aanat,Akap5,Arg1,Asl,Ass1,Col3a1,Cyp1b1,Ddc,Got1,Hcn1,Hcn2,Hcn3,Itpr1,Mtr,Nos1,Nos3,Pde2a,Pde3a,Pde3b,Pla2g1b,Pparg,Rap1a,Rap1b,Rapgef2,Rapgef3,Rxra,Th,Ugt2b17
GO.0071320	cellular response to cAMP	13	1.03e-09	ENSRNOP00000001211,ENSRNOP00000009511,ENSRNOP00000011837,ENSRNOP00000012075,ENSRNOP00000012644,ENSRNOP00000013058,ENSRNOP00000015221,ENSRNOP00000016142,ENSRNOP00000037119,ENSRNOP00000040409,ENSRNOP00000061222,ENSRNOP00000061597,ENSRNOP00000063885	Aanat,Asl,Ass1,Cyp1b1,Hcn1,Hcn2,Hcn4,Itpr1,Nos3,Rap1a,Rap1b,Rapgef2,Rapgef3
GO.0033993	response to lipid	44	1.18e-09	ENSRNOP00000000212,ENSRNOP00000001211,ENSRNOP00000002316,ENSRNOP00000003630,ENSRNOP00000003779,ENSRNOP00000005157,ENSRNOP00000006618,ENSRNOP00000007577,ENSRNOP00000011837,ENSRNOP00000012075,ENSRNOP00000012644,ENSRNOP00000012892,ENSRNOP00000013058,ENSRNOP00000015083,ENSRNOP00000015221,ENSRNOP00000017486,ENSRNOP00000017651,ENSRNOP00000017911,ENSRNOP00000019637,ENSRNOP00000021653,ENSRNOP00000022309,…	Aanat,Abcc5,Ahr,Aldh1a1,Ankrd1,Arg1,Arg2,Asl,Ass1,Comt,Cryab,Cyp17a1,Cyp19a1,Cyp1a1,Cyp1a2,Cyp1b1,Got1,Hcn2,Hcn4,Lcat,Lias,Lipc,Maob,Mgp,Nos1,Nos3,Nr5a1,Pde5a,Pla2g4a,Pnlip,Pnliprp1,Pnliprp2,Ptger2,Rxra,Rxrb,Sparc,Sphk1,Stk11,Tat,Th,Tph2,Ugt1a1,Ugt2b17,Vim
GO.0035556	intracellular signal transduction	41	1.57e-09	ENSRNOP00000001559,ENSRNOP00000004326,ENSRNOP00000005209,ENSRNOP00000005389,ENSRNOP00000006789,ENSRNOP00000009511,ENSRNOP00000010630,ENSRNOP00000011563,ENSRNOP00000012212,ENSRNOP00000012948,ENSRNOP00000013058,ENSRNOP00000013275,ENSRNOP00000013800,ENSRNOP00000016624,ENSRNOP00000017190,ENSRNOP00000017246,ENSRNOP00000020307,ENSRNOP00000020513,ENSRNOP00000021802,ENSRNOP00000025518,ENSRNOP00000026586,…	Adcy10,Adcy2,Adcy3,Adcy4,Adcy5,Adcy6,Adcy8,Atf4,Batf,Crem,Cryab,Cyp1b1,Gucy1a2,Gucy1a3,Gucy1b2,Gucy1b3,Gucy2c,Gucy2d,Gucy2f,Itpr1,Kcnh1,Kcnh2,Kcnh3,Kcnh4,Kcnh5,Kcnh8,Nos1,Nos3,Npr1,Npr2,Pde2a,Pde3a,Pde7a,Pde9a,Ppp1r1a,Rap1a,Rap1b,Rapgef2,Rapgef3,Rapgef4,Stk11
GO.0051384	response to glucocorticoid	23	1.99e-09	ENSRNOP00000001211,ENSRNOP00000003630,ENSRNOP00000005157,ENSRNOP00000006618,ENSRNOP00000007577,ENSRNOP00000012075,ENSRNOP00000012892,ENSRNOP00000013058,ENSRNOP00000015083,ENSRNOP00000015221,ENSRNOP00000017486,ENSRNOP00000017911,ENSRNOP00000022309,ENSRNOP00000022721,ENSRNOP00000024164,ENSRNOP00000025045,ENSRNOP00000026583,ENSRNOP00000027682,ENSRNOP00000043466,ENSRNOP00000045002,ENSRNOP00000047403,…	Aanat,Ahr,Arg1,Arg2,Asl,Ass1,Cyp1b1,Got1,Lcat,Lipc,Maob,Mgp,Nos3,Pla2g4a,Pnliprp1,Pnliprp2,Rxra,Sparc,Tat,Th,Tph2,Ugt1a1,Ugt2b17
GO.0042537	benzene-containing compound metabolic process	10	2.88e-09	ENSRNOP00000000212,ENSRNOP00000013321,ENSRNOP00000015732,ENSRNOP00000015956,ENSRNOP00000021865,ENSRNOP00000025045,ENSRNOP00000027160,ENSRNOP00000027682,ENSRNOP00000050320,ENSRNOP00000061222	Ccbl1,Cyp17a1,Cyp19a1,Cyp1b1,Cyp4b1,Got2,Ido1,Tdo2,Th,Ugt1a1
GO.1901607	alpha-amino acid biosynthetic process	12	3.07e-09	ENSRNOP00000000181,ENSRNOP00000005844,ENSRNOP00000009230,ENSRNOP00000012075,ENSRNOP00000015336,ENSRNOP00000015956,ENSRNOP00000022309,ENSRNOP00000023973,ENSRNOP00000024041,ENSRNOP00000028474,ENSRNOP00000058419,ENSRNOP00000065890	Ass1,Bcat2,Bhmt,Bhmt2,Gatm,Glul,Got1,Got2,Mtr,Mtrr,Padi3,Pah
GO.0034654	nucleobase-containing compound biosynthetic process	50	3.49e-09	ENSRNOP00000002174,ENSRNOP00000004269,ENSRNOP00000004326,ENSRNOP00000004911,ENSRNOP00000005085,ENSRNOP00000005213,ENSRNOP00000005389,ENSRNOP00000006117,ENSRNOP00000006618,ENSRNOP00000006789,ENSRNOP00000007079,ENSRNOP00000007771,ENSRNOP00000009081,ENSRNOP00000009564,ENSRNOP00000011005,ENSRNOP00000011339,ENSRNOP00000011563,ENSRNOP00000012137,ENSRNOP00000012212,ENSRNOP00000012892,ENSRNOP00000012948,…	ATP6,ATP8,Acot7,Adcy10,Adcy2,Adcy3,Adcy4,Adcy5,Adcy6,Adcy8,Ahr,Ankrd1,Atf2,Atf3,Atf4,Atf5,Batf,Bhlhe40,Creb3l1,Creb3l2,Creb3l3,Crebbp,Crem,Crtc1,Crtc2,Gucy1a2,Gucy1a3,Gucy1b2,Gucy1b3,Gucy2c,Gucy2d,Gucy2f,Hipk1,Jdp2,Lipe,Mat1a,Mat2a,Mat2b,Nono,Nppa,Npr1,Npr2,Nr5a1,Nt5e,Padi4,Pparg,Rxra,Rxrb,Rxrg,Uck2
GO.0043412	macromolecule modification	53	4.58e-09	ENSRNOP00000000133,ENSRNOP00000001211,ENSRNOP00000002174,ENSRNOP00000003779,ENSRNOP00000004113,ENSRNOP00000004956,ENSRNOP00000005209,ENSRNOP00000005213,ENSRNOP00000005844,ENSRNOP00000007079,ENSRNOP00000007833,ENSRNOP00000008973,ENSRNOP00000009230,ENSRNOP00000010551,ENSRNOP00000011312,ENSRNOP00000012212,ENSRNOP00000013275,ENSRNOP00000013800,ENSRNOP00000015207,ENSRNOP00000015221,ENSRNOP00000015336,…	Aanat,Abol1,Adm2,Art5,As3mt,Asl,Atf2,B3gnt5,Bhmt,Col3a1,Creb1,Crebbp,Crtc2,Cryab,Cyp1b1,Dkc1,Gucy2c,Gucy2d,Gucy2f,Hipk1,Kcnh1,Kcnh2,Kcnh3,Kcnh4,Kcnh5,Kcnh8,Lias,Lypla1,Metap2,Mtr,Mtrr,Nos1,Npr1,Npr2,Padi3,Pah,Pigc,Pigl,Pigm,Pigs,Pigu,Pigv,Pigw,Pigx,Pigy,Prkaca,Prkacb,Prmt3,Ptpn7,Pus1,Stk11,Uck2,Ugt1a8
GO.0009628	response to abiotic stimulus	43	5.88e-09	ENSRNOP00000000212,ENSRNOP00000001211,ENSRNOP00000002174,ENSRNOP00000003630,ENSRNOP00000004248,ENSRNOP00000005213,ENSRNOP00000007079,ENSRNOP00000007577,ENSRNOP00000008416,ENSRNOP00000009564,ENSRNOP00000011005,ENSRNOP00000012137,ENSRNOP00000013058,ENSRNOP00000013515,ENSRNOP00000014151,ENSRNOP00000014948,ENSRNOP00000015083,ENSRNOP00000015221,ENSRNOP00000016543,ENSRNOP00000017486,ENSRNOP00000018170,…	ATP6,ATP8,Aanat,Acot2,Ada,Akap5,Arg2,Asl,Atf2,Bhlhe40,COX1,COX2,CYTB,Calca,Crebbp,Crtc1,Cryab,Cyp17a1,Cyp19a1,Cyp1a1,Gucy2f,Itpr1,Lipc,Lpl,Mat2a,Mgp,Myh6,ND4,ND5,Nos1,Nos3,Nppa,Pde1b,Pde2a,Pde5a,Pla2g4a,Pparg,Slc38a3,Sparc,Th,Trpv2,Uck2,Vim
GO.0000160	phosphorelay signal transduction system	6	6.1e-09	ENSRNOP00000005209,ENSRNOP00000013275,ENSRNOP00000013800,ENSRNOP00000017246,ENSRNOP00000025518,ENSRNOP00000047211	Kcnh1,Kcnh2,Kcnh3,Kcnh4,Kcnh5,Kcnh8
GO.0042430	indole-containing compound metabolic process	9	7.36e-09	ENSRNOP00000000212,ENSRNOP00000005157,ENSRNOP00000015221,ENSRNOP00000015732,ENSRNOP00000050320,ENSRNOP00000052147,ENSRNOP00000052959,ENSRNOP00000063784,ENSRNOP00000064520	Aanat,Cyp19a1,Ddc,Ido1,Maoa,Pde1b,Tdo2,Tph1,Tph2
GO.0048732	gland development	23	7.7e-09	ENSRNOP00000000212,ENSRNOP00000001211,ENSRNOP00000009777,ENSRNOP00000012075,ENSRNOP00000012892,ENSRNOP00000014151,ENSRNOP00000017651,ENSRNOP00000017911,ENSRNOP00000018326,ENSRNOP00000019787,ENSRNOP00000021757,ENSRNOP00000024000,ENSRNOP00000025045,ENSRNOP00000026473,ENSRNOP00000027160,ENSRNOP00000028474,ENSRNOP00000040409,ENSRNOP00000046414,ENSRNOP00000047403,ENSRNOP00000052959,ENSRNOP00000061222,…	Ada,Aldh1a1,Aldh1a2,Arg1,Asl,Ass1,Baat,Bcat2,COX2,Creb1,Cyp17a1,Cyp19a1,Cyp1a1,Cyp1b1,Fasn,Lbp,Lipc,Nr5a1,Rap1a,Rapgef3,Rxra,Tph1,Ugt1a1
GO.0051704	multi-organism process	45	8.43e-09	ENSRNOP00000001211,ENSRNOP00000001525,ENSRNOP00000002316,ENSRNOP00000002899,ENSRNOP00000003630,ENSRNOP00000003779,ENSRNOP00000004326,ENSRNOP00000006469,ENSRNOP00000008416,ENSRNOP00000011005,ENSRNOP00000011563,ENSRNOP00000011880,ENSRNOP00000012075,ENSRNOP00000012892,ENSRNOP00000013058,ENSRNOP00000014948,ENSRNOP00000015083,ENSRNOP00000016142,ENSRNOP00000017104,ENSRNOP00000017486,ENSRNOP00000017911,…	Abcc5,Abol1,Ace2,Adcy10,Akap5,Ankrd1,Arg1,Arg2,Asl,Ass1,Batf,Calca,Cnga1,Comt,Cyp17a1,Cyp1a1,Cyp1a2,Cyp2d4,Hcn1,Hdc,Lbp,Lias,Lipe,Maob,Nos1,Nos3,Nppa,Pafah1b2,Pafah1b3,Pde3a,Pde5a,Pla2g1b,Pla2g4a,Pla2g6,Ptger2,Rxra,Slc38a3,Slco4c1,Sparc,Spata18,Sphk1,Stk11,Ugt1a1,Ugt2b17,Vim
GO.0046683	response to organophosphorus	18	8.74e-09	ENSRNOP00000001211,ENSRNOP00000009511,ENSRNOP00000011837,ENSRNOP00000012075,ENSRNOP00000013058,ENSRNOP00000015221,ENSRNOP00000016142,ENSRNOP00000017486,ENSRNOP00000018170,ENSRNOP00000022715,ENSRNOP00000026586,ENSRNOP00000027160,ENSRNOP00000029296,ENSRNOP00000037119,ENSRNOP00000040409,ENSRNOP00000061222,ENSRNOP00000061597,ENSRNOP00000063885	Aanat,Asl,Ass1,Cyp17a1,Cyp1b1,Hcn1,Hcn2,Itpr1,Mat2a,Nos3,Pde2a,Pla2g5,Rap1a,Rap1b,Rapgef2,Rapgef3,Sparc,Sphk1
GO.0031667	response to nutrient levels	32	9.6e-09	ENSRNOP00000000181,ENSRNOP00000001211,ENSRNOP00000002899,ENSRNOP00000003630,ENSRNOP00000005157,ENSRNOP00000007577,ENSRNOP00000012075,ENSRNOP00000012892,ENSRNOP00000013515,ENSRNOP00000014151,ENSRNOP00000015083,ENSRNOP00000017486,ENSRNOP00000017911,ENSRNOP00000021757,ENSRNOP00000023623,ENSRNOP00000023973,ENSRNOP00000024430,ENSRNOP00000025045,ENSRNOP00000025257,ENSRNOP00000026473,ENSRNOP00000027160,…	Acot2,Ada,Aldh1a2,Aoc3,Arg1,Arg2,Asl,Ass1,Atf4,CYTB,Comt,Cyp17a1,Cyp1a1,Cyp1b1,Gatm,Glul,Lipc,Lipg,Mgp,Mtr,Nos1,Pla2g4a,Pnliprp2,Rxra,Slc38a3,Sparc,Spata18,Sphk1,Th,Tph2,Ugt1a1,Vim
GO.0048518	positive regulation of biological process	81	1.43e-08	ENSRNOP00000000750,ENSRNOP00000001525,ENSRNOP00000001559,ENSRNOP00000002381,ENSRNOP00000003630,ENSRNOP00000004326,ENSRNOP00000004351,ENSRNOP00000004956,ENSRNOP00000005085,ENSRNOP00000005671,ENSRNOP00000006618,ENSRNOP00000007079,ENSRNOP00000007771,ENSRNOP00000007905,ENSRNOP00000008416,ENSRNOP00000008973,ENSRNOP00000009511,ENSRNOP00000009625,ENSRNOP00000010630,ENSRNOP00000011005,ENSRNOP00000011339,…	Ada,Adc,Adcy10,Adm2,Ahr,Akap5,Aldh1a1,Aldh1a2,Aoc3,Arg1,Aspa,Ass1,Atf3,Batf,Calca,Col3a1,Comt,Creb3l1,Creb3l2,Creb3l3,Crebbp,Crtc2,Csrp3,Cyp17a1,Cyp1a1,Cyp1b1,Farp1,Glul,Gpha2,Gucy1a2,Hcn1,Hcn2,Hspa1a,Itpr1,Jdp2,Kcne3,Lbp,Lipg,Lpcat1,Lpl,Maob,Nos1,Nos3,Nppa,Npr1,Nr5a1,Nt5e,Pafah1b2,Pde2a,Pde3a,Pde5a,Pde6h,Pde9a,Pigy,Pigz,Pla2g1b,Pla2g2a,Pla2g4a,Pla2g5,Pla2g6,Pnp,Pnpla2,Pparg,Prkaca,Ptgdr,Pus1,Rap…
GO.0051239	regulation of multicellular organismal process	53	1.57e-08	ENSRNOP00000000212,ENSRNOP00000001559,ENSRNOP00000002174,ENSRNOP00000003630,ENSRNOP00000004351,ENSRNOP00000004956,ENSRNOP00000006117,ENSRNOP00000006128,ENSRNOP00000007577,ENSRNOP00000008416,ENSRNOP00000010630,ENSRNOP00000010816,ENSRNOP00000011837,ENSRNOP00000012892,ENSRNOP00000013058,ENSRNOP00000013582,ENSRNOP00000013800,ENSRNOP00000015083,ENSRNOP00000015498,ENSRNOP00000015800,ENSRNOP00000016624,…	Adcy6,Adm2,Akap5,Ankrd1,Arg2,Aspa,Atf2,Atf4,Atf5,Col3a1,Comt,Cort,Crtc1,Cyp19a1,Cyp1b1,Fxyd1,Hba-a2,Hcn2,Hspa1a,Kcnh2,Kcnh6,Lipg,Lzts1,Mgp,Myl3,Nos1,Nos3,Npr2,Nr5a1,Pde3a,Pde3b,Pde5a,Pde9a,Pla2g4a,Pla2g6,Pnp,Prkacb,Ptgdr,Rap1a,Rapgef2,Rapgef3,Rapgef4,Rxra,Rxrb,Rxrg,Slc9a3r1,Sparc,Sphk1,Stk11,Th,Tph1,Vim,Wars
GO.0014074	response to purine-containing compound	19	1.59e-08	ENSRNOP00000001211,ENSRNOP00000009511,ENSRNOP00000011837,ENSRNOP00000012075,ENSRNOP00000012137,ENSRNOP00000013058,ENSRNOP00000015221,ENSRNOP00000016142,ENSRNOP00000017486,ENSRNOP00000018170,ENSRNOP00000022715,ENSRNOP00000026586,ENSRNOP00000027160,ENSRNOP00000029296,ENSRNOP00000037119,ENSRNOP00000040409,ENSRNOP00000061222,ENSRNOP00000061597,ENSRNOP00000063885	Aanat,Asl,Ass1,Cyp17a1,Cyp1b1,Hcn1,Hcn2,Itpr1,Mat2a,Nos3,Pde2a,Pla2g5,Pparg,Rap1a,Rap1b,Rapgef2,Rapgef3,Sparc,Sphk1
GO.0050794	regulation of cellular process	115	1.78e-08	ENSRNOP00000000750,ENSRNOP00000001075,ENSRNOP00000001160,ENSRNOP00000001234,ENSRNOP00000001525,ENSRNOP00000001559,ENSRNOP00000002381,ENSRNOP00000003630,ENSRNOP00000004248,ENSRNOP00000005209,ENSRNOP00000005389,ENSRNOP00000005671,ENSRNOP00000006469,ENSRNOP00000006618,ENSRNOP00000006789,ENSRNOP00000007032,ENSRNOP00000007079,ENSRNOP00000007738,ENSRNOP00000007771,ENSRNOP00000007905,ENSRNOP00000008300,…	Ace2,Adc,Adcy2,Adcy3,Adcy4,Adcy5,Adcy8,Adm2,Ahr,Akap7,Aldh1a1,Aldh1a2,Aoc3,Arg1,Arg2,Asip,Aspa,Ass1,Bhlhe40,Calca,Cnga1,Cnga2,Cnga4,Comt,Cort,Creb3l1,Creb3l2,Creb3l3,Crebbp,Crtc2,Csrp3,Cyct,Cyp17a1,Cyp1a1,Cyp1b1,Fth1,Glul,Gnat3,Gpha2,Gucy1a2,Gucy1a3,Gucy1b2,Gucy1b3,Gucy2c,Gucy2d,Gucy2f,Hcn1,Hcn2,Hipk1,Hrh4,Hspa1a,Itpr1,Kcne3,Kcnh1,Kcnh3,Kcnh4,Kcnh8,Lbp,Lipg,Lpar6,Lpcat1,Lpl,Maob,Mrgprd,Nos1,Nos3,…
GO.0071805	potassium ion transmembrane transport	16	2.04e-08	ENSRNOP00000005209,ENSRNOP00000006469,ENSRNOP00000009920,ENSRNOP00000010816,ENSRNOP00000011837,ENSRNOP00000012644,ENSRNOP00000013275,ENSRNOP00000013800,ENSRNOP00000016142,ENSRNOP00000016415,ENSRNOP00000017246,ENSRNOP00000023751,ENSRNOP00000025518,ENSRNOP00000027785,ENSRNOP00000044706,ENSRNOP00000047211	Cnga1,Cnga2,Cnga4,Hcn1,Hcn2,Hcn3,Hcn4,Kcne3,Kcnh1,Kcnh2,Kcnh3,Kcnh4,Kcnh5,Kcnh6,Kcnh7,Kcnh8
GO.0022414	reproductive process	38	2.15e-08	ENSRNOP00000000212,ENSRNOP00000002899,ENSRNOP00000003630,ENSRNOP00000004326,ENSRNOP00000006469,ENSRNOP00000006618,ENSRNOP00000008416,ENSRNOP00000011005,ENSRNOP00000011880,ENSRNOP00000012137,ENSRNOP00000012892,ENSRNOP00000013058,ENSRNOP00000014151,ENSRNOP00000014948,ENSRNOP00000015083,ENSRNOP00000016142,ENSRNOP00000017104,ENSRNOP00000017911,ENSRNOP00000021802,ENSRNOP00000023623,ENSRNOP00000024000,…	Ace2,Ada,Adcy10,Ahr,Akap5,Aldh1a1,Arg1,Arg2,Calca,Cnga1,Comt,Cyp17a1,Cyp19a1,Cyp1a1,Cyp1b1,Cyp2d4,Cyp4a1,Hcn1,Hdc,Lipe,Nos1,Nos3,Nppa,Npr2,Pafah1b2,Pafah1b3,Pde3a,Pla2g4a,Pla2g6,Pparg,Rxra,Slc38a3,Slco4c1,Spata18,Sphk1,Stk11,Th,Vim
GO.0006650	glycerophospholipid metabolic process	16	2.35e-08	ENSRNOP00000000133,ENSRNOP00000001525,ENSRNOP00000004113,ENSRNOP00000008973,ENSRNOP00000010551,ENSRNOP00000015207,ENSRNOP00000022359,ENSRNOP00000022715,ENSRNOP00000022827,ENSRNOP00000024111,ENSRNOP00000026996,ENSRNOP00000032963,ENSRNOP00000035922,ENSRNOP00000042305,ENSRNOP00000047403,ENSRNOP00000060195	Lipc,Lpcat1,Lpcat2,Pigc,Pigl,Pigm,Pigs,Pigu,Pigv,Pigw,Pigx,Pigy,Pla2g15,Pla2g1b,Pla2g2a,Pla2g5
GO.0006576	cellular biogenic amine metabolic process	12	2.52e-08	ENSRNOP00000001525,ENSRNOP00000015732,ENSRNOP00000022359,ENSRNOP00000022715,ENSRNOP00000024111,ENSRNOP00000026996,ENSRNOP00000041885,ENSRNOP00000047403,ENSRNOP00000050320,ENSRNOP00000052959,ENSRNOP00000059346,ENSRNOP00000063784	Adc,Hdc,Ido1,Lipc,Lpcat1,Lpcat2,Maoa,Pla2g15,Pla2g1b,Pla2g5,Tdo2,Tph1
GO.0006171	cAMP biosynthetic process	7	3.5e-08	ENSRNOP00000004326,ENSRNOP00000005389,ENSRNOP00000006789,ENSRNOP00000016624,ENSRNOP00000027719,ENSRNOP00000038994,ENSRNOP00000046488	Adcy10,Adcy2,Adcy3,Adcy4,Adcy5,Adcy6,Adcy8
GO.0051186	cofactor metabolic process	20	3.56e-08	ENSRNOP00000003779,ENSRNOP00000004269,ENSRNOP00000005844,ENSRNOP00000009777,ENSRNOP00000013515,ENSRNOP00000013582,ENSRNOP00000013729,ENSRNOP00000014213,ENSRNOP00000015190,ENSRNOP00000015732,ENSRNOP00000018170,ENSRNOP00000020740,ENSRNOP00000021653,ENSRNOP00000023973,ENSRNOP00000024041,ENSRNOP00000025045,ENSRNOP00000026473,ENSRNOP00000043148,ENSRNOP00000049243,ENSRNOP00000064445	Acot1,Acot2,Acot7,Acot8,Baat,Comt,Cort,Cyp1a1,Cyp1a2,Fasn,Lias,Mat1a,Mat2a,Mat2b,Mtr,Mtrr,Pah,Pnp,Tdo2,Ugt1a1
GO.0044242	cellular lipid catabolic process	14	3.69e-08	ENSRNOP00000003630,ENSRNOP00000013515,ENSRNOP00000013985,ENSRNOP00000014213,ENSRNOP00000021657,ENSRNOP00000021812,ENSRNOP00000022002,ENSRNOP00000024362,ENSRNOP00000025826,ENSRNOP00000027911,ENSRNOP00000030323,ENSRNOP00000047403,ENSRNOP00000061222,ENSRNOP00000063609	Acot2,Acot7,Ces1d,Cpt1b,Cyp1b1,Gba2,Lipc,Lipe,Pccb,Phyh,Pla2g4a,Pnliprp2,Pnpla2,Prdx6
GO.0018106	peptidyl-histidine phosphorylation	6	3.72e-08	ENSRNOP00000005209,ENSRNOP00000013275,ENSRNOP00000013800,ENSRNOP00000017246,ENSRNOP00000025518,ENSRNOP00000047211	Kcnh1,Kcnh2,Kcnh3,Kcnh4,Kcnh5,Kcnh8
GO.0009119	ribonucleoside metabolic process	17	3.83e-08	ENSRNOP00000004269,ENSRNOP00000005213,ENSRNOP00000013582,ENSRNOP00000014151,ENSRNOP00000014213,ENSRNOP00000015057,ENSRNOP00000015190,ENSRNOP00000018170,ENSRNOP00000039048,ENSRNOP00000042064,ENSRNOP00000042521,ENSRNOP00000043141,ENSRNOP00000043148,ENSRNOP00000043885,ENSRNOP00000044573,ENSRNOP00000047954,ENSRNOP00000049769	ATP6,ATP8,Acot7,Ada,COX1,CYTB,Comt,Mat1a,Mat2a,Mat2b,ND2,ND4,ND4L,ND5,Nt5e,Pnp,Uck2
GO.1901701	cellular response to oxygen-containing compound	33	4.93e-08	ENSRNOP00000000212,ENSRNOP00000001211,ENSRNOP00000001525,ENSRNOP00000004956,ENSRNOP00000009511,ENSRNOP00000011837,ENSRNOP00000012075,ENSRNOP00000012892,ENSRNOP00000013058,ENSRNOP00000015083,ENSRNOP00000015221,ENSRNOP00000015498,ENSRNOP00000016142,ENSRNOP00000017911,ENSRNOP00000021757,ENSRNOP00000022309,ENSRNOP00000023973,ENSRNOP00000025045,ENSRNOP00000025258,ENSRNOP00000026586,ENSRNOP00000027160,…	Aanat,Aldh1a2,Ankrd1,Arg1,Arg2,Asl,Ass1,Col3a1,Cyp17a1,Cyp19a1,Cyp1b1,Got1,Hcn1,Hcn2,Hcn3,Itpr1,Mtr,Nos1,Nos3,Pde2a,Pde3a,Pde3b,Pla2g1b,Ptger2,Rap1a,Rap1b,Rapgef2,Rapgef3,Rxra,Sphk1,Th,Ugt1a1,Ugt2b17
GO.0042391	regulation of membrane potential	19	7.89e-08	ENSRNOP00000004172,ENSRNOP00000005209,ENSRNOP00000006469,ENSRNOP00000009920,ENSRNOP00000010816,ENSRNOP00000011005,ENSRNOP00000011837,ENSRNOP00000013275,ENSRNOP00000013800,ENSRNOP00000016142,ENSRNOP00000016415,ENSRNOP00000017246,ENSRNOP00000023751,ENSRNOP00000025518,ENSRNOP00000027785,ENSRNOP00000028624,ENSRNOP00000030925,ENSRNOP00000044706,ENSRNOP00000047211	Cnga1,Cnga2,Cnga4,Crtc1,Fxyd1,Hcn1,Hcn2,Hcn3,Kcne3,Kcnh1,Kcnh2,Kcnh3,Kcnh4,Kcnh5,Kcnh6,Kcnh7,Kcnh8,Nppa,Slc9a3r2
GO.0044706	multi-multicellular organism process	19	7.89e-08	ENSRNOP00000003630,ENSRNOP00000008416,ENSRNOP00000011005,ENSRNOP00000011880,ENSRNOP00000012892,ENSRNOP00000013058,ENSRNOP00000014948,ENSRNOP00000015083,ENSRNOP00000016142,ENSRNOP00000017104,ENSRNOP00000017911,ENSRNOP00000023623,ENSRNOP00000024430,ENSRNOP00000026473,ENSRNOP00000027911,ENSRNOP00000029296,ENSRNOP00000043148,ENSRNOP00000047913,ENSRNOP00000062735	Ace2,Akap5,Arg1,Arg2,Calca,Comt,Cyp1a1,Cyp2d4,Hcn1,Lipe,Nos1,Nos3,Nppa,Pla2g4a,Pla2g6,Rxra,Slc38a3,Sphk1,Vim
GO.0006811	ion transport	41	8.63e-08	ENSRNOP00000000718,ENSRNOP00000001234,ENSRNOP00000002316,ENSRNOP00000004248,ENSRNOP00000005209,ENSRNOP00000006469,ENSRNOP00000008759,ENSRNOP00000009920,ENSRNOP00000010816,ENSRNOP00000011837,ENSRNOP00000012137,ENSRNOP00000013275,ENSRNOP00000013800,ENSRNOP00000013985,ENSRNOP00000014151,ENSRNOP00000014391,ENSRNOP00000015956,ENSRNOP00000016142,ENSRNOP00000016415,ENSRNOP00000017246,ENSRNOP00000022715,…	ATP6,ATP8,Abcc5,Ada,Adc,COX1,COX2,COX3,Cnga1,Cnga2,Cnga4,Cpt1b,Fth1,Fxyd1,Gltpd1,Got2,Hcn1,Hcn2,Itpr1,Kcne3,Kcnh1,Kcnh2,Kcnh3,Kcnh4,Kcnh5,Kcnh6,Kcnh7,Kcnh8,Pla2g5,Pparg,Slc16a10,Slc16a2,Slc22a6,Slc22a7,Slc27a1,Slc3a2,Slc4a7,Slc7a1,Slc7a7,Slco4c1,Trpv2
GO.0097305	response to alcohol	29	1.08e-07	ENSRNOP00000000212,ENSRNOP00000001211,ENSRNOP00000003630,ENSRNOP00000006618,ENSRNOP00000011837,ENSRNOP00000012075,ENSRNOP00000012644,ENSRNOP00000012892,ENSRNOP00000013058,ENSRNOP00000015083,ENSRNOP00000015221,ENSRNOP00000015956,ENSRNOP00000016883,ENSRNOP00000017486,ENSRNOP00000017911,ENSRNOP00000019637,ENSRNOP00000021653,ENSRNOP00000021757,ENSRNOP00000024000,ENSRNOP00000024430,ENSRNOP00000025045,…	Aanat,Ahr,Aldh1a1,Aldh1a2,Arg1,Arg2,Asl,Ass1,CYTB,Cryab,Cyp19a1,Cyp1a2,Cyp1b1,Cyp2e1,Got2,Hcn2,Hcn4,Maob,ND4,Nos1,Nos3,Pde5a,Pla2g4a,Rxra,Sparc,Th,Ugt1a1,Ugt2b17,Vim
GO.0006790	sulfur compound metabolic process	17	1.15e-07	ENSRNOP00000003779,ENSRNOP00000004269,ENSRNOP00000009777,ENSRNOP00000013515,ENSRNOP00000013729,ENSRNOP00000014213,ENSRNOP00000015190,ENSRNOP00000015336,ENSRNOP00000015732,ENSRNOP00000018170,ENSRNOP00000020740,ENSRNOP00000023973,ENSRNOP00000024041,ENSRNOP00000043148,ENSRNOP00000047403,ENSRNOP00000058419,ENSRNOP00000064445	Acot1,Acot2,Acot7,Acot8,Baat,Bhmt,Bhmt2,Comt,Fasn,Lias,Lipc,Mat1a,Mat2a,Mat2b,Mtr,Mtrr,Tdo2
GO.1902578	single-organism localization	64	1.19e-07	ENSRNOP00000000718,ENSRNOP00000001234,ENSRNOP00000001525,ENSRNOP00000001581,ENSRNOP00000002174,ENSRNOP00000002316,ENSRNOP00000002381,ENSRNOP00000004248,ENSRNOP00000005209,ENSRNOP00000006469,ENSRNOP00000007771,ENSRNOP00000008416,ENSRNOP00000008759,ENSRNOP00000009920,ENSRNOP00000010630,ENSRNOP00000010816,ENSRNOP00000011837,ENSRNOP00000012137,ENSRNOP00000013275,ENSRNOP00000013528,ENSRNOP00000013582,…	ATP6,ATP8,Abcc5,Ada,Adc,Adcy6,Akap5,Aoc3,Atf2,Bcat2,COX1,COX2,COX3,Cnga1,Cnga2,Cnga4,Cpt1b,Crabp2,Creb1,Creb3l1,Creb3l2,Ddc,Fth1,Fxyd1,Gltp,Got2,Hba-a2,Hcn1,Hcn2,Itpr1,Kcne3,Kcnh1,Kcnh2,Kcnh3,Kcnh4,Kcnh5,Kcnh6,Kcnh7,Kcnh8,Lbp,Lipg,Nr5a1,Pde2a,Pigw,Pigz,Pla2g1b,Pla2g5,Plekha8,Pnp,Pparg,Rapgef4,Slc16a10,Slc16a2,Slc22a6,Slc22a7,Slc27a1,Slc3a2,Slc4a7,Slc7a1,Slc7a7,Slco4c1,Th,Tmsb4x,Trpv2
GO.0051049	regulation of transport	48	1.22e-07	ENSRNOP00000002381,ENSRNOP00000003630,ENSRNOP00000004351,ENSRNOP00000005209,ENSRNOP00000006469,ENSRNOP00000008416,ENSRNOP00000009511,ENSRNOP00000009920,ENSRNOP00000010630,ENSRNOP00000010816,ENSRNOP00000011005,ENSRNOP00000011837,ENSRNOP00000012137,ENSRNOP00000013275,ENSRNOP00000013800,ENSRNOP00000014151,ENSRNOP00000015083,ENSRNOP00000015498,ENSRNOP00000016142,ENSRNOP00000016415,ENSRNOP00000016567,…	Ada,Adc,Akap5,Ankrd1,Aoc3,Arg1,Arg2,Atf4,Cnga1,Cnga2,Cnga4,Comt,Creb1,Cryab,Glul,Gpha2,Hcn1,Hcn2,Itpr1,Kcne3,Kcnh1,Kcnh2,Kcnh3,Kcnh4,Kcnh5,Kcnh6,Kcnh7,Kcnh8,Lbp,Lipg,Maob,Nos1,Nppa,Pde1c,Pde2a,Pde3b,Pde4c,Pigz,Pkia,Pla2g4a,Pla2g6,Pparg,Rap1b,Rapgef3,Rapgef4,Slc38a3,Slc9a3r1,Sphk1
GO.0018958	phenol-containing compound metabolic process	11	1.31e-07	ENSRNOP00000005157,ENSRNOP00000011880,ENSRNOP00000020307,ENSRNOP00000027160,ENSRNOP00000027682,ENSRNOP00000041885,ENSRNOP00000043148,ENSRNOP00000052147,ENSRNOP00000052959,ENSRNOP00000063784,ENSRNOP00000064520	Comt,Cyp17a1,Cyp2d4,Ddc,Hdc,Maoa,Npr1,Pde1b,Th,Tph1,Tph2
GO.0046128	purine ribonucleoside metabolic process	16	1.32e-07	ENSRNOP00000004269,ENSRNOP00000013582,ENSRNOP00000014151,ENSRNOP00000014213,ENSRNOP00000015057,ENSRNOP00000015190,ENSRNOP00000018170,ENSRNOP00000039048,ENSRNOP00000042064,ENSRNOP00000042521,ENSRNOP00000043141,ENSRNOP00000043148,ENSRNOP00000043885,ENSRNOP00000044573,ENSRNOP00000047954,ENSRNOP00000049769	ATP6,ATP8,Acot7,Ada,COX1,CYTB,Comt,Mat1a,Mat2a,Mat2b,ND2,ND4,ND4L,ND5,Nt5e,Pnp
GO.0006464	cellular protein modification process	48	1.43e-07	ENSRNOP00000000133,ENSRNOP00000001211,ENSRNOP00000002174,ENSRNOP00000003779,ENSRNOP00000004113,ENSRNOP00000004956,ENSRNOP00000005209,ENSRNOP00000005213,ENSRNOP00000005844,ENSRNOP00000007079,ENSRNOP00000007833,ENSRNOP00000008973,ENSRNOP00000009230,ENSRNOP00000010551,ENSRNOP00000012212,ENSRNOP00000013275,ENSRNOP00000013800,ENSRNOP00000015207,ENSRNOP00000015221,ENSRNOP00000015336,ENSRNOP00000017246,…	Aanat,Abol1,Adm2,Art5,As3mt,Asl,Atf2,B3gnt5,Bhmt,Col3a1,Creb1,Crebbp,Crtc2,Cryab,Gucy2c,Gucy2d,Gucy2f,Hipk1,Kcnh1,Kcnh2,Kcnh3,Kcnh4,Kcnh5,Kcnh8,Lias,Metap2,Mtr,Nos1,Npr1,Npr2,Padi3,Pah,Pigc,Pigl,Pigm,Pigs,Pigu,Pigv,Pigw,Pigx,Pigy,Prkaca,Prkacb,Prmt3,Ptpn7,Stk11,Uck2,Ugt1a8
GO.0044267	cellular protein metabolic process	58	1.55e-07	ENSRNOP00000000133,ENSRNOP00000001160,ENSRNOP00000001211,ENSRNOP00000002174,ENSRNOP00000002899,ENSRNOP00000003779,ENSRNOP00000004113,ENSRNOP00000004370,ENSRNOP00000004956,ENSRNOP00000005209,ENSRNOP00000005213,ENSRNOP00000005844,ENSRNOP00000006128,ENSRNOP00000007079,ENSRNOP00000007833,ENSRNOP00000008973,ENSRNOP00000009230,ENSRNOP00000010252,ENSRNOP00000010551,ENSRNOP00000012212,ENSRNOP00000013275,…	Aanat,Abol1,Adm2,Art5,As3mt,Asl,Atf2,B3gnt5,Bhmt,Col3a1,Creb1,Crebbp,Crtc2,Cryab,Fars2,Farsa,Gucy2c,Gucy2d,Gucy2f,Hipk1,Kcnh1,Kcnh2,Kcnh3,Kcnh4,Kcnh5,Kcnh8,Lias,Metap2,Msra,Msrb2,Mtr,Nos1,Npr1,Npr2,Padi3,Pah,Pigc,Pigl,Pigm,Pigs,Pigu,Pigv,Pigw,Pigx,Pigy,Prkaca,Prkacb,Prmt3,Ptpn7,Rars,Rps27,Spata18,Stk11,Uck2,Ugt1a8,Vars,Vars2,Wars
GO.0007565	female pregnancy	17	1.56e-07	ENSRNOP00000003630,ENSRNOP00000008416,ENSRNOP00000011005,ENSRNOP00000011880,ENSRNOP00000012892,ENSRNOP00000013058,ENSRNOP00000014948,ENSRNOP00000015083,ENSRNOP00000017104,ENSRNOP00000017911,ENSRNOP00000023623,ENSRNOP00000024430,ENSRNOP00000027911,ENSRNOP00000029296,ENSRNOP00000043148,ENSRNOP00000047913,ENSRNOP00000062735	Ace2,Akap5,Arg1,Arg2,Calca,Comt,Cyp2d4,Lipe,Nos1,Nos3,Nppa,Pla2g4a,Pla2g6,Rxra,Slc38a3,Sphk1,Vim
GO.0032879	regulation of localization	55	1.56e-07	ENSRNOP00000002381,ENSRNOP00000003630,ENSRNOP00000004956,ENSRNOP00000005209,ENSRNOP00000006469,ENSRNOP00000008416,ENSRNOP00000009511,ENSRNOP00000009920,ENSRNOP00000010630,ENSRNOP00000010816,ENSRNOP00000011005,ENSRNOP00000011837,ENSRNOP00000013275,ENSRNOP00000013800,ENSRNOP00000014151,ENSRNOP00000015083,ENSRNOP00000015498,ENSRNOP00000016142,ENSRNOP00000016415,ENSRNOP00000016543,ENSRNOP00000016567,…	Ada,Adc,Akap5,Ankrd1,Aoc3,Arg1,Arg2,Atf4,Cnga1,Cnga2,Cnga4,Col3a1,Comt,Creb1,Cryab,Cyp1b1,Glul,Gpha2,Hcn1,Hcn2,Itpr1,Kcne3,Kcnh1,Kcnh2,Kcnh3,Kcnh4,Kcnh5,Kcnh6,Kcnh7,Kcnh8,Lbp,Lipg,Lpl,Maob,Nos1,Nppa,Pde1c,Pde2a,Pde3b,Pde4c,Pigz,Pkia,Pla2g4a,Pla2g6,Pnpla2,Rap1b,Rapgef2,Rapgef3,Rapgef4,Slc38a3,Sparc,Sphk1,Stk11,Tmsb4x,Vim
GO.0006575	cellular modified amino acid metabolic process	15	1.59e-07	ENSRNOP00000000181,ENSRNOP00000001211,ENSRNOP00000004269,ENSRNOP00000009230,ENSRNOP00000015190,ENSRNOP00000015336,ENSRNOP00000015732,ENSRNOP00000015956,ENSRNOP00000018170,ENSRNOP00000021865,ENSRNOP00000023973,ENSRNOP00000043148,ENSRNOP00000047403,ENSRNOP00000050320,ENSRNOP00000058419	Asl,Bhmt,Bhmt2,Ccbl1,Comt,Gatm,Got2,Ido1,Lipc,Mat1a,Mat2a,Mat2b,Mtr,Padi3,Tdo2
GO.1901657	glycosyl compound metabolic process	17	1.74e-07	ENSRNOP00000004269,ENSRNOP00000005213,ENSRNOP00000014213,ENSRNOP00000015057,ENSRNOP00000015190,ENSRNOP00000018170,ENSRNOP00000022002,ENSRNOP00000027682,ENSRNOP00000039048,ENSRNOP00000042064,ENSRNOP00000042521,ENSRNOP00000043141,ENSRNOP00000043148,ENSRNOP00000043885,ENSRNOP00000044573,ENSRNOP00000047954,ENSRNOP00000049769	ATP6,ATP8,Acot7,COX1,CYTB,Comt,Gba2,Mat1a,Mat2a,Mat2b,ND2,ND4,ND4L,ND5,Nt5e,Th,Uck2
GO.0044703	multi-organism reproductive process	30	1.83e-07	ENSRNOP00000002899,ENSRNOP00000003630,ENSRNOP00000004326,ENSRNOP00000006469,ENSRNOP00000008416,ENSRNOP00000011005,ENSRNOP00000011880,ENSRNOP00000012892,ENSRNOP00000013058,ENSRNOP00000014948,ENSRNOP00000015083,ENSRNOP00000016142,ENSRNOP00000017104,ENSRNOP00000017911,ENSRNOP00000023623,ENSRNOP00000024430,ENSRNOP00000024828,ENSRNOP00000026473,ENSRNOP00000027160,ENSRNOP00000027682,ENSRNOP00000027774,…	Ace2,Adcy10,Akap5,Arg1,Arg2,Calca,Cnga1,Comt,Cyp17a1,Cyp1a1,Cyp2d4,Hcn1,Hdc,Lipe,Nos1,Nos3,Nppa,Pafah1b2,Pafah1b3,Pde3a,Pla2g4a,Pla2g6,Rxra,Slc38a3,Slco4c1,Spata18,Sphk1,Stk11,Th,Vim
GO.0007568	aging	23	2.1e-07	ENSRNOP00000001211,ENSRNOP00000003630,ENSRNOP00000004956,ENSRNOP00000011837,ENSRNOP00000012075,ENSRNOP00000012892,ENSRNOP00000013058,ENSRNOP00000014151,ENSRNOP00000014948,ENSRNOP00000016142,ENSRNOP00000017651,ENSRNOP00000017911,ENSRNOP00000024430,ENSRNOP00000026473,ENSRNOP00000027682,ENSRNOP00000039048,ENSRNOP00000043141,ENSRNOP00000049769,ENSRNOP00000055901,ENSRNOP00000059889,ENSRNOP00000062735,…	ATP6,Ada,Aoc3,Arg1,Asl,Ass1,COX1,Calca,Col3a1,Cryab,Cyp1a1,Ddc,Hcn1,Hcn2,Msra,ND4,Nos1,Nos3,Nr5a1,Pla2g4a,Rxra,Th,Vim
GO.0032496	response to lipopolysaccharide	21	2.7e-07	ENSRNOP00000001211,ENSRNOP00000002316,ENSRNOP00000003630,ENSRNOP00000003779,ENSRNOP00000012075,ENSRNOP00000013058,ENSRNOP00000015083,ENSRNOP00000017486,ENSRNOP00000017911,ENSRNOP00000019637,ENSRNOP00000021653,ENSRNOP00000025045,ENSRNOP00000025258,ENSRNOP00000026473,ENSRNOP00000027160,ENSRNOP00000027682,ENSRNOP00000043148,ENSRNOP00000043466,ENSRNOP00000045002,ENSRNOP00000062735,ENSRNOP00000064907	Abcc5,Ankrd1,Arg1,Arg2,Asl,Ass1,Comt,Cyp17a1,Cyp1a1,Cyp1a2,Lias,Maob,Nos1,Nos3,Pde5a,Pla2g4a,Ptger2,Sparc,Th,Ugt1a1,Ugt2b17
GO.0009617	response to bacterium	24	2.9e-07	ENSRNOP00000001211,ENSRNOP00000001525,ENSRNOP00000002316,ENSRNOP00000003630,ENSRNOP00000003779,ENSRNOP00000012075,ENSRNOP00000013058,ENSRNOP00000015083,ENSRNOP00000017486,ENSRNOP00000017911,ENSRNOP00000019637,ENSRNOP00000019787,ENSRNOP00000021653,ENSRNOP00000025045,ENSRNOP00000025258,ENSRNOP00000026473,ENSRNOP00000027160,ENSRNOP00000027682,ENSRNOP00000043148,ENSRNOP00000043466,ENSRNOP00000045002,…	Abcc5,Abol1,Ankrd1,Arg1,Arg2,Asl,Ass1,Comt,Cyp17a1,Cyp1a1,Cyp1a2,Lbp,Lias,Maob,Nos1,Nos3,Pde5a,Pla2g1b,Pla2g4a,Ptger2,Sparc,Th,Ugt1a1,Ugt2b17
GO.0045017	glycerolipid biosynthetic process	12	3.02e-07	ENSRNOP00000000133,ENSRNOP00000004113,ENSRNOP00000008973,ENSRNOP00000010551,ENSRNOP00000015207,ENSRNOP00000016543,ENSRNOP00000022359,ENSRNOP00000022715,ENSRNOP00000032963,ENSRNOP00000035922,ENSRNOP00000042305,ENSRNOP00000060195	Lpcat2,Lpl,Pigc,Pigl,Pigm,Pigs,Pigu,Pigv,Pigw,Pigx,Pigy,Pla2g5
GO.0006720	isoprenoid metabolic process	11	3.13e-07	ENSRNOP00000014572,ENSRNOP00000015134,ENSRNOP00000015498,ENSRNOP00000016883,ENSRNOP00000021653,ENSRNOP00000024362,ENSRNOP00000026473,ENSRNOP00000027682,ENSRNOP00000032282,ENSRNOP00000057888,ENSRNOP00000061222	Cel,Crabp2,Cyp1a1,Cyp1a2,Cyp1b1,Cyp2e1,Pde3a,Pde3b,Phyh,Plb1,Th
GO.0008654	phospholipid biosynthetic process	13	3.96e-07	ENSRNOP00000000133,ENSRNOP00000004113,ENSRNOP00000008973,ENSRNOP00000010551,ENSRNOP00000015207,ENSRNOP00000017090,ENSRNOP00000022359,ENSRNOP00000022715,ENSRNOP00000024111,ENSRNOP00000032963,ENSRNOP00000035922,ENSRNOP00000042305,ENSRNOP00000060195	Lpcat1,Lpcat2,Lpcat3,Pigc,Pigl,Pigm,Pigs,Pigu,Pigv,Pigw,Pigx,Pigy,Pla2g5
GO.0006732	coenzyme metabolic process	17	4.08e-07	ENSRNOP00000003779,ENSRNOP00000004269,ENSRNOP00000005844,ENSRNOP00000009777,ENSRNOP00000013515,ENSRNOP00000013582,ENSRNOP00000013729,ENSRNOP00000014213,ENSRNOP00000015190,ENSRNOP00000015732,ENSRNOP00000018170,ENSRNOP00000020740,ENSRNOP00000023973,ENSRNOP00000024041,ENSRNOP00000043148,ENSRNOP00000049243,ENSRNOP00000064445	Acot1,Acot2,Acot7,Acot8,Baat,Comt,Cort,Fasn,Lias,Mat1a,Mat2a,Mat2b,Mtr,Mtrr,Pah,Pnp,Tdo2
GO.0009635	response to herbicide	7	5.28e-07	ENSRNOP00000000212,ENSRNOP00000015083,ENSRNOP00000017190,ENSRNOP00000017911,ENSRNOP00000026473,ENSRNOP00000027160,ENSRNOP00000027682	Arg1,Arg2,Cyp17a1,Cyp19a1,Cyp1a1,Gucy1a3,Th
GO.0044765	single-organism transport	60	5.35e-07	ENSRNOP00000000718,ENSRNOP00000001234,ENSRNOP00000001525,ENSRNOP00000001581,ENSRNOP00000002174,ENSRNOP00000002316,ENSRNOP00000002381,ENSRNOP00000004248,ENSRNOP00000005209,ENSRNOP00000006469,ENSRNOP00000007771,ENSRNOP00000008416,ENSRNOP00000008759,ENSRNOP00000009920,ENSRNOP00000010630,ENSRNOP00000010816,ENSRNOP00000011837,ENSRNOP00000012137,ENSRNOP00000013275,ENSRNOP00000013528,ENSRNOP00000013582,…	ATP6,ATP8,Abcc5,Ada,Adc,Akap5,Aoc3,Atf2,Bcat2,COX1,COX2,COX3,Cnga1,Cnga2,Cnga4,Cpt1b,Crabp2,Creb1,Creb3l1,Creb3l2,Ddc,Fth1,Fxyd1,Gltp,Got2,Hba-a2,Hcn1,Hcn2,Itpr1,Kcne3,Kcnh1,Kcnh2,Kcnh3,Kcnh4,Kcnh5,Kcnh6,Kcnh7,Kcnh8,Lbp,Lipg,Pde2a,Pigz,Pla2g1b,Pla2g5,Plekha8,Pnp,Pparg,Rapgef4,Slc16a10,Slc16a2,Slc22a6,Slc22a7,Slc27a1,Slc3a2,Slc4a7,Slc7a1,Slc7a7,Slco4c1,Th,Trpv2
GO.0048511	rhythmic process	21	5.4e-07	ENSRNOP00000000212,ENSRNOP00000003630,ENSRNOP00000004911,ENSRNOP00000005157,ENSRNOP00000006618,ENSRNOP00000007079,ENSRNOP00000009564,ENSRNOP00000009920,ENSRNOP00000012137,ENSRNOP00000015221,ENSRNOP00000017651,ENSRNOP00000018170,ENSRNOP00000018326,ENSRNOP00000024000,ENSRNOP00000027682,ENSRNOP00000030925,ENSRNOP00000047403,ENSRNOP00000052959,ENSRNOP00000060302,ENSRNOP00000061222,ENSRNOP00000064520	Aanat,Ahr,Aldh1a1,Atf4,Bhlhe40,Creb1,Crebbp,Crtc1,Cyp19a1,Cyp1b1,Ddc,Kcnh7,Lipc,Mat2a,Nono,Nr5a1,Pla2g4a,Pparg,Th,Tph1,Tph2
GO.0043434	response to peptide hormone	25	6.12e-07	ENSRNOP00000000181,ENSRNOP00000001211,ENSRNOP00000001525,ENSRNOP00000002316,ENSRNOP00000009511,ENSRNOP00000011005,ENSRNOP00000012075,ENSRNOP00000012137,ENSRNOP00000012892,ENSRNOP00000013058,ENSRNOP00000015221,ENSRNOP00000015498,ENSRNOP00000017486,ENSRNOP00000017911,ENSRNOP00000018326,ENSRNOP00000022309,ENSRNOP00000024065,ENSRNOP00000024164,ENSRNOP00000027682,ENSRNOP00000045002,ENSRNOP00000047403,…	Aanat,Abcc5,Arg1,Asl,Ass1,CYTB,Creb1,Gatm,Got1,Lipc,Nos1,Nos3,Nppa,Pde3b,Pla2g1b,Pnlip,Pnliprp1,Pnliprp2,Pparg,Rap1b,Rxra,Sparc,Stk11,Th,Ugt2b17
GO.0034220	ion transmembrane transport	33	6.38e-07	ENSRNOP00000000718,ENSRNOP00000001234,ENSRNOP00000002316,ENSRNOP00000004248,ENSRNOP00000005209,ENSRNOP00000006469,ENSRNOP00000008759,ENSRNOP00000009920,ENSRNOP00000010816,ENSRNOP00000011837,ENSRNOP00000013275,ENSRNOP00000013800,ENSRNOP00000014391,ENSRNOP00000016142,ENSRNOP00000016415,ENSRNOP00000017246,ENSRNOP00000023751,ENSRNOP00000024756,ENSRNOP00000025094,ENSRNOP00000025196,ENSRNOP00000025518,…	ATP6,ATP8,Abcc5,Adc,COX1,COX2,COX3,CYTB,Cnga1,Cnga2,Cnga4,Fxyd1,Hcn1,Hcn2,Itpr1,Kcne3,Kcnh1,Kcnh2,Kcnh3,Kcnh4,Kcnh5,Kcnh6,Kcnh7,Kcnh8,Slc16a10,Slc16a2,Slc22a6,Slc22a7,Slc3a2,Slc4a7,Slc7a1,Slc7a7,Trpv2
GO.0001101	response to acid chemical	22	7.78e-07	ENSRNOP00000000212,ENSRNOP00000004956,ENSRNOP00000006117,ENSRNOP00000012075,ENSRNOP00000012137,ENSRNOP00000012892,ENSRNOP00000013058,ENSRNOP00000015083,ENSRNOP00000015221,ENSRNOP00000016142,ENSRNOP00000016883,ENSRNOP00000017486,ENSRNOP00000017911,ENSRNOP00000021757,ENSRNOP00000023973,ENSRNOP00000024000,ENSRNOP00000024756,ENSRNOP00000027160,ENSRNOP00000027682,ENSRNOP00000047403,ENSRNOP00000061597,…	Aanat,Aldh1a1,Aldh1a2,Arg1,Arg2,Ass1,Col3a1,Cyp17a1,Cyp19a1,Cyp2e1,Hcn1,Lipc,Mtr,Nos3,Pparg,Ptger2,Rapgef3,Rxra,Rxrg,Slc22a6,Sparc,Th
GO.0015672	monovalent inorganic cation transport	24	8.23e-07	ENSRNOP00000004351,ENSRNOP00000005209,ENSRNOP00000006469,ENSRNOP00000008759,ENSRNOP00000009920,ENSRNOP00000010816,ENSRNOP00000011837,ENSRNOP00000013275,ENSRNOP00000013800,ENSRNOP00000014151,ENSRNOP00000016142,ENSRNOP00000016415,ENSRNOP00000017246,ENSRNOP00000023623,ENSRNOP00000023751,ENSRNOP00000025518,ENSRNOP00000039048,ENSRNOP00000042521,ENSRNOP00000044706,ENSRNOP00000046414,ENSRNOP00000047211,…	ATP6,ATP8,Ada,Adc,COX1,COX2,COX3,Cnga1,Cnga2,Cnga4,Hcn1,Hcn2,Kcne3,Kcnh1,Kcnh2,Kcnh3,Kcnh4,Kcnh5,Kcnh6,Kcnh7,Kcnh8,Slc38a3,Slc4a7,Slc9a3r1
GO.0044260	cellular macromolecule metabolic process	83	8.99e-07	ENSRNOP00000000133,ENSRNOP00000001160,ENSRNOP00000001211,ENSRNOP00000002381,ENSRNOP00000002899,ENSRNOP00000003779,ENSRNOP00000004113,ENSRNOP00000004370,ENSRNOP00000004911,ENSRNOP00000004956,ENSRNOP00000005085,ENSRNOP00000005209,ENSRNOP00000005213,ENSRNOP00000005844,ENSRNOP00000006117,ENSRNOP00000006128,ENSRNOP00000006618,ENSRNOP00000007079,ENSRNOP00000007771,ENSRNOP00000007833,ENSRNOP00000008973,…	Aanat,Abol1,Adm2,Ahr,Ankrd1,Aoc3,Art5,As3mt,Asl,Atf3,Atf4,Atf5,B3gnt5,Bhlhe40,Bhmt,Col3a1,Creb3l1,Creb3l2,Creb3l3,Crebbp,Crem,Crtc1,Crtc2,Cryab,Cyp1b1,Dkc1,Fars2,Farsa,Gucy2c,Gucy2d,Gucy2f,Hipk1,Jdp2,Kcnh1,Kcnh2,Kcnh3,Kcnh4,Kcnh5,Kcnh8,Lias,Lipc,Lipe,Metap2,Msra,Msrb2,Mtr,Mtrr,Nono,Nos1,Npr1,Npr2,Nr5a1,Padi3,Pah,Pigc,Pigl,Pigm,Pigs,Pigu,Pigv,Pigw,Pigx,Pigy,Pigz,Pparg,Ppp1r1a,Prkaca,Prkacb,Prmt3,P…
GO.0001889	liver development	14	1.06e-06	ENSRNOP00000001211,ENSRNOP00000009777,ENSRNOP00000012075,ENSRNOP00000012892,ENSRNOP00000014151,ENSRNOP00000017911,ENSRNOP00000019787,ENSRNOP00000021757,ENSRNOP00000024000,ENSRNOP00000025045,ENSRNOP00000026473,ENSRNOP00000040409,ENSRNOP00000047403,ENSRNOP00000061597	Ada,Aldh1a1,Aldh1a2,Arg1,Asl,Ass1,Baat,Cyp1a1,Lbp,Lipc,Rap1a,Rapgef3,Rxra,Ugt1a1
GO.0061008	hepaticobiliary system development	14	1.06e-06	ENSRNOP00000001211,ENSRNOP00000009777,ENSRNOP00000012075,ENSRNOP00000012892,ENSRNOP00000014151,ENSRNOP00000017911,ENSRNOP00000019787,ENSRNOP00000021757,ENSRNOP00000024000,ENSRNOP00000025045,ENSRNOP00000026473,ENSRNOP00000040409,ENSRNOP00000047403,ENSRNOP00000061597	Ada,Aldh1a1,Aldh1a2,Arg1,Asl,Ass1,Baat,Cyp1a1,Lbp,Lipc,Rap1a,Rapgef3,Rxra,Ugt1a1
GO.0043170	macromolecule metabolic process	89	1.53e-06	ENSRNOP00000000133,ENSRNOP00000001160,ENSRNOP00000001211,ENSRNOP00000002381,ENSRNOP00000002899,ENSRNOP00000003779,ENSRNOP00000004113,ENSRNOP00000004370,ENSRNOP00000004911,ENSRNOP00000004956,ENSRNOP00000005085,ENSRNOP00000005209,ENSRNOP00000005213,ENSRNOP00000005844,ENSRNOP00000006117,ENSRNOP00000006128,ENSRNOP00000006618,ENSRNOP00000007079,ENSRNOP00000007771,ENSRNOP00000007833,ENSRNOP00000008973,…	Aanat,Abol1,Ace2,Adm2,Ahr,Ankrd1,Aoc3,Arg1,Art5,As3mt,Asl,Atf3,Atf4,Atf5,B3gnt5,Bhlhe40,Bhmt,Cndp1,Col3a1,Creb3l1,Creb3l2,Creb3l3,Crebbp,Crem,Crtc1,Crtc2,Cryab,Cyp1b1,Dkc1,Enpp1,Fars2,Farsa,Gucy2c,Gucy2d,Gucy2f,Hipk1,Jdp2,Kcnh1,Kcnh2,Kcnh3,Kcnh4,Kcnh5,Kcnh8,Lcat,Lias,Lipc,Lipe,Lypla1,Metap2,Msra,Msrb2,Mtr,Mtrr,Nono,Nos1,Npr1,Npr2,Nr5a1,Padi3,Pah,Pigc,Pigl,Pigm,Pigs,Pigu,Pigv,Pigw,Pigx,Pigy,Pigz,P…
GO.0046474	glycerophospholipid biosynthetic process	11	1.53e-06	ENSRNOP00000000133,ENSRNOP00000004113,ENSRNOP00000008973,ENSRNOP00000010551,ENSRNOP00000015207,ENSRNOP00000022359,ENSRNOP00000022715,ENSRNOP00000032963,ENSRNOP00000035922,ENSRNOP00000042305,ENSRNOP00000060195	Lpcat2,Pigc,Pigl,Pigm,Pigs,Pigu,Pigv,Pigw,Pigx,Pigy,Pla2g5
GO.0019538	protein metabolic process	63	1.82e-06	ENSRNOP00000000133,ENSRNOP00000001160,ENSRNOP00000001211,ENSRNOP00000002174,ENSRNOP00000002899,ENSRNOP00000003779,ENSRNOP00000004113,ENSRNOP00000004370,ENSRNOP00000004956,ENSRNOP00000005209,ENSRNOP00000005213,ENSRNOP00000005844,ENSRNOP00000006128,ENSRNOP00000007079,ENSRNOP00000007833,ENSRNOP00000008973,ENSRNOP00000009230,ENSRNOP00000010252,ENSRNOP00000010551,ENSRNOP00000012137,ENSRNOP00000012212,…	Aanat,Abol1,Ace2,Adm2,Art5,As3mt,Asl,Atf2,B3gnt5,Bhmt,Cndp1,Col3a1,Creb1,Crebbp,Crtc2,Cryab,Fars2,Farsa,Gucy2c,Gucy2d,Gucy2f,Hipk1,Kcnh1,Kcnh2,Kcnh3,Kcnh4,Kcnh5,Kcnh8,Lcat,Lias,Lipc,Metap2,Msra,Msrb2,Mtr,Nos1,Npr1,Npr2,Padi3,Pah,Pigc,Pigl,Pigm,Pigs,Pigu,Pigv,Pigw,Pigx,Pigy,Pparg,Prkaca,Prkacb,Prmt3,Ptpn7,Rars,Rps27,Spata18,Stk11,Uck2,Ugt1a8,Vars,Vars2,Wars
GO.0051707	response to other organism	25	2.67e-06	ENSRNOP00000001211,ENSRNOP00000001525,ENSRNOP00000002316,ENSRNOP00000003630,ENSRNOP00000003779,ENSRNOP00000011563,ENSRNOP00000012075,ENSRNOP00000013058,ENSRNOP00000015083,ENSRNOP00000017486,ENSRNOP00000017911,ENSRNOP00000019637,ENSRNOP00000019787,ENSRNOP00000021653,ENSRNOP00000025045,ENSRNOP00000025258,ENSRNOP00000026473,ENSRNOP00000027160,ENSRNOP00000027682,ENSRNOP00000043148,ENSRNOP00000043466,…	Abcc5,Abol1,Ankrd1,Arg1,Arg2,Asl,Ass1,Batf,Comt,Cyp17a1,Cyp1a1,Cyp1a2,Lbp,Lias,Maob,Nos1,Nos3,Pde5a,Pla2g1b,Pla2g4a,Ptger2,Sparc,Th,Ugt1a1,Ugt2b17
GO.0007584	response to nutrient	20	2.77e-06	ENSRNOP00000000181,ENSRNOP00000001211,ENSRNOP00000003630,ENSRNOP00000007577,ENSRNOP00000012075,ENSRNOP00000012137,ENSRNOP00000012892,ENSRNOP00000014151,ENSRNOP00000015083,ENSRNOP00000017486,ENSRNOP00000017911,ENSRNOP00000021757,ENSRNOP00000023973,ENSRNOP00000024430,ENSRNOP00000025045,ENSRNOP00000025257,ENSRNOP00000026473,ENSRNOP00000047954,ENSRNOP00000061222,ENSRNOP00000062735	Ada,Aldh1a2,Arg1,Arg2,Asl,Ass1,CYTB,Cyp1a1,Cyp1b1,Gatm,Lipg,Mgp,Mtr,Nos1,Pla2g4a,Pparg,Rxra,Sparc,Ugt1a1,Vim
GO.0042158	lipoprotein biosynthetic process	9	2.77e-06	ENSRNOP00000000133,ENSRNOP00000004113,ENSRNOP00000008973,ENSRNOP00000010551,ENSRNOP00000015207,ENSRNOP00000032963,ENSRNOP00000035922,ENSRNOP00000042305,ENSRNOP00000060195	Pigc,Pigl,Pigm,Pigs,Pigu,Pigv,Pigw,Pigx,Pigy
GO.0009116	nucleoside metabolic process	15	3.02e-06	ENSRNOP00000004269,ENSRNOP00000005213,ENSRNOP00000014213,ENSRNOP00000015057,ENSRNOP00000015190,ENSRNOP00000018170,ENSRNOP00000039048,ENSRNOP00000042064,ENSRNOP00000042521,ENSRNOP00000043141,ENSRNOP00000043148,ENSRNOP00000043885,ENSRNOP00000044573,ENSRNOP00000047954,ENSRNOP00000049769	ATP6,ATP8,Acot7,COX1,CYTB,Comt,Mat1a,Mat2a,Mat2b,ND2,ND4,ND4L,ND5,Nt5e,Uck2
GO.0042157	lipoprotein metabolic process	10	3.02e-06	ENSRNOP00000000133,ENSRNOP00000004113,ENSRNOP00000008973,ENSRNOP00000010551,ENSRNOP00000015207,ENSRNOP00000026583,ENSRNOP00000032963,ENSRNOP00000035922,ENSRNOP00000042305,ENSRNOP00000060195	Lcat,Pigc,Pigl,Pigm,Pigs,Pigu,Pigv,Pigw,Pigx,Pigy
GO.0009067	aspartate family amino acid biosynthetic process	6	3.45e-06	ENSRNOP00000015336,ENSRNOP00000015956,ENSRNOP00000022309,ENSRNOP00000023973,ENSRNOP00000024041,ENSRNOP00000058419	Bhmt,Bhmt2,Got1,Got2,Mtr,Mtrr
GO.0006721	terpenoid metabolic process	9	3.47e-06	ENSRNOP00000014572,ENSRNOP00000015134,ENSRNOP00000015498,ENSRNOP00000016883,ENSRNOP00000021653,ENSRNOP00000026473,ENSRNOP00000032282,ENSRNOP00000057888,ENSRNOP00000061222	Cel,Crabp2,Cyp1a1,Cyp1a2,Cyp1b1,Cyp2e1,Pde3a,Pde3b,Plb1
GO.0009072	aromatic amino acid family metabolic process	7	3.47e-06	ENSRNOP00000005157,ENSRNOP00000005844,ENSRNOP00000015732,ENSRNOP00000022721,ENSRNOP00000027682,ENSRNOP00000050320,ENSRNOP00000052959	Ido1,Pah,Tat,Tdo2,Th,Tph1,Tph2
GO.0048522	positive regulation of cellular process	67	3.68e-06	ENSRNOP00000000750,ENSRNOP00000001525,ENSRNOP00000003630,ENSRNOP00000004326,ENSRNOP00000004351,ENSRNOP00000004956,ENSRNOP00000005085,ENSRNOP00000005671,ENSRNOP00000006618,ENSRNOP00000007079,ENSRNOP00000007771,ENSRNOP00000007905,ENSRNOP00000008416,ENSRNOP00000009511,ENSRNOP00000010630,ENSRNOP00000011005,ENSRNOP00000011339,ENSRNOP00000011563,ENSRNOP00000012075,ENSRNOP00000012137,ENSRNOP00000012892,…	Ada,Adc,Adcy10,Ahr,Akap5,Aldh1a1,Aldh1a2,Aoc3,Arg1,Aspa,Ass1,Atf3,Batf,Calca,Col3a1,Comt,Creb3l1,Creb3l2,Creb3l3,Crebbp,Crtc2,Csrp3,Cyp17a1,Cyp1a1,Cyp1b1,Glul,Gpha2,Gucy1a2,Hcn1,Jdp2,Kcne3,Lbp,Lpl,Maob,Nos1,Nos3,Nppa,Npr1,Nr5a1,Pafah1b2,Pde3a,Pde5a,Pde6h,Pla2g1b,Pla2g2a,Pla2g4a,Pla2g5,Pla2g6,Pnp,Pnpla2,Pparg,Prkaca,Pus1,Rap1a,Rap1b,Rapgef2,Rapgef3,Rapgef4,Rxra,Slc38a3,Slc9a3r1,Sparc,Sphk1,Tph1,Ts…
GO.0001676	long-chain fatty acid metabolic process	11	4.19e-06	ENSRNOP00000003630,ENSRNOP00000011880,ENSRNOP00000014213,ENSRNOP00000016883,ENSRNOP00000024659,ENSRNOP00000029296,ENSRNOP00000030069,ENSRNOP00000041025,ENSRNOP00000042072,ENSRNOP00000058858,ENSRNOP00000061222	Acot7,Cyp1b1,Cyp2b3,Cyp2d4,Cyp2e1,Cyp2f4,Cyp4a1,Cyp4a2,Pla2g4a,Slc27a1,Sphk1
GO.0098662	inorganic cation transmembrane transport	24	4.3e-06	ENSRNOP00000004248,ENSRNOP00000005209,ENSRNOP00000006469,ENSRNOP00000008759,ENSRNOP00000009920,ENSRNOP00000010816,ENSRNOP00000011837,ENSRNOP00000013275,ENSRNOP00000013800,ENSRNOP00000016142,ENSRNOP00000016415,ENSRNOP00000017246,ENSRNOP00000023751,ENSRNOP00000025518,ENSRNOP00000039048,ENSRNOP00000042521,ENSRNOP00000044706,ENSRNOP00000046414,ENSRNOP00000047211,ENSRNOP00000047954,ENSRNOP00000049769,…	ATP6,ATP8,Adc,COX1,COX2,COX3,CYTB,Cnga1,Cnga2,Cnga4,Hcn1,Hcn2,Itpr1,Kcne3,Kcnh1,Kcnh2,Kcnh3,Kcnh4,Kcnh5,Kcnh6,Kcnh7,Kcnh8,Slc4a7,Trpv2
GO.0009888	tissue development	33	4.32e-06	ENSRNOP00000000181,ENSRNOP00000002174,ENSRNOP00000003630,ENSRNOP00000003779,ENSRNOP00000004351,ENSRNOP00000004956,ENSRNOP00000006117,ENSRNOP00000007577,ENSRNOP00000008759,ENSRNOP00000009511,ENSRNOP00000010630,ENSRNOP00000011005,ENSRNOP00000012137,ENSRNOP00000013058,ENSRNOP00000014151,ENSRNOP00000017338,ENSRNOP00000017651,ENSRNOP00000018326,ENSRNOP00000019519,ENSRNOP00000021757,ENSRNOP00000024000,…	Ada,Aldh1a1,Aldh1a2,Ankrd1,Atf2,Col3a1,Creb1,Creb3l2,Cyp1a1,Cyp1b1,Enpp1,Gatm,Lias,Lpcat1,Mgp,Myl2,Nos3,Nppa,Nr5a1,Pde2a,Pla2g4a,Pparg,Prkacb,Prkar1a,Rap1a,Rap1b,Rapgef2,Rapgef3,Rapgef4,Rxrg,Slc4a7,Slc9a3r1,Vim
GO.0071383	cellular response to steroid hormone stimulus	15	4.46e-06	ENSRNOP00000001211,ENSRNOP00000006117,ENSRNOP00000006618,ENSRNOP00000011837,ENSRNOP00000012075,ENSRNOP00000012137,ENSRNOP00000012644,ENSRNOP00000012892,ENSRNOP00000015083,ENSRNOP00000017651,ENSRNOP00000017911,ENSRNOP00000025045,ENSRNOP00000040499,ENSRNOP00000045002,ENSRNOP00000061222	Ahr,Arg1,Arg2,Asl,Ass1,Cyp1b1,Hcn2,Hcn4,Nr5a1,Pparg,Rxra,Rxrb,Rxrg,Ugt1a1,Ugt2b17
GO.0042278	purine nucleoside metabolic process	14	4.78e-06	ENSRNOP00000004269,ENSRNOP00000014213,ENSRNOP00000015057,ENSRNOP00000015190,ENSRNOP00000018170,ENSRNOP00000039048,ENSRNOP00000042064,ENSRNOP00000042521,ENSRNOP00000043141,ENSRNOP00000043148,ENSRNOP00000043885,ENSRNOP00000044573,ENSRNOP00000047954,ENSRNOP00000049769	ATP6,ATP8,Acot7,COX1,CYTB,Comt,Mat1a,Mat2a,Mat2b,ND2,ND4,ND4L,ND5,Nt5e
GO.0019935	cyclic-nucleotide-mediated signaling	7	5.07e-06	ENSRNOP00000001559,ENSRNOP00000006789,ENSRNOP00000026586,ENSRNOP00000032282,ENSRNOP00000037119,ENSRNOP00000060777,ENSRNOP00000062109	Adcy8,Crem,Pde2a,Pde3a,Pde7a,Pde9a,Rapgef2
GO.0032870	cellular response to hormone stimulus	25	5.18e-06	ENSRNOP00000000212,ENSRNOP00000001211,ENSRNOP00000001525,ENSRNOP00000002712,ENSRNOP00000005671,ENSRNOP00000006618,ENSRNOP00000009511,ENSRNOP00000011837,ENSRNOP00000012075,ENSRNOP00000012644,ENSRNOP00000012892,ENSRNOP00000015083,ENSRNOP00000015498,ENSRNOP00000017651,ENSRNOP00000017911,ENSRNOP00000022309,ENSRNOP00000023905,ENSRNOP00000025045,ENSRNOP00000027160,ENSRNOP00000040499,ENSRNOP00000045002,…	Ahr,Arg1,Arg2,Asip,Asl,Ass1,Cyp17a1,Cyp19a1,Cyp1b1,Got1,Hcn2,Hcn4,Lipc,Nr5a1,Pde3b,Pla2g1b,Ptger2,Rap1b,Rxra,Rxrb,Tshr,Ugt1a1,Ugt1a8,Ugt2b15,Ugt2b17
GO.0009410	response to xenobiotic stimulus	11	5.64e-06	ENSRNOP00000006618,ENSRNOP00000011880,ENSRNOP00000016883,ENSRNOP00000021653,ENSRNOP00000025045,ENSRNOP00000026473,ENSRNOP00000027223,ENSRNOP00000030069,ENSRNOP00000058858,ENSRNOP00000061222,ENSRNOP00000065158	Ahr,As3mt,Cyp1a1,Cyp1a2,Cyp1b1,Cyp2b3,Cyp2d4,Cyp2e1,Cyp2f4,Ugt1a1,Ugt1a8
GO.0000003	reproduction	28	5.73e-06	ENSRNOP00000000212,ENSRNOP00000002899,ENSRNOP00000003630,ENSRNOP00000004326,ENSRNOP00000005389,ENSRNOP00000006469,ENSRNOP00000006618,ENSRNOP00000008416,ENSRNOP00000015083,ENSRNOP00000016142,ENSRNOP00000017104,ENSRNOP00000017651,ENSRNOP00000017911,ENSRNOP00000024000,ENSRNOP00000024430,ENSRNOP00000024828,ENSRNOP00000026473,ENSRNOP00000027160,ENSRNOP00000027682,ENSRNOP00000027774,ENSRNOP00000032282,…	Ace2,Adcy10,Adcy3,Ahr,Akap5,Aldh1a1,Arg1,Arg2,Cnga1,Comt,Cyp17a1,Cyp19a1,Cyp1a1,Cyp1b1,Hcn1,Hdc,Nr5a1,Pafah1b2,Pafah1b3,Pde3a,Pla2g4a,Pla2g6,Prkar1a,Slco4c1,Spata18,Stk11,Th,Vim
GO.0009065	glutamine family amino acid catabolic process	6	5.92e-06	ENSRNOP00000009230,ENSRNOP00000015083,ENSRNOP00000015956,ENSRNOP00000017911,ENSRNOP00000022309,ENSRNOP00000062735	Arg1,Arg2,Got1,Got2,Nos1,Padi3
GO.0044272	sulfur compound biosynthetic process	9	6.67e-06	ENSRNOP00000003779,ENSRNOP00000004269,ENSRNOP00000015190,ENSRNOP00000015336,ENSRNOP00000018170,ENSRNOP00000023973,ENSRNOP00000024041,ENSRNOP00000047403,ENSRNOP00000058419	Bhmt,Bhmt2,Lias,Lipc,Mat1a,Mat2a,Mat2b,Mtr,Mtrr
GO.0009636	response to toxic substance	16	7.16e-06	ENSRNOP00000000212,ENSRNOP00000001211,ENSRNOP00000012075,ENSRNOP00000012212,ENSRNOP00000015083,ENSRNOP00000016454,ENSRNOP00000017190,ENSRNOP00000017911,ENSRNOP00000026473,ENSRNOP00000027160,ENSRNOP00000027682,ENSRNOP00000043466,ENSRNOP00000047954,ENSRNOP00000058858,ENSRNOP00000061222,ENSRNOP00000064520	Arg1,Arg2,Asl,Ass1,CYTB,Cyp17a1,Cyp19a1,Cyp1a1,Cyp1b1,Cyp2f4,Ddc,Glyat,Gucy1a3,Gucy2c,Maob,Th
GO.0019932	second-messenger-mediated signaling	12	7.5e-06	ENSRNOP00000001559,ENSRNOP00000006789,ENSRNOP00000013058,ENSRNOP00000017190,ENSRNOP00000026586,ENSRNOP00000032282,ENSRNOP00000037119,ENSRNOP00000060777,ENSRNOP00000062109,ENSRNOP00000062735,ENSRNOP00000062785,ENSRNOP00000063885	Adcy8,Crem,Gucy1a3,Gucy1b3,Itpr1,Nos1,Nos3,Pde2a,Pde3a,Pde7a,Pde9a,Rapgef2
GO.0048609	multicellular organismal reproductive process	25	8.19e-06	ENSRNOP00000000212,ENSRNOP00000002899,ENSRNOP00000003630,ENSRNOP00000004326,ENSRNOP00000006469,ENSRNOP00000006618,ENSRNOP00000008416,ENSRNOP00000015083,ENSRNOP00000016142,ENSRNOP00000017104,ENSRNOP00000017651,ENSRNOP00000017911,ENSRNOP00000024000,ENSRNOP00000024430,ENSRNOP00000024828,ENSRNOP00000026473,ENSRNOP00000027160,ENSRNOP00000027774,ENSRNOP00000032282,ENSRNOP00000037089,ENSRNOP00000041885,…	Ace2,Adcy10,Ahr,Akap5,Aldh1a1,Arg1,Arg2,Cnga1,Comt,Cyp17a1,Cyp19a1,Cyp1a1,Cyp1b1,Hcn1,Hdc,Nr5a1,Pafah1b2,Pafah1b3,Pde3a,Pla2g4a,Pla2g6,Slco4c1,Spata18,Stk11,Vim
GO.1901654	response to ketone	17	8.51e-06	ENSRNOP00000000212,ENSRNOP00000001211,ENSRNOP00000011837,ENSRNOP00000012075,ENSRNOP00000012137,ENSRNOP00000012644,ENSRNOP00000013058,ENSRNOP00000015083,ENSRNOP00000015221,ENSRNOP00000017911,ENSRNOP00000019637,ENSRNOP00000027682,ENSRNOP00000029296,ENSRNOP00000043466,ENSRNOP00000045002,ENSRNOP00000061222,ENSRNOP00000064907	Aanat,Arg1,Arg2,Asl,Ass1,Cyp19a1,Cyp1b1,Hcn2,Hcn4,Maob,Nos3,Pde5a,Pparg,Ptger2,Sphk1,Th,Ugt2b17
GO.0006527	arginine catabolic process	4	8.74e-06	ENSRNOP00000009230,ENSRNOP00000015083,ENSRNOP00000017911,ENSRNOP00000062735	Arg1,Arg2,Nos1,Padi3
GO.0055085	transmembrane transport	34	8.74e-06	ENSRNOP00000000718,ENSRNOP00000001234,ENSRNOP00000002316,ENSRNOP00000003189,ENSRNOP00000004248,ENSRNOP00000005209,ENSRNOP00000006469,ENSRNOP00000008759,ENSRNOP00000009920,ENSRNOP00000010816,ENSRNOP00000011837,ENSRNOP00000013275,ENSRNOP00000013800,ENSRNOP00000014391,ENSRNOP00000016142,ENSRNOP00000016415,ENSRNOP00000017246,ENSRNOP00000023751,ENSRNOP00000024756,ENSRNOP00000025094,ENSRNOP00000025196,…	ATP6,ATP8,Abcc5,Adc,COX1,COX2,COX3,CYTB,Cnga1,Cnga2,Cnga4,Fxyd1,Hcn1,Hcn2,Itpr1,Kcne3,Kcnh1,Kcnh2,Kcnh3,Kcnh4,Kcnh5,Kcnh6,Kcnh7,Kcnh8,Slc15a2,Slc16a10,Slc16a2,Slc22a6,Slc22a7,Slc3a2,Slc4a7,Slc7a1,Slc7a7,Trpv2
GO.2000480	negative regulation of cAMP-dependent protein kinase activity	4	8.74e-06	ENSRNOP00000001075,ENSRNOP00000012415,ENSRNOP00000016567,ENSRNOP00000067771	Pkia,Pkib,Prkar1a,Prkar2b
GO.2000479	regulation of cAMP-dependent protein kinase activity	5	9.64e-06	ENSRNOP00000001075,ENSRNOP00000012415,ENSRNOP00000016567,ENSRNOP00000037119,ENSRNOP00000067771	Pkia,Pkib,Prkar1a,Prkar2b,Rapgef2
GO.0098655	cation transmembrane transport	26	1.02e-05	ENSRNOP00000001234,ENSRNOP00000004248,ENSRNOP00000005209,ENSRNOP00000006469,ENSRNOP00000008759,ENSRNOP00000009920,ENSRNOP00000010816,ENSRNOP00000011837,ENSRNOP00000013275,ENSRNOP00000013800,ENSRNOP00000016142,ENSRNOP00000016415,ENSRNOP00000017246,ENSRNOP00000019618,ENSRNOP00000023751,ENSRNOP00000025518,ENSRNOP00000039048,ENSRNOP00000042521,ENSRNOP00000044706,ENSRNOP00000046414,ENSRNOP00000047211,…	ATP6,ATP8,Adc,COX1,COX2,COX3,CYTB,Cnga1,Cnga2,Cnga4,Hcn1,Hcn2,Itpr1,Kcne3,Kcnh1,Kcnh2,Kcnh3,Kcnh4,Kcnh5,Kcnh6,Kcnh7,Kcnh8,Slc4a7,Slc7a1,Slc7a8,Trpv2
GO.0032504	multicellular organism reproduction	25	1.04e-05	ENSRNOP00000000212,ENSRNOP00000002899,ENSRNOP00000003630,ENSRNOP00000004326,ENSRNOP00000006469,ENSRNOP00000006618,ENSRNOP00000008416,ENSRNOP00000015083,ENSRNOP00000016142,ENSRNOP00000017104,ENSRNOP00000017651,ENSRNOP00000017911,ENSRNOP00000024000,ENSRNOP00000024430,ENSRNOP00000024828,ENSRNOP00000026473,ENSRNOP00000027160,ENSRNOP00000027774,ENSRNOP00000032282,ENSRNOP00000037089,ENSRNOP00000041885,…	Ace2,Adcy10,Ahr,Akap5,Aldh1a1,Arg1,Arg2,Cnga1,Comt,Cyp17a1,Cyp19a1,Cyp1a1,Cyp1b1,Hcn1,Hdc,Nr5a1,Pafah1b2,Pafah1b3,Pde3a,Pla2g4a,Pla2g6,Slco4c1,Spata18,Stk11,Vim
GO.0006805	xenobiotic metabolic process	10	1.44e-05	ENSRNOP00000011880,ENSRNOP00000016883,ENSRNOP00000021653,ENSRNOP00000025045,ENSRNOP00000026473,ENSRNOP00000027223,ENSRNOP00000030069,ENSRNOP00000058858,ENSRNOP00000061222,ENSRNOP00000065158	As3mt,Cyp1a1,Cyp1a2,Cyp1b1,Cyp2b3,Cyp2d4,Cyp2e1,Cyp2f4,Ugt1a1,Ugt1a8
GO.0019369	arachidonic acid metabolic process	9	1.49e-05	ENSRNOP00000003630,ENSRNOP00000011880,ENSRNOP00000016883,ENSRNOP00000029296,ENSRNOP00000030069,ENSRNOP00000041025,ENSRNOP00000042072,ENSRNOP00000058858,ENSRNOP00000061222	Cyp1b1,Cyp2b3,Cyp2d4,Cyp2e1,Cyp2f4,Cyp4a1,Cyp4a2,Pla2g4a,Sphk1
GO.0019222	regulation of metabolic process	76	1.61e-05	ENSRNOP00000000750,ENSRNOP00000001075,ENSRNOP00000001160,ENSRNOP00000001525,ENSRNOP00000002381,ENSRNOP00000003630,ENSRNOP00000004269,ENSRNOP00000004911,ENSRNOP00000005671,ENSRNOP00000006117,ENSRNOP00000006618,ENSRNOP00000007079,ENSRNOP00000007771,ENSRNOP00000007905,ENSRNOP00000008416,ENSRNOP00000008973,ENSRNOP00000009081,ENSRNOP00000009511,ENSRNOP00000009564,ENSRNOP00000009625,ENSRNOP00000010630,…	Ace2,Adc,Adm2,Ahr,Akap5,Aldh1a2,Aoc3,Arg2,Ass1,Bhlhe40,Calca,Comt,Creb3l1,Creb3l2,Creb3l3,Crebbp,Crtc2,Csrp3,Cyp17a1,Cyp1a2,Cyp1b1,Farp1,Gucy1a2,Hipk1,Hrh4,Hspa1a,Kcnh8,Lipg,Lpcat1,Lzts1,Maob,Mat2b,Mtrr,Nono,Nos1,Nos3,Npr1,Nt5e,Padi4,Pafah1b2,Pde1b,Pde2a,Pde6h,Pigy,Pigz,Pkib,Pla2g1b,Pla2g2a,Pla2g4a,Pla2g5,Pla2g6,Pnpla2,Pparg,Ppp1r1a,Prkaca,Prkacb,Prkar1b,Prkar2a,Prmt3,Pus1,Rap1a,Rap1b,Rapgef2,Rap…
GO.0098660	inorganic ion transmembrane transport	25	1.62e-05	ENSRNOP00000004248,ENSRNOP00000005209,ENSRNOP00000006469,ENSRNOP00000008759,ENSRNOP00000009920,ENSRNOP00000010816,ENSRNOP00000011837,ENSRNOP00000013275,ENSRNOP00000013800,ENSRNOP00000016142,ENSRNOP00000016415,ENSRNOP00000017246,ENSRNOP00000023751,ENSRNOP00000025518,ENSRNOP00000028624,ENSRNOP00000039048,ENSRNOP00000042521,ENSRNOP00000044706,ENSRNOP00000046414,ENSRNOP00000047211,ENSRNOP00000047954,…	ATP6,ATP8,Adc,COX1,COX2,COX3,CYTB,Cnga1,Cnga2,Cnga4,Fxyd1,Hcn1,Hcn2,Itpr1,Kcne3,Kcnh1,Kcnh2,Kcnh3,Kcnh4,Kcnh5,Kcnh6,Kcnh7,Kcnh8,Slc4a7,Trpv2
GO.0071466	cellular response to xenobiotic stimulus	10	1.68e-05	ENSRNOP00000011880,ENSRNOP00000016883,ENSRNOP00000021653,ENSRNOP00000025045,ENSRNOP00000026473,ENSRNOP00000027223,ENSRNOP00000030069,ENSRNOP00000058858,ENSRNOP00000061222,ENSRNOP00000065158	As3mt,Cyp1a1,Cyp1a2,Cyp1b1,Cyp2b3,Cyp2d4,Cyp2e1,Cyp2f4,Ugt1a1,Ugt1a8
GO.0007623	circadian rhythm	13	1.74e-05	ENSRNOP00000004911,ENSRNOP00000005157,ENSRNOP00000006618,ENSRNOP00000009564,ENSRNOP00000009920,ENSRNOP00000015221,ENSRNOP00000018170,ENSRNOP00000018326,ENSRNOP00000027682,ENSRNOP00000047403,ENSRNOP00000052959,ENSRNOP00000060302,ENSRNOP00000064520	Aanat,Ahr,Atf4,Bhlhe40,Creb1,Ddc,Kcnh7,Lipc,Mat2a,Nono,Th,Tph1,Tph2
GO.0006584	catecholamine metabolic process	7	1.91e-05	ENSRNOP00000011880,ENSRNOP00000020307,ENSRNOP00000027682,ENSRNOP00000041885,ENSRNOP00000043148,ENSRNOP00000063784,ENSRNOP00000064520	Comt,Cyp2d4,Ddc,Hdc,Maoa,Npr1,Th
GO.0070482	response to oxygen levels	21	1.93e-05	ENSRNOP00000001211,ENSRNOP00000005213,ENSRNOP00000011005,ENSRNOP00000012137,ENSRNOP00000013058,ENSRNOP00000013515,ENSRNOP00000014151,ENSRNOP00000015083,ENSRNOP00000019637,ENSRNOP00000025258,ENSRNOP00000026473,ENSRNOP00000027682,ENSRNOP00000042521,ENSRNOP00000043141,ENSRNOP00000044573,ENSRNOP00000047403,ENSRNOP00000047954,ENSRNOP00000049769,ENSRNOP00000055901,ENSRNOP00000062735,ENSRNOP00000063885	ATP6,ATP8,Acot2,Ada,Ankrd1,Arg2,Asl,CYTB,Cryab,Cyp1a1,Itpr1,Lipc,ND4,ND5,Nos1,Nos3,Nppa,Pde5a,Pparg,Th,Uck2
GO.0006979	response to oxidative stress	19	1.96e-05	ENSRNOP00000000181,ENSRNOP00000003630,ENSRNOP00000003779,ENSRNOP00000014151,ENSRNOP00000016883,ENSRNOP00000017911,ENSRNOP00000022661,ENSRNOP00000022721,ENSRNOP00000024000,ENSRNOP00000029296,ENSRNOP00000030323,ENSRNOP00000039048,ENSRNOP00000044573,ENSRNOP00000049172,ENSRNOP00000055901,ENSRNOP00000060302,ENSRNOP00000061222,ENSRNOP00000062735,ENSRNOP00000067242	Ada,Aldh1a1,Arg1,Atf4,COX1,Cryab,Cyp1b1,Cyp2e1,Gatm,Lias,Msra,Msrb2,ND1,ND5,Nos1,Pla2g4a,Prdx6,Sphk1,Tat
GO.0042428	serotonin metabolic process	5	2.02e-05	ENSRNOP00000005157,ENSRNOP00000052147,ENSRNOP00000052959,ENSRNOP00000063784,ENSRNOP00000064520	Ddc,Maoa,Pde1b,Tph1,Tph2
GO.0015711	organic anion transport	16	2.19e-05	ENSRNOP00000000718,ENSRNOP00000001234,ENSRNOP00000002316,ENSRNOP00000004351,ENSRNOP00000008759,ENSRNOP00000012137,ENSRNOP00000013985,ENSRNOP00000014391,ENSRNOP00000015956,ENSRNOP00000019618,ENSRNOP00000022715,ENSRNOP00000024659,ENSRNOP00000024756,ENSRNOP00000025094,ENSRNOP00000025196,ENSRNOP00000034006	Abcc5,Cpt1b,Gltpd1,Got2,Pla2g5,Pparg,Slc16a10,Slc22a6,Slc22a7,Slc27a1,Slc3a2,Slc4a7,Slc7a1,Slc7a7,Slc7a8,Slc9a3r1
GO.0006812	cation transport	29	2.23e-05	ENSRNOP00000001234,ENSRNOP00000004248,ENSRNOP00000004351,ENSRNOP00000005209,ENSRNOP00000006469,ENSRNOP00000008759,ENSRNOP00000009920,ENSRNOP00000010816,ENSRNOP00000011837,ENSRNOP00000013275,ENSRNOP00000013800,ENSRNOP00000014151,ENSRNOP00000016142,ENSRNOP00000016415,ENSRNOP00000017246,ENSRNOP00000019618,ENSRNOP00000023751,ENSRNOP00000025196,ENSRNOP00000025518,ENSRNOP00000037803,ENSRNOP00000039048,…	ATP6,ATP8,Ada,Adc,COX1,COX2,COX3,Cnga1,Cnga2,Cnga4,Fth1,Hcn1,Hcn2,Itpr1,Kcne3,Kcnh1,Kcnh2,Kcnh3,Kcnh4,Kcnh5,Kcnh6,Kcnh7,Kcnh8,Slc3a2,Slc4a7,Slc7a1,Slc7a8,Slc9a3r1,Trpv2
GO.1901655	cellular response to ketone	10	2.24e-05	ENSRNOP00000001211,ENSRNOP00000011837,ENSRNOP00000012075,ENSRNOP00000012137,ENSRNOP00000012644,ENSRNOP00000015083,ENSRNOP00000017911,ENSRNOP00000045002,ENSRNOP00000061222,ENSRNOP00000064907	Arg1,Arg2,Asl,Ass1,Cyp1b1,Hcn2,Hcn4,Pparg,Ptger2,Ugt2b17
GO.0043269	regulation of ion transport	26	2.63e-05	ENSRNOP00000004351,ENSRNOP00000005209,ENSRNOP00000006469,ENSRNOP00000008416,ENSRNOP00000009920,ENSRNOP00000010816,ENSRNOP00000011005,ENSRNOP00000011837,ENSRNOP00000013275,ENSRNOP00000013800,ENSRNOP00000015083,ENSRNOP00000016142,ENSRNOP00000016415,ENSRNOP00000017104,ENSRNOP00000017246,ENSRNOP00000017911,ENSRNOP00000023623,ENSRNOP00000023751,ENSRNOP00000025518,ENSRNOP00000043466,ENSRNOP00000044706,…	Akap5,Arg1,Arg2,Atf4,Cnga1,Cnga2,Cnga4,Hcn1,Hcn2,Itpr1,Kcne3,Kcnh1,Kcnh2,Kcnh3,Kcnh4,Kcnh5,Kcnh6,Kcnh7,Kcnh8,Maob,Nos1,Nppa,Pla2g6,Rapgef3,Slc38a3,Slc9a3r1
GO.0009064	glutamine family amino acid metabolic process	8	2.72e-05	ENSRNOP00000006971,ENSRNOP00000009230,ENSRNOP00000012075,ENSRNOP00000015083,ENSRNOP00000017911,ENSRNOP00000022721,ENSRNOP00000062735,ENSRNOP00000065890	Arg1,Arg2,Ass1,Glul,Hal,Nos1,Padi3,Tat
GO.0007494	midgut development	6	3.54e-05	ENSRNOP00000001211,ENSRNOP00000012075,ENSRNOP00000012892,ENSRNOP00000015083,ENSRNOP00000021757,ENSRNOP00000024000	Aldh1a1,Aldh1a2,Arg2,Asl,Ass1,Rxra
GO.0019933	cAMP-mediated signaling	6	3.54e-05	ENSRNOP00000006789,ENSRNOP00000026586,ENSRNOP00000032282,ENSRNOP00000037119,ENSRNOP00000060777,ENSRNOP00000062109	Adcy8,Crem,Pde2a,Pde3a,Pde7a,Rapgef2
GO.0051592	response to calcium ion	11	3.71e-05	ENSRNOP00000003630,ENSRNOP00000005157,ENSRNOP00000005209,ENSRNOP00000006789,ENSRNOP00000007577,ENSRNOP00000015221,ENSRNOP00000016142,ENSRNOP00000017486,ENSRNOP00000017531,ENSRNOP00000047403,ENSRNOP00000047954	Aanat,Adcy8,CYTB,Hcn1,Kcnh1,Lipc,Mgp,Pde1c,Pla2g4a,Sparc,Tph2
GO.0006525	arginine metabolic process	5	3.84e-05	ENSRNOP00000009230,ENSRNOP00000012075,ENSRNOP00000015083,ENSRNOP00000017911,ENSRNOP00000062735	Arg1,Arg2,Ass1,Nos1,Padi3
GO.0042435	indole-containing compound biosynthetic process	4	3.91e-05	ENSRNOP00000005157,ENSRNOP00000015221,ENSRNOP00000052959,ENSRNOP00000064520	Aanat,Ddc,Tph1,Tph2
GO.0071384	cellular response to corticosteroid stimulus	10	4.63e-05	ENSRNOP00000001211,ENSRNOP00000006618,ENSRNOP00000011837,ENSRNOP00000012075,ENSRNOP00000012644,ENSRNOP00000015083,ENSRNOP00000017911,ENSRNOP00000025045,ENSRNOP00000045002,ENSRNOP00000061222	Ahr,Arg1,Arg2,Asl,Ass1,Cyp1b1,Hcn2,Hcn4,Ugt1a1,Ugt2b17
GO.0003008	system process	33	4.66e-05	ENSRNOP00000003405,ENSRNOP00000005209,ENSRNOP00000005389,ENSRNOP00000006469,ENSRNOP00000007905,ENSRNOP00000012137,ENSRNOP00000012415,ENSRNOP00000013058,ENSRNOP00000014437,ENSRNOP00000016415,ENSRNOP00000017104,ENSRNOP00000017531,ENSRNOP00000018326,ENSRNOP00000019637,ENSRNOP00000020307,ENSRNOP00000020513,ENSRNOP00000022744,ENSRNOP00000023301,ENSRNOP00000023751,ENSRNOP00000024186,ENSRNOP00000024756,…	Adcy3,Adm2,Aoc3,Cnga1,Cnga2,Cnga4,Comt,Creb1,Crtc1,Gucy2d,Gucy2f,Hba-a2,Hrh4,Kcnh1,Myh6,Myh7,Myl2,Myl3,Nos1,Nos3,Npr1,Npvf,Pdc,Pde1b,Pde1c,Pde2a,Pde3a,Pde5a,Pde6h,Pla2g6,Pparg,Prkar2b,Slc22a6
GO.0006810	transport	63	4.83e-05	ENSRNOP00000000718,ENSRNOP00000001234,ENSRNOP00000001525,ENSRNOP00000001581,ENSRNOP00000002174,ENSRNOP00000002316,ENSRNOP00000002381,ENSRNOP00000004248,ENSRNOP00000005209,ENSRNOP00000006469,ENSRNOP00000007771,ENSRNOP00000008416,ENSRNOP00000008759,ENSRNOP00000009920,ENSRNOP00000010630,ENSRNOP00000010816,ENSRNOP00000011837,ENSRNOP00000012137,ENSRNOP00000013275,ENSRNOP00000013528,ENSRNOP00000013582,…	ATP6,ATP8,Abcc5,Ada,Adc,Akap5,Aoc3,Atf2,Bcat2,COX1,COX2,COX3,Cnga1,Cnga2,Cnga4,Cpt1b,Crabp1,Creb1,Creb3l1,Creb3l2,Crtc2,Ddc,Enpp1,Fth1,Fxyd1,Gltp,Got2,Hba-a2,Hcn1,Hcn2,Itpr1,Kcne3,Kcnh1,Kcnh2,Kcnh3,Kcnh4,Kcnh5,Kcnh6,Kcnh7,Kcnh8,Lbp,Lipg,Pde2a,Pigz,Pla2g1b,Pla2g5,Plekha8,Pnp,Pparg,Rap1a,Rapgef4,Slc16a10,Slc16a2,Slc22a6,Slc22a7,Slc27a1,Slc3a2,Slc4a7,Slc7a1,Slc7a7,Slco4c1,Th,Trpv2
GO.0046189	phenol-containing compound biosynthetic process	6	5.09e-05	ENSRNOP00000005157,ENSRNOP00000011880,ENSRNOP00000027682,ENSRNOP00000041885,ENSRNOP00000052959,ENSRNOP00000064520	Cyp2d4,Ddc,Hdc,Th,Tph1,Tph2
GO.0034097	response to cytokine	21	5.34e-05	ENSRNOP00000001211,ENSRNOP00000004956,ENSRNOP00000007079,ENSRNOP00000012075,ENSRNOP00000013058,ENSRNOP00000014948,ENSRNOP00000015083,ENSRNOP00000015221,ENSRNOP00000016142,ENSRNOP00000017486,ENSRNOP00000017911,ENSRNOP00000021757,ENSRNOP00000021802,ENSRNOP00000022715,ENSRNOP00000025258,ENSRNOP00000026586,ENSRNOP00000027160,ENSRNOP00000029296,ENSRNOP00000052147,ENSRNOP00000061222,ENSRNOP00000064445	Aanat,Aldh1a2,Ankrd1,Arg1,Arg2,Asl,Ass1,Calca,Col3a1,Crebbp,Cyp17a1,Cyp1b1,Fasn,Hcn1,Nos3,Npr2,Pde1b,Pde2a,Pla2g5,Sparc,Sphk1
GO.0034754	cellular hormone metabolic process	9	5.84e-05	ENSRNOP00000000212,ENSRNOP00000014572,ENSRNOP00000015134,ENSRNOP00000015221,ENSRNOP00000026473,ENSRNOP00000027160,ENSRNOP00000043148,ENSRNOP00000057888,ENSRNOP00000061222	Aanat,Cel,Comt,Crabp2,Cyp17a1,Cyp19a1,Cyp1a1,Cyp1b1,Plb1
GO.0006690	icosanoid metabolic process	10	5.99e-05	ENSRNOP00000003630,ENSRNOP00000011880,ENSRNOP00000016883,ENSRNOP00000022715,ENSRNOP00000029296,ENSRNOP00000030069,ENSRNOP00000041025,ENSRNOP00000042072,ENSRNOP00000058858,ENSRNOP00000061222	Cyp1b1,Cyp2b3,Cyp2d4,Cyp2e1,Cyp2f4,Cyp4a1,Cyp4a2,Pla2g4a,Pla2g5,Sphk1
GO.0044702	single organism reproductive process	28	6.3e-05	ENSRNOP00000000212,ENSRNOP00000002899,ENSRNOP00000003630,ENSRNOP00000004326,ENSRNOP00000006469,ENSRNOP00000006618,ENSRNOP00000008416,ENSRNOP00000012137,ENSRNOP00000012892,ENSRNOP00000014151,ENSRNOP00000014948,ENSRNOP00000015083,ENSRNOP00000017104,ENSRNOP00000017911,ENSRNOP00000021802,ENSRNOP00000024000,ENSRNOP00000024430,ENSRNOP00000024828,ENSRNOP00000026473,ENSRNOP00000027160,ENSRNOP00000027774,…	Ace2,Ada,Adcy10,Ahr,Akap5,Aldh1a1,Arg1,Arg2,Calca,Cnga1,Cyp17a1,Cyp19a1,Cyp1a1,Cyp1b1,Cyp4a1,Hdc,Npr2,Pafah1b2,Pafah1b3,Pde3a,Pla2g4a,Pla2g6,Pparg,Rxra,Slco4c1,Spata18,Stk11,Vim
GO.0051179	localization	71	6.31e-05	ENSRNOP00000000718,ENSRNOP00000001234,ENSRNOP00000001525,ENSRNOP00000001581,ENSRNOP00000002174,ENSRNOP00000002316,ENSRNOP00000002381,ENSRNOP00000004248,ENSRNOP00000005209,ENSRNOP00000006469,ENSRNOP00000007771,ENSRNOP00000008416,ENSRNOP00000008759,ENSRNOP00000009920,ENSRNOP00000010630,ENSRNOP00000010816,ENSRNOP00000011837,ENSRNOP00000012137,ENSRNOP00000013275,ENSRNOP00000013528,ENSRNOP00000013582,…	ATP6,ATP8,Abcc5,Ada,Adc,Adcy6,Akap5,Akap7,Atf2,Bcat2,COX1,COX2,COX3,Calca,Cnga1,Cnga2,Cnga4,Cpt1b,Crabp1,Creb1,Creb3l1,Creb3l2,Crtc2,Cyp1b1,Ddc,Enpp1,Fth1,Fxyd1,Gltp,Got2,Hba-a2,Hcn1,Hcn2,Itpr1,Kcne3,Kcnh1,Kcnh2,Kcnh3,Kcnh4,Kcnh5,Kcnh6,Kcnh7,Kcnh8,Lbp,Lipg,Nr5a1,Pde2a,Pigw,Pigz,Pla2g1b,Pla2g5,Plekha8,Pnp,Pparg,Rap1a,Rapgef2,Rapgef4,Slc16a10,Slc16a2,Slc22a6,Slc22a7,Slc27a1,Slc3a2,Slc4a7,Slc7a1,Slc…
GO.0006418	tRNA aminoacylation for protein translation	6	7.12e-05	ENSRNOP00000001160,ENSRNOP00000004370,ENSRNOP00000006128,ENSRNOP00000010252,ENSRNOP00000021660,ENSRNOP00000046565	Fars2,Farsa,Rars,Vars,Vars2,Wars
GO.0022900	electron transport chain	7	7.16e-05	ENSRNOP00000042064,ENSRNOP00000043141,ENSRNOP00000043885,ENSRNOP00000044573,ENSRNOP00000046414,ENSRNOP00000047954,ENSRNOP00000051326	COX2,COX3,CYTB,ND2,ND4,ND4L,ND5
GO.0006066	alcohol metabolic process	15	7.61e-05	ENSRNOP00000001525,ENSRNOP00000014572,ENSRNOP00000021757,ENSRNOP00000022309,ENSRNOP00000022359,ENSRNOP00000022715,ENSRNOP00000024000,ENSRNOP00000024111,ENSRNOP00000026583,ENSRNOP00000026996,ENSRNOP00000027911,ENSRNOP00000029296,ENSRNOP00000047403,ENSRNOP00000057888,ENSRNOP00000061222	Aldh1a1,Aldh1a2,Cel,Cyp1b1,Got1,Lcat,Lipc,Lipe,Lpcat1,Lpcat2,Pla2g15,Pla2g1b,Pla2g5,Plb1,Sphk1
GO.0009141	nucleoside triphosphate metabolic process	11	8.19e-05	ENSRNOP00000005213,ENSRNOP00000014151,ENSRNOP00000028838,ENSRNOP00000039048,ENSRNOP00000042064,ENSRNOP00000042521,ENSRNOP00000043141,ENSRNOP00000043885,ENSRNOP00000044573,ENSRNOP00000047954,ENSRNOP00000049769	ATP6,ATP8,Ada,COX1,CYTB,Itpa,ND2,ND4,ND4L,ND5,Uck2
GO.0009161	ribonucleoside monophosphate metabolic process	11	8.19e-05	ENSRNOP00000005213,ENSRNOP00000014151,ENSRNOP00000015057,ENSRNOP00000039048,ENSRNOP00000042064,ENSRNOP00000042521,ENSRNOP00000043141,ENSRNOP00000043885,ENSRNOP00000044573,ENSRNOP00000047954,ENSRNOP00000049769	ATP6,ATP8,Ada,COX1,CYTB,ND2,ND4,ND4L,ND5,Nt5e,Uck2
GO.0072358	cardiovascular system development	20	8.68e-05	ENSRNOP00000002174,ENSRNOP00000004956,ENSRNOP00000006117,ENSRNOP00000006128,ENSRNOP00000010630,ENSRNOP00000011005,ENSRNOP00000012137,ENSRNOP00000015498,ENSRNOP00000017486,ENSRNOP00000021757,ENSRNOP00000025258,ENSRNOP00000027682,ENSRNOP00000028458,ENSRNOP00000037119,ENSRNOP00000039707,ENSRNOP00000051266,ENSRNOP00000057414,ENSRNOP00000061222,ENSRNOP00000061597,ENSRNOP00000067771	Adm2,Aldh1a2,Ankrd1,Atf2,Col3a1,Cyp1b1,Myl2,Myl3,Nppa,Pde3b,Pparg,Prkar1a,Rapgef2,Rapgef3,Rapgef4,Rxrg,Sparc,Stk11,Th,Wars
GO.0072359	circulatory system development	20	8.68e-05	ENSRNOP00000002174,ENSRNOP00000004956,ENSRNOP00000006117,ENSRNOP00000006128,ENSRNOP00000010630,ENSRNOP00000011005,ENSRNOP00000012137,ENSRNOP00000015498,ENSRNOP00000017486,ENSRNOP00000021757,ENSRNOP00000025258,ENSRNOP00000027682,ENSRNOP00000028458,ENSRNOP00000037119,ENSRNOP00000039707,ENSRNOP00000051266,ENSRNOP00000057414,ENSRNOP00000061222,ENSRNOP00000061597,ENSRNOP00000067771	Adm2,Aldh1a2,Ankrd1,Atf2,Col3a1,Cyp1b1,Myl2,Myl3,Nppa,Pde3b,Pparg,Prkar1a,Rapgef2,Rapgef3,Rapgef4,Rxrg,Sparc,Stk11,Th,Wars
GO.0009893	positive regulation of metabolic process	50	8.85e-05	ENSRNOP00000000750,ENSRNOP00000001525,ENSRNOP00000003630,ENSRNOP00000005671,ENSRNOP00000006618,ENSRNOP00000007079,ENSRNOP00000007771,ENSRNOP00000007905,ENSRNOP00000008416,ENSRNOP00000008973,ENSRNOP00000009511,ENSRNOP00000009625,ENSRNOP00000010630,ENSRNOP00000011339,ENSRNOP00000011563,ENSRNOP00000012075,ENSRNOP00000012137,ENSRNOP00000013058,ENSRNOP00000014948,ENSRNOP00000015057,ENSRNOP00000015271,…	Adc,Adm2,Ahr,Akap5,Aldh1a2,Ankrd1,Ass1,Batf,Calca,Comt,Creb3l1,Creb3l2,Creb3l3,Crebbp,Crtc2,Csrp3,Cyp17a1,Cyp1b1,Farp1,Gucy1a2,Jdp2,Lpcat1,Maob,Nos1,Nos3,Npr1,Nr5a1,Nt5e,Pafah1b2,Pde6h,Pigy,Pla2g1b,Pla2g2a,Pla2g4a,Pla2g5,Pla2g6,Pnpla2,Pparg,Pus1,Rap1a,Rap1b,Rapgef2,Rapgef3,Rapgef4,Ric8b,Slc38a3,Sphk1,Syngap1,Tshr,Ube2d1
GO.0009066	aspartate family amino acid metabolic process	6	9.66e-05	ENSRNOP00000012075,ENSRNOP00000015336,ENSRNOP00000017454,ENSRNOP00000023973,ENSRNOP00000024041,ENSRNOP00000058419	Aspg,Ass1,Bhmt,Bhmt2,Mtr,Mtrr
GO.0033762	response to glucagon	6	9.66e-05	ENSRNOP00000001211,ENSRNOP00000012075,ENSRNOP00000017911,ENSRNOP00000018326,ENSRNOP00000047954,ENSRNOP00000057414	Arg1,Asl,Ass1,CYTB,Creb1,Stk11
GO.0007399	nervous system development	42	0.000101	ENSRNOP00000000212,ENSRNOP00000003779,ENSRNOP00000004351,ENSRNOP00000004956,ENSRNOP00000006117,ENSRNOP00000008416,ENSRNOP00000008759,ENSRNOP00000009564,ENSRNOP00000010630,ENSRNOP00000011837,ENSRNOP00000012137,ENSRNOP00000012892,ENSRNOP00000013800,ENSRNOP00000015057,ENSRNOP00000015271,ENSRNOP00000015800,ENSRNOP00000016624,ENSRNOP00000018326,ENSRNOP00000019637,ENSRNOP00000020853,ENSRNOP00000022002,…	Adcy6,Akap5,Ankrd1,Aspa,Atf5,B3gnt5,Bhlhe40,COX1,Col3a1,Creb1,Crtc1,Cyp17a1,Cyp19a1,Cyp1b1,Farp1,Fxyd1,Gba2,Hcn2,Kcnh2,Lias,Lzts1,Maob,ND4,Nt5e,Pafah1b2,Pafah1b3,Pde5a,Pparg,Prkacb,Prmt3,Rap1a,Rapgef2,Rapgef3,Rapgef4,Rxra,Rxrg,Slc38a3,Slc4a7,Slc9a3r1,Sphk1,Tmem132a,Vim
GO.0009404	toxin metabolic process	5	0.000106	ENSRNOP00000021653,ENSRNOP00000026473,ENSRNOP00000027223,ENSRNOP00000027682,ENSRNOP00000064520	As3mt,Cyp1a1,Cyp1a2,Ddc,Th
GO.0061028	establishment of endothelial barrier	5	0.000106	ENSRNOP00000009511,ENSRNOP00000026586,ENSRNOP00000037119,ENSRNOP00000040409,ENSRNOP00000061597	Pde2a,Rap1a,Rap1b,Rapgef2,Rapgef3
GO.0071321	cellular response to cGMP	4	0.000106	ENSRNOP00000012644,ENSRNOP00000026586,ENSRNOP00000032282,ENSRNOP00000037119	Hcn4,Pde2a,Pde3a,Rapgef2
GO.0072718	response to cisplatin	4	0.000106	ENSRNOP00000011837,ENSRNOP00000012644,ENSRNOP00000016142,ENSRNOP00000027785	Hcn1,Hcn2,Hcn3,Hcn4
GO.1903409	reactive oxygen species biosynthetic process	5	0.000106	ENSRNOP00000013058,ENSRNOP00000021653,ENSRNOP00000026473,ENSRNOP00000061222,ENSRNOP00000062735	Cyp1a1,Cyp1a2,Cyp1b1,Nos1,Nos3
GO.0034762	regulation of transmembrane transport	19	0.000107	ENSRNOP00000004351,ENSRNOP00000005209,ENSRNOP00000006469,ENSRNOP00000009920,ENSRNOP00000010816,ENSRNOP00000011005,ENSRNOP00000011837,ENSRNOP00000013275,ENSRNOP00000013800,ENSRNOP00000016142,ENSRNOP00000016415,ENSRNOP00000017104,ENSRNOP00000017246,ENSRNOP00000023751,ENSRNOP00000025518,ENSRNOP00000044706,ENSRNOP00000047211,ENSRNOP00000059346,ENSRNOP00000062735	Adc,Cnga1,Cnga2,Cnga4,Hcn1,Hcn2,Kcne3,Kcnh1,Kcnh2,Kcnh3,Kcnh4,Kcnh5,Kcnh6,Kcnh7,Kcnh8,Nos1,Nppa,Pla2g6,Slc9a3r1
GO.0033559	unsaturated fatty acid metabolic process	10	0.000109	ENSRNOP00000003630,ENSRNOP00000011880,ENSRNOP00000016883,ENSRNOP00000022715,ENSRNOP00000029296,ENSRNOP00000030069,ENSRNOP00000041025,ENSRNOP00000042072,ENSRNOP00000058858,ENSRNOP00000061222	Cyp1b1,Cyp2b3,Cyp2d4,Cyp2e1,Cyp2f4,Cyp4a1,Cyp4a2,Pla2g4a,Pla2g5,Sphk1
GO.0048519	negative regulation of biological process	61	0.000117	ENSRNOP00000000212,ENSRNOP00000001075,ENSRNOP00000002174,ENSRNOP00000002381,ENSRNOP00000004248,ENSRNOP00000006618,ENSRNOP00000007771,ENSRNOP00000008416,ENSRNOP00000009081,ENSRNOP00000009511,ENSRNOP00000009564,ENSRNOP00000010630,ENSRNOP00000011005,ENSRNOP00000012075,ENSRNOP00000012415,ENSRNOP00000012892,ENSRNOP00000013058,ENSRNOP00000015083,ENSRNOP00000015498,ENSRNOP00000015800,ENSRNOP00000016142,…	Ace2,Adc,Adcy6,Ahr,Akap5,Aldh1a2,Arg2,Ass1,Atf2,Atf4,Atf5,Bhlhe40,Comt,Creb1,Creb3l1,Cyp19a1,Cyp1b1,Fth1,Hcn1,Hrh4,Hspa1a,Itpr1,Kcne3,Kcnh8,Lpcat1,Lzts1,Maob,Nos1,Nos3,Nppa,Npr1,Npr2,Nr5a1,Padi4,Pafah2,Pde1c,Pde2a,Pde3a,Pde3b,Pde4c,Pigz,Pkib,Pla2g2a,Pla2g6,Pnpla2,Ppp1r1a,Prkaca,Prkar2b,Rap1b,Rapgef2,Rapgef3,Rapgef4,Rxra,Sparc,Sphk1,Syngap1,Tmem132a,Tmsb4x,Tph1,Trpv2,Ugt1a1
GO.0051259	protein oligomerization	19	0.000119	ENSRNOP00000009920,ENSRNOP00000010816,ENSRNOP00000013800,ENSRNOP00000015190,ENSRNOP00000015576,ENSRNOP00000016415,ENSRNOP00000017911,ENSRNOP00000021700,ENSRNOP00000023751,ENSRNOP00000024000,ENSRNOP00000024756,ENSRNOP00000027552,ENSRNOP00000027682,ENSRNOP00000030925,ENSRNOP00000044233,ENSRNOP00000047403,ENSRNOP00000055901,ENSRNOP00000057414,ENSRNOP00000065890	Akap2,Aldh1a1,Arg1,Cnga2,Cnga4,Crtc1,Crtc2,Cryab,Glul,Hba-a2,Kcnh2,Kcnh6,Kcnh7,Lipc,Mat1a,Prkar2a,Slc22a6,Stk11,Th
GO.0071363	cellular response to growth factor stimulus	17	0.000122	ENSRNOP00000000212,ENSRNOP00000004956,ENSRNOP00000010630,ENSRNOP00000013058,ENSRNOP00000014948,ENSRNOP00000017486,ENSRNOP00000017911,ENSRNOP00000018326,ENSRNOP00000024430,ENSRNOP00000025258,ENSRNOP00000027682,ENSRNOP00000029296,ENSRNOP00000032282,ENSRNOP00000037119,ENSRNOP00000040409,ENSRNOP00000061597,ENSRNOP00000064520	Ankrd1,Arg1,Calca,Col3a1,Creb1,Cyp19a1,Ddc,Nos3,Pde3a,Rap1a,Rapgef2,Rapgef3,Rapgef4,Sparc,Sphk1,Th,Vim
GO.0070848	response to growth factor	18	0.000133	ENSRNOP00000000212,ENSRNOP00000004956,ENSRNOP00000010630,ENSRNOP00000013058,ENSRNOP00000013515,ENSRNOP00000014948,ENSRNOP00000017486,ENSRNOP00000017911,ENSRNOP00000018326,ENSRNOP00000024430,ENSRNOP00000025258,ENSRNOP00000027682,ENSRNOP00000029296,ENSRNOP00000032282,ENSRNOP00000037119,ENSRNOP00000040409,ENSRNOP00000061597,ENSRNOP00000064520	Acot2,Ankrd1,Arg1,Calca,Col3a1,Creb1,Cyp19a1,Ddc,Nos3,Pde3a,Rap1a,Rapgef2,Rapgef3,Rapgef4,Sparc,Sphk1,Th,Vim
GO.0016101	diterpenoid metabolic process	7	0.000135	ENSRNOP00000014572,ENSRNOP00000015134,ENSRNOP00000015498,ENSRNOP00000026473,ENSRNOP00000032282,ENSRNOP00000057888,ENSRNOP00000061222	Cel,Crabp2,Cyp1a1,Cyp1b1,Pde3a,Pde3b,Plb1
GO.0009059	macromolecule biosynthetic process	46	0.000146	ENSRNOP00000000133,ENSRNOP00000001160,ENSRNOP00000002174,ENSRNOP00000004113,ENSRNOP00000004370,ENSRNOP00000004911,ENSRNOP00000005085,ENSRNOP00000006117,ENSRNOP00000006128,ENSRNOP00000006618,ENSRNOP00000007079,ENSRNOP00000007771,ENSRNOP00000008973,ENSRNOP00000009081,ENSRNOP00000009564,ENSRNOP00000010252,ENSRNOP00000010551,ENSRNOP00000011339,ENSRNOP00000011563,ENSRNOP00000012137,ENSRNOP00000012892,…	Abol1,Ahr,Ankrd1,Arg1,Art5,Atf2,Atf3,Atf4,Atf5,B3gnt5,Batf,Bhlhe40,Creb3l1,Creb3l2,Creb3l3,Crebbp,Crem,Crtc1,Crtc2,Fars2,Farsa,Hipk1,Jdp2,Lipc,Lipe,Nono,Nr5a1,Padi4,Pigc,Pigl,Pigm,Pigs,Pigu,Pigv,Pigw,Pigx,Pigy,Pparg,Rars,Rps27,Rxra,Rxrb,Rxrg,Vars,Vars2,Wars
GO.0006869	lipid transport	11	0.000147	ENSRNOP00000001581,ENSRNOP00000004351,ENSRNOP00000012137,ENSRNOP00000013528,ENSRNOP00000013985,ENSRNOP00000015134,ENSRNOP00000015956,ENSRNOP00000019787,ENSRNOP00000022715,ENSRNOP00000024659,ENSRNOP00000025257	Cpt1b,Crabp2,Gltp,Got2,Lbp,Lipg,Pla2g5,Plekha8,Pparg,Slc27a1,Slc9a3r1
GO.1903522	regulation of blood circulation	14	0.000151	ENSRNOP00000010816,ENSRNOP00000011005,ENSRNOP00000011837,ENSRNOP00000013058,ENSRNOP00000013800,ENSRNOP00000014151,ENSRNOP00000017104,ENSRNOP00000019637,ENSRNOP00000027682,ENSRNOP00000028458,ENSRNOP00000028624,ENSRNOP00000048101,ENSRNOP00000050605,ENSRNOP00000062735	Ada,Fxyd1,Hcn2,Hspa1a,Kcnh2,Kcnh6,Myl3,Nos1,Nos3,Nppa,Pde5a,Pla2g6,Ptgdr,Th
GO.0050793	regulation of developmental process	38	0.000153	ENSRNOP00000003630,ENSRNOP00000004956,ENSRNOP00000006117,ENSRNOP00000006128,ENSRNOP00000007577,ENSRNOP00000008416,ENSRNOP00000009081,ENSRNOP00000010630,ENSRNOP00000011339,ENSRNOP00000012137,ENSRNOP00000012892,ENSRNOP00000013582,ENSRNOP00000014151,ENSRNOP00000015498,ENSRNOP00000015800,ENSRNOP00000016543,ENSRNOP00000016624,ENSRNOP00000017486,ENSRNOP00000017651,ENSRNOP00000019310,ENSRNOP00000021802,…	Ada,Adcy6,Adm2,Akap5,Ankrd1,Aspa,Atf5,Col3a1,Crtc1,Csrp3,Cyp1b1,Jdp2,Lpl,Lzts1,Mgp,Npr2,Nr5a1,Padi4,Pde3a,Pde3b,Pla2g2a,Pla2g4a,Pnp,Pparg,Prkacb,Rap1a,Rapgef2,Rapgef3,Rapgef4,Rxra,Rxrb,Rxrg,Sparc,Sphk1,Stk11,Tph1,Vim,Wars
GO.0030154	cell differentiation	50	0.000161	ENSRNOP00000000212,ENSRNOP00000002174,ENSRNOP00000002899,ENSRNOP00000004351,ENSRNOP00000004956,ENSRNOP00000005085,ENSRNOP00000006117,ENSRNOP00000007577,ENSRNOP00000007771,ENSRNOP00000008416,ENSRNOP00000008759,ENSRNOP00000009081,ENSRNOP00000009511,ENSRNOP00000010630,ENSRNOP00000011005,ENSRNOP00000011563,ENSRNOP00000012892,ENSRNOP00000014151,ENSRNOP00000015271,ENSRNOP00000015800,ENSRNOP00000016624,…	Ada,Adcy6,Akap5,Aldh1a2,Aspa,Atf2,Atf3,Atf5,Batf,Col3a1,Creb1,Creb3l1,Creb3l2,Crtc1,Cryab,Csrp3,Cyp17a1,Cyp19a1,Cyp1a1,Farp1,Fasn,Gba2,Hdc,Lzts1,Mgp,Myl2,Nppa,Nr5a1,Padi4,Pde1b,Pde2a,Pde3a,Pla2g2a,Prkar1a,Prmt3,Rap1a,Rap1b,Rapgef2,Rapgef3,Rapgef4,Rxra,Rxrg,Slc4a7,Slc9a3r1,Slco4c1,Spata18,Sphk1,Th,Tmsb4x,Vim
GO.0006119	oxidative phosphorylation	6	0.000167	ENSRNOP00000039048,ENSRNOP00000042064,ENSRNOP00000043141,ENSRNOP00000043885,ENSRNOP00000044573,ENSRNOP00000047954	COX1,CYTB,ND2,ND4,ND4L,ND5
GO.0009199	ribonucleoside triphosphate metabolic process	10	0.00019	ENSRNOP00000005213,ENSRNOP00000028838,ENSRNOP00000039048,ENSRNOP00000042064,ENSRNOP00000042521,ENSRNOP00000043141,ENSRNOP00000043885,ENSRNOP00000044573,ENSRNOP00000047954,ENSRNOP00000049769	ATP6,ATP8,COX1,CYTB,Itpa,ND2,ND4,ND4L,ND5,Uck2
GO.0048523	negative regulation of cellular process	56	0.000198	ENSRNOP00000001075,ENSRNOP00000002174,ENSRNOP00000004248,ENSRNOP00000004956,ENSRNOP00000006618,ENSRNOP00000007771,ENSRNOP00000008416,ENSRNOP00000009081,ENSRNOP00000009511,ENSRNOP00000009564,ENSRNOP00000010630,ENSRNOP00000011005,ENSRNOP00000012075,ENSRNOP00000012415,ENSRNOP00000012892,ENSRNOP00000013058,ENSRNOP00000014948,ENSRNOP00000015498,ENSRNOP00000015800,ENSRNOP00000016624,ENSRNOP00000017104,…	Ace2,Adcy6,Ahr,Akap5,Aldh1a2,Ass1,Atf2,Atf4,Atf5,Bhlhe40,Calca,Col3a1,Comt,Creb1,Creb3l1,Cyp1b1,Fth1,Hrh4,Hspa1a,Itpr1,Kcne3,Kcnh8,Lpcat1,Lzts1,Maob,Nos1,Nos3,Nppa,Npr1,Npr2,Padi4,Pafah2,Pde1c,Pde2a,Pde3a,Pde3b,Pde4c,Pkib,Pla2g2a,Pla2g6,Ppp1r1a,Prkaca,Prkar2b,Rap1a,Rap1b,Rapgef2,Rapgef3,Rapgef4,Rxra,Sparc,Sphk1,Syngap1,Tmem132a,Tmsb4x,Trpv2,Ugt1a1
GO.0006639	acylglycerol metabolic process	7	0.000201	ENSRNOP00000016543,ENSRNOP00000016883,ENSRNOP00000021812,ENSRNOP00000025826,ENSRNOP00000027911,ENSRNOP00000047403,ENSRNOP00000059889	Aoc3,Ces1d,Cyp2e1,Lipc,Lipe,Lpl,Pnpla2
GO.0009144	purine nucleoside triphosphate metabolic process	10	0.000211	ENSRNOP00000014151,ENSRNOP00000028838,ENSRNOP00000039048,ENSRNOP00000042064,ENSRNOP00000042521,ENSRNOP00000043141,ENSRNOP00000043885,ENSRNOP00000044573,ENSRNOP00000047954,ENSRNOP00000049769	ATP6,ATP8,Ada,COX1,CYTB,Itpa,ND2,ND4,ND4L,ND5
GO.0042445	hormone metabolic process	10	0.000211	ENSRNOP00000000212,ENSRNOP00000014572,ENSRNOP00000015134,ENSRNOP00000015221,ENSRNOP00000017651,ENSRNOP00000026473,ENSRNOP00000027160,ENSRNOP00000043148,ENSRNOP00000057888,ENSRNOP00000061222	Aanat,Cel,Comt,Crabp2,Cyp17a1,Cyp19a1,Cyp1a1,Cyp1b1,Nr5a1,Plb1
GO.0060541	respiratory system development	11	0.000215	ENSRNOP00000001211,ENSRNOP00000007577,ENSRNOP00000012075,ENSRNOP00000013463,ENSRNOP00000014151,ENSRNOP00000015083,ENSRNOP00000017486,ENSRNOP00000017911,ENSRNOP00000018326,ENSRNOP00000021653,ENSRNOP00000021757	Ada,Aldh1a2,Arg1,Arg2,Asah1,Asl,Ass1,Creb1,Cyp1a2,Mgp,Sparc
GO.0000050	urea cycle	4	0.000218	ENSRNOP00000001211,ENSRNOP00000012075,ENSRNOP00000015083,ENSRNOP00000017911	Arg1,Arg2,Asl,Ass1
GO.0006591	ornithine metabolic process	4	0.000218	ENSRNOP00000001211,ENSRNOP00000015083,ENSRNOP00000017911,ENSRNOP00000059346	Adc,Arg1,Arg2,Asl
GO.0009813	flavonoid biosynthetic process	4	0.000218	ENSRNOP00000002712,ENSRNOP00000025045,ENSRNOP00000045002,ENSRNOP00000065158	Ugt1a1,Ugt1a8,Ugt2b15,Ugt2b17
GO.0032486	Rap protein signal transduction	4	0.000218	ENSRNOP00000009511,ENSRNOP00000037119,ENSRNOP00000040409,ENSRNOP00000061597	Rap1a,Rap1b,Rapgef2,Rapgef3
GO.0052696	flavonoid glucuronidation	4	0.000218	ENSRNOP00000002712,ENSRNOP00000025045,ENSRNOP00000045002,ENSRNOP00000065158	Ugt1a1,Ugt1a8,Ugt2b15,Ugt2b17
GO.0070189	kynurenine metabolic process	4	0.000218	ENSRNOP00000015732,ENSRNOP00000015956,ENSRNOP00000021865,ENSRNOP00000050320	Ccbl1,Got2,Ido1,Tdo2
GO.0042417	dopamine metabolic process	5	0.000233	ENSRNOP00000011880,ENSRNOP00000020307,ENSRNOP00000027682,ENSRNOP00000043148,ENSRNOP00000064520	Comt,Cyp2d4,Ddc,Npr1,Th
GO.0006637	acyl-CoA metabolic process	7	0.000235	ENSRNOP00000009777,ENSRNOP00000013515,ENSRNOP00000013729,ENSRNOP00000014213,ENSRNOP00000015732,ENSRNOP00000020740,ENSRNOP00000064445	Acot1,Acot2,Acot7,Acot8,Baat,Fasn,Tdo2
GO.0034765	regulation of ion transmembrane transport	18	0.000253	ENSRNOP00000004351,ENSRNOP00000005209,ENSRNOP00000006469,ENSRNOP00000009920,ENSRNOP00000010816,ENSRNOP00000011005,ENSRNOP00000011837,ENSRNOP00000013275,ENSRNOP00000013800,ENSRNOP00000016142,ENSRNOP00000016415,ENSRNOP00000017104,ENSRNOP00000017246,ENSRNOP00000023751,ENSRNOP00000025518,ENSRNOP00000044706,ENSRNOP00000047211,ENSRNOP00000062735	Cnga1,Cnga2,Cnga4,Hcn1,Hcn2,Kcne3,Kcnh1,Kcnh2,Kcnh3,Kcnh4,Kcnh5,Kcnh6,Kcnh7,Kcnh8,Nos1,Nppa,Pla2g6,Slc9a3r1
GO.0034645	cellular macromolecule biosynthetic process	45	0.000261	ENSRNOP00000000133,ENSRNOP00000001160,ENSRNOP00000002174,ENSRNOP00000004113,ENSRNOP00000004370,ENSRNOP00000004911,ENSRNOP00000005085,ENSRNOP00000006117,ENSRNOP00000006128,ENSRNOP00000006618,ENSRNOP00000007079,ENSRNOP00000007771,ENSRNOP00000008973,ENSRNOP00000009081,ENSRNOP00000009564,ENSRNOP00000010252,ENSRNOP00000010551,ENSRNOP00000011339,ENSRNOP00000011563,ENSRNOP00000012137,ENSRNOP00000012892,…	Abol1,Ahr,Ankrd1,Art5,Atf2,Atf3,Atf4,Atf5,B3gnt5,Batf,Bhlhe40,Creb3l1,Creb3l2,Creb3l3,Crebbp,Crem,Crtc1,Crtc2,Fars2,Farsa,Hipk1,Jdp2,Lipc,Lipe,Nono,Nr5a1,Padi4,Pigc,Pigl,Pigm,Pigs,Pigu,Pigv,Pigw,Pigx,Pigy,Pparg,Rars,Rps27,Rxra,Rxrb,Rxrg,Vars,Vars2,Wars
GO.0016310	phosphorylation	26	0.000265	ENSRNOP00000005209,ENSRNOP00000005213,ENSRNOP00000012212,ENSRNOP00000013275,ENSRNOP00000013800,ENSRNOP00000017246,ENSRNOP00000018326,ENSRNOP00000020307,ENSRNOP00000020513,ENSRNOP00000021802,ENSRNOP00000025518,ENSRNOP00000029296,ENSRNOP00000039048,ENSRNOP00000042064,ENSRNOP00000043141,ENSRNOP00000043885,ENSRNOP00000044573,ENSRNOP00000044732,ENSRNOP00000047211,ENSRNOP00000047954,ENSRNOP00000049500,…	Adm2,COX1,CYTB,Creb1,Cryab,Gucy2c,Gucy2d,Gucy2f,Hipk1,Kcnh1,Kcnh2,Kcnh3,Kcnh4,Kcnh5,Kcnh8,ND2,ND4,ND4L,ND5,Npr1,Npr2,Prkaca,Prkacb,Sphk1,Stk11,Uck2
GO.0019748	secondary metabolic process	6	0.00027	ENSRNOP00000021653,ENSRNOP00000026473,ENSRNOP00000027223,ENSRNOP00000027682,ENSRNOP00000064520,ENSRNOP00000065158	As3mt,Cyp1a1,Cyp1a2,Ddc,Th,Ugt1a8
GO.0006820	anion transport	17	0.000286	ENSRNOP00000000718,ENSRNOP00000001234,ENSRNOP00000002316,ENSRNOP00000004351,ENSRNOP00000008759,ENSRNOP00000012137,ENSRNOP00000013985,ENSRNOP00000014391,ENSRNOP00000015956,ENSRNOP00000019618,ENSRNOP00000022715,ENSRNOP00000024659,ENSRNOP00000024756,ENSRNOP00000025094,ENSRNOP00000025196,ENSRNOP00000028624,ENSRNOP00000034006	Abcc5,Cpt1b,Fxyd1,Gltpd1,Got2,Pla2g5,Pparg,Slc16a10,Slc22a6,Slc22a7,Slc27a1,Slc3a2,Slc4a7,Slc7a1,Slc7a7,Slc7a8,Slc9a3r1
GO.0033273	response to vitamin	12	0.000289	ENSRNOP00000003630,ENSRNOP00000012137,ENSRNOP00000012892,ENSRNOP00000014151,ENSRNOP00000015083,ENSRNOP00000017486,ENSRNOP00000017911,ENSRNOP00000021757,ENSRNOP00000024430,ENSRNOP00000026473,ENSRNOP00000047954,ENSRNOP00000062735	Ada,Aldh1a2,Arg1,Arg2,CYTB,Cyp1a1,Nos1,Pla2g4a,Pparg,Rxra,Sparc,Vim
GO.0006556	S-adenosylmethionine biosynthetic process	3	0.000301	ENSRNOP00000004269,ENSRNOP00000015190,ENSRNOP00000018170	Mat1a,Mat2a,Mat2b
GO.0042427	serotonin biosynthetic process	3	0.000301	ENSRNOP00000005157,ENSRNOP00000052959,ENSRNOP00000064520	Ddc,Tph1,Tph2
GO.0097338	response to clozapine	3	0.000301	ENSRNOP00000012415,ENSRNOP00000027552,ENSRNOP00000062228	Prkacb,Prkar2a,Prkar2b
GO.0010876	lipid localization	11	0.000327	ENSRNOP00000001581,ENSRNOP00000004351,ENSRNOP00000012137,ENSRNOP00000013528,ENSRNOP00000013985,ENSRNOP00000015134,ENSRNOP00000015956,ENSRNOP00000019787,ENSRNOP00000022715,ENSRNOP00000024659,ENSRNOP00000025257	Cpt1b,Crabp2,Gltp,Got2,Lbp,Lipg,Pla2g5,Plekha8,Pparg,Slc27a1,Slc9a3r1
GO.0010269	response to selenium ion	5	0.000329	ENSRNOP00000012892,ENSRNOP00000015083,ENSRNOP00000017911,ENSRNOP00000024430,ENSRNOP00000043466	Arg1,Arg2,Maob,Rxra,Vim
GO.0043603	cellular amide metabolic process	19	0.000348	ENSRNOP00000000212,ENSRNOP00000001160,ENSRNOP00000001211,ENSRNOP00000004370,ENSRNOP00000006128,ENSRNOP00000006971,ENSRNOP00000010252,ENSRNOP00000012075,ENSRNOP00000015083,ENSRNOP00000015221,ENSRNOP00000017454,ENSRNOP00000017911,ENSRNOP00000021660,ENSRNOP00000022002,ENSRNOP00000022897,ENSRNOP00000023973,ENSRNOP00000024041,ENSRNOP00000026996,ENSRNOP00000046565	Aanat,Arg1,Arg2,Asl,Aspg,Ass1,Cyp19a1,Fars2,Farsa,Gba2,Hal,Mtr,Mtrr,Pla2g15,Rars,Rps27,Vars,Vars2,Wars
GO.0035295	tube development	16	0.000351	ENSRNOP00000001211,ENSRNOP00000003779,ENSRNOP00000004956,ENSRNOP00000007577,ENSRNOP00000012075,ENSRNOP00000012892,ENSRNOP00000013463,ENSRNOP00000014151,ENSRNOP00000015083,ENSRNOP00000017486,ENSRNOP00000017911,ENSRNOP00000018326,ENSRNOP00000021653,ENSRNOP00000024000,ENSRNOP00000026473,ENSRNOP00000062228	Ada,Aldh1a1,Arg1,Arg2,Asah1,Asl,Ass1,Col3a1,Creb1,Cyp1a1,Cyp1a2,Lias,Mgp,Prkacb,Rxra,Sparc
GO.0046942	carboxylic acid transport	12	0.000363	ENSRNOP00000000718,ENSRNOP00000001234,ENSRNOP00000004351,ENSRNOP00000012137,ENSRNOP00000013985,ENSRNOP00000014391,ENSRNOP00000015956,ENSRNOP00000019618,ENSRNOP00000022715,ENSRNOP00000024659,ENSRNOP00000024756,ENSRNOP00000025196	Cpt1b,Got2,Pla2g5,Pparg,Slc16a10,Slc22a6,Slc27a1,Slc3a2,Slc7a1,Slc7a7,Slc7a8,Slc9a3r1
GO.0008016	regulation of heart contraction	10	0.000373	ENSRNOP00000010816,ENSRNOP00000011005,ENSRNOP00000011837,ENSRNOP00000013800,ENSRNOP00000014151,ENSRNOP00000019637,ENSRNOP00000027682,ENSRNOP00000028458,ENSRNOP00000028624,ENSRNOP00000062735	Ada,Fxyd1,Hcn2,Kcnh2,Kcnh6,Myl3,Nos1,Nppa,Pde5a,Th
GO.0009167	purine ribonucleoside monophosphate metabolic process	10	0.000373	ENSRNOP00000014151,ENSRNOP00000015057,ENSRNOP00000039048,ENSRNOP00000042064,ENSRNOP00000042521,ENSRNOP00000043141,ENSRNOP00000043885,ENSRNOP00000044573,ENSRNOP00000047954,ENSRNOP00000049769	ATP6,ATP8,Ada,COX1,CYTB,ND2,ND4,ND4L,ND5,Nt5e
GO.0071396	cellular response to lipid	18	0.000387	ENSRNOP00000001211,ENSRNOP00000006117,ENSRNOP00000006618,ENSRNOP00000011837,ENSRNOP00000012075,ENSRNOP00000012644,ENSRNOP00000012892,ENSRNOP00000015083,ENSRNOP00000017651,ENSRNOP00000017911,ENSRNOP00000021757,ENSRNOP00000025045,ENSRNOP00000025258,ENSRNOP00000027160,ENSRNOP00000040499,ENSRNOP00000045002,ENSRNOP00000061222,ENSRNOP00000064907	Ahr,Aldh1a2,Ankrd1,Arg1,Arg2,Asl,Ass1,Cyp17a1,Cyp1b1,Hcn2,Hcn4,Nr5a1,Ptger2,Rxra,Rxrb,Rxrg,Ugt1a1,Ugt2b17
GO.0010817	regulation of hormone levels	12	0.000389	ENSRNOP00000000212,ENSRNOP00000000718,ENSRNOP00000014572,ENSRNOP00000015134,ENSRNOP00000015221,ENSRNOP00000017651,ENSRNOP00000026473,ENSRNOP00000027160,ENSRNOP00000042040,ENSRNOP00000043148,ENSRNOP00000057888,ENSRNOP00000061222	Aanat,Cel,Comt,Crabp2,Cyp17a1,Cyp19a1,Cyp1a1,Cyp1b1,Nr5a1,Plb1,Slc16a10,Slc16a2
GO.0060135	maternal process involved in female pregnancy	7	0.000393	ENSRNOP00000003630,ENSRNOP00000008416,ENSRNOP00000015083,ENSRNOP00000017104,ENSRNOP00000017911,ENSRNOP00000024430,ENSRNOP00000047913	Ace2,Akap5,Arg1,Arg2,Pla2g4a,Pla2g6,Vim
GO.0043648	dicarboxylic acid metabolic process	8	0.000433	ENSRNOP00000000212,ENSRNOP00000006971,ENSRNOP00000012075,ENSRNOP00000024041,ENSRNOP00000027160,ENSRNOP00000027682,ENSRNOP00000027969,ENSRNOP00000065890	Ass1,Cyp17a1,Cyp19a1,Glul,Hal,Lipf,Mtrr,Th
GO.0042455	ribonucleoside biosynthetic process	8	0.000495	ENSRNOP00000004269,ENSRNOP00000005213,ENSRNOP00000014151,ENSRNOP00000014213,ENSRNOP00000015190,ENSRNOP00000018170,ENSRNOP00000042521,ENSRNOP00000049769	ATP6,ATP8,Acot7,Ada,Mat1a,Mat2a,Mat2b,Uck2
GO.0022904	respiratory electron transport chain	6	0.000524	ENSRNOP00000042064,ENSRNOP00000043141,ENSRNOP00000043885,ENSRNOP00000044573,ENSRNOP00000047954,ENSRNOP00000051326	COX3,CYTB,ND2,ND4,ND4L,ND5
GO.0072330	monocarboxylic acid biosynthetic process	10	0.000543	ENSRNOP00000001525,ENSRNOP00000003779,ENSRNOP00000009777,ENSRNOP00000014213,ENSRNOP00000015134,ENSRNOP00000022043,ENSRNOP00000022715,ENSRNOP00000026473,ENSRNOP00000029296,ENSRNOP00000064445	Acot7,Baat,Crabp2,Cyp1a1,Fasn,Lias,Olah,Pla2g1b,Pla2g5,Sphk1
GO.0010043	response to zinc ion	7	0.000544	ENSRNOP00000001211,ENSRNOP00000012075,ENSRNOP00000015221,ENSRNOP00000017911,ENSRNOP00000018326,ENSRNOP00000024430,ENSRNOP00000027682	Aanat,Arg1,Asl,Ass1,Creb1,Th,Vim
GO.0001666	response to hypoxia	17	0.000568	ENSRNOP00000001211,ENSRNOP00000011005,ENSRNOP00000013058,ENSRNOP00000013515,ENSRNOP00000014151,ENSRNOP00000015083,ENSRNOP00000019637,ENSRNOP00000025258,ENSRNOP00000026473,ENSRNOP00000027682,ENSRNOP00000043141,ENSRNOP00000044573,ENSRNOP00000047403,ENSRNOP00000047954,ENSRNOP00000055901,ENSRNOP00000062735,ENSRNOP00000063885	Acot2,Ada,Ankrd1,Arg2,Asl,CYTB,Cryab,Cyp1a1,Itpr1,Lipc,ND4,ND5,Nos1,Nos3,Nppa,Pde5a,Th
GO.2000026	regulation of multicellular organismal development	31	0.000578	ENSRNOP00000003630,ENSRNOP00000004956,ENSRNOP00000006117,ENSRNOP00000006128,ENSRNOP00000007577,ENSRNOP00000008416,ENSRNOP00000010630,ENSRNOP00000012137,ENSRNOP00000012892,ENSRNOP00000013582,ENSRNOP00000014151,ENSRNOP00000015498,ENSRNOP00000015800,ENSRNOP00000016624,ENSRNOP00000017486,ENSRNOP00000017651,ENSRNOP00000018326,ENSRNOP00000024430,ENSRNOP00000025258,ENSRNOP00000027260,ENSRNOP00000029296,…	Ada,Adcy6,Adm2,Akap5,Ankrd1,Aspa,Atf5,Col3a1,Creb1,Crtc1,Cyp1b1,Lzts1,Mgp,Nr5a1,Pde3b,Pla2g4a,Pnp,Pparg,Prkacb,Rap1a,Rapgef2,Rapgef3,Rapgef4,Rxra,Rxrb,Rxrg,Sparc,Sphk1,Stk11,Vim,Wars
GO.0051445	regulation of meiotic cell cycle	5	0.000612	ENSRNOP00000021802,ENSRNOP00000032282,ENSRNOP00000044732,ENSRNOP00000062228,ENSRNOP00000067771	Npr2,Pde3a,Prkaca,Prkacb,Prkar1a
GO.0042738	exogenous drug catabolic process	6	0.000643	ENSRNOP00000011880,ENSRNOP00000013321,ENSRNOP00000016883,ENSRNOP00000021653,ENSRNOP00000030069,ENSRNOP00000058858	Cyp1a2,Cyp2b3,Cyp2d4,Cyp2e1,Cyp2f4,Cyp4b1
GO.0051240	positive regulation of multicellular organismal process	30	0.000649	ENSRNOP00000001559,ENSRNOP00000002174,ENSRNOP00000003630,ENSRNOP00000008416,ENSRNOP00000011005,ENSRNOP00000011837,ENSRNOP00000013058,ENSRNOP00000013582,ENSRNOP00000014151,ENSRNOP00000014948,ENSRNOP00000017104,ENSRNOP00000017486,ENSRNOP00000017651,ENSRNOP00000019637,ENSRNOP00000024430,ENSRNOP00000025257,ENSRNOP00000025258,ENSRNOP00000029296,ENSRNOP00000030925,ENSRNOP00000032282,ENSRNOP00000037119,…	Ada,Adm2,Akap5,Ankrd1,Aspa,Atf2,Atf4,Calca,Crtc1,Cyp1b1,Hcn2,Lipg,Nos1,Nos3,Nppa,Nr5a1,Pde3a,Pde5a,Pde9a,Pla2g4a,Pla2g6,Pnp,Ptgdr,Rap1a,Rapgef2,Rapgef3,Sparc,Sphk1,Stk11,Vim
GO.0009086	methionine biosynthetic process	4	0.000667	ENSRNOP00000015336,ENSRNOP00000023973,ENSRNOP00000024041,ENSRNOP00000058419	Bhmt,Bhmt2,Mtr,Mtrr
GO.0030828	positive regulation of cGMP biosynthetic process	4	0.000667	ENSRNOP00000013058,ENSRNOP00000020307,ENSRNOP00000040361,ENSRNOP00000062735	Gucy1a2,Nos1,Nos3,Npr1
GO.0044057	regulation of system process	18	0.000695	ENSRNOP00000001559,ENSRNOP00000004351,ENSRNOP00000010816,ENSRNOP00000011837,ENSRNOP00000013058,ENSRNOP00000013800,ENSRNOP00000014151,ENSRNOP00000015083,ENSRNOP00000017104,ENSRNOP00000019637,ENSRNOP00000027682,ENSRNOP00000028458,ENSRNOP00000028624,ENSRNOP00000043148,ENSRNOP00000044233,ENSRNOP00000048101,ENSRNOP00000050605,ENSRNOP00000062735	Ada,Arg2,Comt,Fxyd1,Hba-a2,Hcn2,Hspa1a,Kcnh2,Kcnh6,Myl3,Nos1,Nos3,Pde5a,Pde9a,Pla2g6,Ptgdr,Slc9a3r1,Th
GO.0042752	regulation of circadian rhythm	9	0.000724	ENSRNOP00000004911,ENSRNOP00000009564,ENSRNOP00000012137,ENSRNOP00000014151,ENSRNOP00000015221,ENSRNOP00000018326,ENSRNOP00000030925,ENSRNOP00000049243,ENSRNOP00000062109	Aanat,Ada,Bhlhe40,Cort,Creb1,Crem,Crtc1,Nono,Pparg
GO.0045471	response to ethanol	13	0.000745	ENSRNOP00000012892,ENSRNOP00000013058,ENSRNOP00000015956,ENSRNOP00000016883,ENSRNOP00000017486,ENSRNOP00000024000,ENSRNOP00000025045,ENSRNOP00000027682,ENSRNOP00000043141,ENSRNOP00000043466,ENSRNOP00000045002,ENSRNOP00000047954,ENSRNOP00000062735	Aldh1a1,CYTB,Cyp2e1,Got2,Maob,ND4,Nos1,Nos3,Rxra,Sparc,Th,Ugt1a1,Ugt2b17
GO.0006641	triglyceride metabolic process	6	0.000772	ENSRNOP00000016543,ENSRNOP00000016883,ENSRNOP00000025826,ENSRNOP00000027911,ENSRNOP00000047403,ENSRNOP00000059889	Aoc3,Cyp2e1,Lipc,Lipe,Lpl,Pnpla2
GO.0035902	response to immobilization stress	6	0.000772	ENSRNOP00000012137,ENSRNOP00000021653,ENSRNOP00000026473,ENSRNOP00000027682,ENSRNOP00000052959,ENSRNOP00000059889	Aoc3,Cyp1a1,Cyp1a2,Pparg,Th,Tph1
GO.0042133	neurotransmitter metabolic process	5	0.000799	ENSRNOP00000027682,ENSRNOP00000043148,ENSRNOP00000043466,ENSRNOP00000063784,ENSRNOP00000065890	Comt,Glul,Maoa,Maob,Th
GO.0042773	ATP synthesis coupled electron transport	5	0.000799	ENSRNOP00000042064,ENSRNOP00000043141,ENSRNOP00000043885,ENSRNOP00000044573,ENSRNOP00000047954	CYTB,ND2,ND4,ND4L,ND5
GO.1901617	organic hydroxy compound biosynthetic process	10	0.00083	ENSRNOP00000005157,ENSRNOP00000009777,ENSRNOP00000011880,ENSRNOP00000022309,ENSRNOP00000022359,ENSRNOP00000022715,ENSRNOP00000027682,ENSRNOP00000041885,ENSRNOP00000052959,ENSRNOP00000064520	Baat,Cyp2d4,Ddc,Got1,Hdc,Lpcat2,Pla2g5,Th,Tph1,Tph2
GO.0035690	cellular response to drug	7	0.000841	ENSRNOP00000009511,ENSRNOP00000025258,ENSRNOP00000026586,ENSRNOP00000027682,ENSRNOP00000040409,ENSRNOP00000061597,ENSRNOP00000064520	Ankrd1,Ddc,Pde2a,Rap1a,Rap1b,Rapgef3,Th
GO.0009205	purine ribonucleoside triphosphate metabolic process	9	0.000877	ENSRNOP00000028838,ENSRNOP00000039048,ENSRNOP00000042064,ENSRNOP00000042521,ENSRNOP00000043141,ENSRNOP00000043885,ENSRNOP00000044573,ENSRNOP00000047954,ENSRNOP00000049769	ATP6,ATP8,COX1,CYTB,Itpa,ND2,ND4,ND4L,ND5
GO.0015980	energy derivation by oxidation of organic compounds	10	0.000903	ENSRNOP00000021653,ENSRNOP00000039048,ENSRNOP00000042064,ENSRNOP00000043141,ENSRNOP00000043885,ENSRNOP00000044573,ENSRNOP00000047954,ENSRNOP00000051326,ENSRNOP00000052146,ENSRNOP00000059889	Aoc3,COX1,COX3,CYTB,Cyp1a2,ND2,ND4,ND4L,ND5,Ppp1r1a
GO.0017144	drug metabolic process	7	0.000972	ENSRNOP00000011880,ENSRNOP00000013321,ENSRNOP00000016883,ENSRNOP00000021653,ENSRNOP00000026473,ENSRNOP00000030069,ENSRNOP00000058858	Cyp1a1,Cyp1a2,Cyp2b3,Cyp2d4,Cyp2e1,Cyp2f4,Cyp4b1
GO.0072593	reactive oxygen species metabolic process	7	0.000972	ENSRNOP00000013058,ENSRNOP00000021653,ENSRNOP00000026473,ENSRNOP00000030323,ENSRNOP00000043885,ENSRNOP00000061222,ENSRNOP00000062735	Cyp1a1,Cyp1a2,Cyp1b1,ND2,Nos1,Nos3,Prdx6
GO.0007189	adenylate cyclase-activating G-protein coupled receptor signaling pathway	8	0.00101	ENSRNOP00000004351,ENSRNOP00000005671,ENSRNOP00000006789,ENSRNOP00000014948,ENSRNOP00000033541,ENSRNOP00000037119,ENSRNOP00000051266,ENSRNOP00000064907	Adcy8,Adm2,Calca,Ptger2,Rapgef2,Rxfp1,Slc9a3r1,Tshr
GO.0042904	9-cis-retinoic acid biosynthetic process	3	0.00103	ENSRNOP00000021757,ENSRNOP00000024000,ENSRNOP00000026473	Aldh1a1,Aldh1a2,Cyp1a1
GO.0046836	glycolipid transport	3	0.00103	ENSRNOP00000001581,ENSRNOP00000013528,ENSRNOP00000034006	Gltp,Gltpd1,Plekha8
GO.0007263	nitric oxide mediated signal transduction	4	0.00104	ENSRNOP00000013058,ENSRNOP00000017190,ENSRNOP00000062735,ENSRNOP00000062785	Gucy1a3,Gucy1b3,Nos1,Nos3
GO.0018879	biphenyl metabolic process	4	0.00104	ENSRNOP00000000212,ENSRNOP00000013321,ENSRNOP00000025045,ENSRNOP00000027160	Cyp17a1,Cyp19a1,Cyp4b1,Ugt1a1
GO.0007420	brain development	20	0.00105	ENSRNOP00000000212,ENSRNOP00000004956,ENSRNOP00000008416,ENSRNOP00000010630,ENSRNOP00000011837,ENSRNOP00000013800,ENSRNOP00000015057,ENSRNOP00000018326,ENSRNOP00000023623,ENSRNOP00000024828,ENSRNOP00000027160,ENSRNOP00000027682,ENSRNOP00000027774,ENSRNOP00000028624,ENSRNOP00000037012,ENSRNOP00000037119,ENSRNOP00000039048,ENSRNOP00000043141,ENSRNOP00000043466,ENSRNOP00000061597	Akap5,COX1,Col3a1,Creb1,Cyp17a1,Cyp19a1,Fxyd1,Hcn2,Kcnh2,Maob,ND4,Nt5e,Pafah1b2,Pafah1b3,Rapgef2,Rapgef3,Rapgef4,Slc38a3,Th,Tmem132a
GO.0080090	regulation of primary metabolic process	61	0.00107	ENSRNOP00000000750,ENSRNOP00000001075,ENSRNOP00000001160,ENSRNOP00000001525,ENSRNOP00000002381,ENSRNOP00000003630,ENSRNOP00000004911,ENSRNOP00000005671,ENSRNOP00000006117,ENSRNOP00000006618,ENSRNOP00000007079,ENSRNOP00000007771,ENSRNOP00000007905,ENSRNOP00000008416,ENSRNOP00000009081,ENSRNOP00000009511,ENSRNOP00000009564,ENSRNOP00000012137,ENSRNOP00000013058,ENSRNOP00000014391,ENSRNOP00000014948,…	Ace2,Adc,Ahr,Akap5,Bhlhe40,Calca,Comt,Creb3l1,Creb3l2,Creb3l3,Crebbp,Crtc2,Cryab,Csrp3,Cyp17a1,Cyp1b1,Gucy1a2,Hipk1,Hrh4,Hspa1a,Kcnh8,Lipg,Lpcat1,Maob,Nono,Nos1,Nos3,Npr1,Nt5e,Padi4,Pde1b,Pde2a,Pde6h,Pigz,Pkib,Pla2g1b,Pla2g2a,Pla2g4a,Pla2g5,Pla2g6,Pnpla2,Pparg,Ppp1r1a,Prkacb,Prkar1b,Prkar2a,Prmt3,Pus1,Rap1a,Rap1b,Rapgef2,Rxrb,Rxrg,Slc38a3,Slc7a7,Sphk1,Tshr,Ube2d1,Ugt1a1,Vars,Vars2
GO.0042439	ethanolamine-containing compound metabolic process	6	0.00111	ENSRNOP00000001525,ENSRNOP00000022359,ENSRNOP00000022715,ENSRNOP00000024111,ENSRNOP00000026996,ENSRNOP00000047403	Lipc,Lpcat1,Lpcat2,Pla2g15,Pla2g1b,Pla2g5
GO.0044723	single-organism carbohydrate metabolic process	16	0.00115	ENSRNOP00000000133,ENSRNOP00000002712,ENSRNOP00000010551,ENSRNOP00000021700,ENSRNOP00000022309,ENSRNOP00000022721,ENSRNOP00000025045,ENSRNOP00000045002,ENSRNOP00000049243,ENSRNOP00000052118,ENSRNOP00000052146,ENSRNOP00000060302,ENSRNOP00000062109,ENSRNOP00000065158,ENSRNOP00000065701,ENSRNOP00000067153	Abol1,Art5,Atf4,B3gnt5,Cort,Crem,Crtc2,Got1,Pigm,Pigv,Ppp1r1a,Tat,Ugt1a1,Ugt1a8,Ugt2b15,Ugt2b17
GO.0009891	positive regulation of biosynthetic process	30	0.00118	ENSRNOP00000001525,ENSRNOP00000003630,ENSRNOP00000005671,ENSRNOP00000006618,ENSRNOP00000007079,ENSRNOP00000007771,ENSRNOP00000008416,ENSRNOP00000011563,ENSRNOP00000012075,ENSRNOP00000012137,ENSRNOP00000013058,ENSRNOP00000014948,ENSRNOP00000015057,ENSRNOP00000017104,ENSRNOP00000017338,ENSRNOP00000017651,ENSRNOP00000019310,ENSRNOP00000020307,ENSRNOP00000021700,ENSRNOP00000023623,ENSRNOP00000025258,…	Ahr,Akap5,Ankrd1,Ass1,Batf,Calca,Creb3l1,Creb3l2,Creb3l3,Crebbp,Crtc2,Csrp3,Cyp17a1,Cyp1b1,Gucy1a2,Nos1,Nos3,Npr1,Nr5a1,Nt5e,Pla2g1b,Pla2g4a,Pla2g6,Pparg,Pus1,Rapgef3,Slc38a3,Sphk1,Stk11,Tshr
GO.0007507	heart development	13	0.00119	ENSRNOP00000002174,ENSRNOP00000004956,ENSRNOP00000006117,ENSRNOP00000010630,ENSRNOP00000011005,ENSRNOP00000012137,ENSRNOP00000017486,ENSRNOP00000021757,ENSRNOP00000025258,ENSRNOP00000027682,ENSRNOP00000028458,ENSRNOP00000039707,ENSRNOP00000067771	Aldh1a2,Ankrd1,Atf2,Col3a1,Myl2,Myl3,Nppa,Pparg,Prkar1a,Rapgef4,Rxrg,Sparc,Th
GO.0031325	positive regulation of cellular metabolic process	40	0.00122	ENSRNOP00000000750,ENSRNOP00000001525,ENSRNOP00000003630,ENSRNOP00000005671,ENSRNOP00000006618,ENSRNOP00000007079,ENSRNOP00000007771,ENSRNOP00000007905,ENSRNOP00000008416,ENSRNOP00000009511,ENSRNOP00000011339,ENSRNOP00000011563,ENSRNOP00000012075,ENSRNOP00000012137,ENSRNOP00000013058,ENSRNOP00000014948,ENSRNOP00000017104,ENSRNOP00000017338,ENSRNOP00000017651,ENSRNOP00000019310,ENSRNOP00000020307,…	Ahr,Akap5,Ankrd1,Ass1,Batf,Calca,Comt,Creb3l1,Creb3l2,Creb3l3,Crebbp,Crtc2,Csrp3,Cyp17a1,Cyp1b1,Gucy1a2,Jdp2,Maob,Nos1,Nos3,Npr1,Nr5a1,Pafah1b2,Pde6h,Pla2g1b,Pla2g2a,Pla2g4a,Pla2g5,Pla2g6,Pnpla2,Pparg,Pus1,Rap1a,Rap1b,Rapgef2,Rapgef3,Slc38a3,Sphk1,Tshr,Ube2d1
GO.0045333	cellular respiration	8	0.00124	ENSRNOP00000021653,ENSRNOP00000039048,ENSRNOP00000042064,ENSRNOP00000043141,ENSRNOP00000043885,ENSRNOP00000044573,ENSRNOP00000047954,ENSRNOP00000051326	COX1,COX3,CYTB,Cyp1a2,ND2,ND4,ND4L,ND5
GO.0048565	digestive tract development	8	0.00124	ENSRNOP00000001211,ENSRNOP00000004956,ENSRNOP00000012075,ENSRNOP00000012892,ENSRNOP00000014151,ENSRNOP00000015083,ENSRNOP00000024000,ENSRNOP00000026473	Ada,Aldh1a1,Arg2,Asl,Ass1,Col3a1,Cyp1a1,Rxra
GO.0071385	cellular response to glucocorticoid stimulus	8	0.00124	ENSRNOP00000001211,ENSRNOP00000006618,ENSRNOP00000012075,ENSRNOP00000015083,ENSRNOP00000017911,ENSRNOP00000025045,ENSRNOP00000045002,ENSRNOP00000061222	Ahr,Arg1,Arg2,Asl,Ass1,Cyp1b1,Ugt1a1,Ugt2b17
GO.0042572	retinol metabolic process	5	0.00132	ENSRNOP00000014572,ENSRNOP00000021757,ENSRNOP00000024000,ENSRNOP00000057888,ENSRNOP00000061222	Aldh1a1,Aldh1a2,Cel,Cyp1b1,Plb1
GO.0007417	central nervous system development	23	0.00136	ENSRNOP00000000212,ENSRNOP00000004956,ENSRNOP00000008416,ENSRNOP00000010630,ENSRNOP00000011837,ENSRNOP00000013800,ENSRNOP00000015057,ENSRNOP00000018326,ENSRNOP00000022002,ENSRNOP00000023623,ENSRNOP00000024828,ENSRNOP00000027160,ENSRNOP00000027682,ENSRNOP00000027774,ENSRNOP00000028624,ENSRNOP00000037012,ENSRNOP00000037119,ENSRNOP00000039048,ENSRNOP00000043141,ENSRNOP00000043466,ENSRNOP00000050760,…	Akap5,Aspa,B3gnt5,COX1,Col3a1,Creb1,Cyp17a1,Cyp19a1,Fxyd1,Gba2,Hcn2,Kcnh2,Maob,ND4,Nt5e,Pafah1b2,Pafah1b3,Rapgef2,Rapgef3,Rapgef4,Slc38a3,Th,Tmem132a
GO.0031323	regulation of cellular metabolic process	62	0.0014	ENSRNOP00000000750,ENSRNOP00000001075,ENSRNOP00000001160,ENSRNOP00000001525,ENSRNOP00000002381,ENSRNOP00000003630,ENSRNOP00000004911,ENSRNOP00000005671,ENSRNOP00000006117,ENSRNOP00000006618,ENSRNOP00000007079,ENSRNOP00000007771,ENSRNOP00000007905,ENSRNOP00000008416,ENSRNOP00000009081,ENSRNOP00000009511,ENSRNOP00000009564,ENSRNOP00000012075,ENSRNOP00000012137,ENSRNOP00000013058,ENSRNOP00000014391,…	Ace2,Ahr,Akap5,Arg2,Ass1,Bhlhe40,Calca,Comt,Creb3l1,Creb3l2,Creb3l3,Crebbp,Crtc2,Csrp3,Cyp17a1,Cyp1b1,Gucy1a2,Hipk1,Hrh4,Hspa1a,Kcnh8,Lipg,Lpcat1,Lzts1,Maob,Nono,Nos1,Nos3,Npr1,Padi4,Pafah1b2,Pde1b,Pde2a,Pde6h,Pigz,Pkib,Pla2g1b,Pla2g2a,Pla2g4a,Pla2g5,Pla2g6,Pnpla2,Pparg,Ppp1r1a,Prkaca,Prkar1b,Prkar2a,Prmt3,Pus1,Rap1a,Rap1b,Rapgef2,Rxrb,Rxrg,Slc38a3,Slc7a7,Sphk1,Tshr,Ube2d1,Ugt1a1,Vars,Vars2
GO.0060322	head development	20	0.00152	ENSRNOP00000000212,ENSRNOP00000004956,ENSRNOP00000008416,ENSRNOP00000010630,ENSRNOP00000011837,ENSRNOP00000013800,ENSRNOP00000015057,ENSRNOP00000018326,ENSRNOP00000023623,ENSRNOP00000024828,ENSRNOP00000027160,ENSRNOP00000027682,ENSRNOP00000027774,ENSRNOP00000028624,ENSRNOP00000037012,ENSRNOP00000037119,ENSRNOP00000039048,ENSRNOP00000043141,ENSRNOP00000043466,ENSRNOP00000061597	Akap5,COX1,Col3a1,Creb1,Cyp17a1,Cyp19a1,Fxyd1,Hcn2,Kcnh2,Maob,ND4,Nt5e,Pafah1b2,Pafah1b3,Rapgef2,Rapgef3,Rapgef4,Slc38a3,Th,Tmem132a
GO.0018894	dibenzo-p-dioxin metabolic process	4	0.00154	ENSRNOP00000000212,ENSRNOP00000021653,ENSRNOP00000026473,ENSRNOP00000027160	Cyp17a1,Cyp19a1,Cyp1a1,Cyp1a2
GO.0051447	negative regulation of meiotic cell cycle	4	0.00154	ENSRNOP00000021802,ENSRNOP00000044732,ENSRNOP00000062228,ENSRNOP00000067771	Npr2,Prkaca,Prkacb,Prkar1a
GO.0008202	steroid metabolic process	11	0.00159	ENSRNOP00000000212,ENSRNOP00000009777,ENSRNOP00000016883,ENSRNOP00000021653,ENSRNOP00000022002,ENSRNOP00000026583,ENSRNOP00000027160,ENSRNOP00000027911,ENSRNOP00000043148,ENSRNOP00000059889,ENSRNOP00000061222	Aoc3,Baat,Comt,Cyp17a1,Cyp19a1,Cyp1a2,Cyp1b1,Cyp2e1,Gba2,Lcat,Lipe
GO.0030001	metal ion transport	20	0.00163	ENSRNOP00000004248,ENSRNOP00000004351,ENSRNOP00000005209,ENSRNOP00000006469,ENSRNOP00000008759,ENSRNOP00000009920,ENSRNOP00000010816,ENSRNOP00000011837,ENSRNOP00000013275,ENSRNOP00000013800,ENSRNOP00000016142,ENSRNOP00000016415,ENSRNOP00000017246,ENSRNOP00000023623,ENSRNOP00000023751,ENSRNOP00000025518,ENSRNOP00000037803,ENSRNOP00000044706,ENSRNOP00000047211,ENSRNOP00000063885	Cnga1,Cnga2,Cnga4,Fth1,Hcn1,Hcn2,Itpr1,Kcne3,Kcnh1,Kcnh2,Kcnh3,Kcnh4,Kcnh5,Kcnh6,Kcnh7,Kcnh8,Slc38a3,Slc4a7,Slc9a3r1,Trpv2
GO.0006091	generation of precursor metabolites and energy	11	0.0017	ENSRNOP00000021653,ENSRNOP00000039048,ENSRNOP00000042064,ENSRNOP00000043141,ENSRNOP00000043885,ENSRNOP00000044573,ENSRNOP00000046414,ENSRNOP00000047954,ENSRNOP00000051326,ENSRNOP00000052146,ENSRNOP00000059889	Aoc3,COX1,COX2,COX3,CYTB,Cyp1a2,ND2,ND4,ND4L,ND5,Ppp1r1a
GO.0031328	positive regulation of cellular biosynthetic process	29	0.00177	ENSRNOP00000001525,ENSRNOP00000003630,ENSRNOP00000005671,ENSRNOP00000006618,ENSRNOP00000007079,ENSRNOP00000007771,ENSRNOP00000008416,ENSRNOP00000011563,ENSRNOP00000012075,ENSRNOP00000012137,ENSRNOP00000013058,ENSRNOP00000014948,ENSRNOP00000017104,ENSRNOP00000017338,ENSRNOP00000017651,ENSRNOP00000019310,ENSRNOP00000020307,ENSRNOP00000021700,ENSRNOP00000023623,ENSRNOP00000025258,ENSRNOP00000027160,…	Ahr,Akap5,Ankrd1,Ass1,Batf,Calca,Creb3l1,Creb3l2,Creb3l3,Crebbp,Crtc2,Csrp3,Cyp17a1,Cyp1b1,Gucy1a2,Nos1,Nos3,Npr1,Nr5a1,Pla2g1b,Pla2g4a,Pla2g6,Pparg,Pus1,Rapgef3,Slc38a3,Sphk1,Stk11,Tshr
GO.0014075	response to amine	7	0.00185	ENSRNOP00000001211,ENSRNOP00000012075,ENSRNOP00000015083,ENSRNOP00000017911,ENSRNOP00000027682,ENSRNOP00000029296,ENSRNOP00000052147	Arg1,Arg2,Asl,Ass1,Pde1b,Sphk1,Th
GO.0046129	purine ribonucleoside biosynthetic process	7	0.00185	ENSRNOP00000004269,ENSRNOP00000014151,ENSRNOP00000014213,ENSRNOP00000015190,ENSRNOP00000018170,ENSRNOP00000042521,ENSRNOP00000049769	ATP6,ATP8,Acot7,Ada,Mat1a,Mat2a,Mat2b
GO.0055123	digestive system development	8	0.00189	ENSRNOP00000001211,ENSRNOP00000004956,ENSRNOP00000012075,ENSRNOP00000012892,ENSRNOP00000014151,ENSRNOP00000015083,ENSRNOP00000024000,ENSRNOP00000026473	Ada,Aldh1a1,Arg2,Asl,Ass1,Col3a1,Cyp1a1,Rxra
GO.0051051	negative regulation of transport	16	0.00197	ENSRNOP00000004351,ENSRNOP00000008416,ENSRNOP00000009511,ENSRNOP00000014151,ENSRNOP00000015498,ENSRNOP00000016567,ENSRNOP00000017531,ENSRNOP00000026457,ENSRNOP00000026586,ENSRNOP00000040409,ENSRNOP00000043148,ENSRNOP00000043466,ENSRNOP00000044706,ENSRNOP00000055901,ENSRNOP00000060302,ENSRNOP00000062735	Ada,Akap5,Atf4,Comt,Cryab,Kcne3,Maob,Nos1,Pde1c,Pde2a,Pde3b,Pde4c,Pkia,Rap1a,Rap1b,Slc9a3r1
GO.0033238	regulation of cellular amine metabolic process	5	0.00208	ENSRNOP00000014391,ENSRNOP00000024111,ENSRNOP00000043148,ENSRNOP00000043466,ENSRNOP00000052147	Comt,Lpcat1,Maob,Pde1b,Slc7a7
GO.0045446	endothelial cell differentiation	5	0.00208	ENSRNOP00000009511,ENSRNOP00000026586,ENSRNOP00000037119,ENSRNOP00000040409,ENSRNOP00000061597	Pde2a,Rap1a,Rap1b,Rapgef2,Rapgef3
GO.0005975	carbohydrate metabolic process	17	0.0021	ENSRNOP00000000133,ENSRNOP00000002712,ENSRNOP00000010551,ENSRNOP00000021700,ENSRNOP00000022309,ENSRNOP00000022721,ENSRNOP00000025045,ENSRNOP00000025196,ENSRNOP00000045002,ENSRNOP00000049243,ENSRNOP00000052118,ENSRNOP00000052146,ENSRNOP00000060302,ENSRNOP00000062109,ENSRNOP00000065158,ENSRNOP00000065701,ENSRNOP00000067153	Abol1,Art5,Atf4,B3gnt5,Cort,Crem,Crtc2,Got1,Pigm,Pigv,Ppp1r1a,Slc3a2,Tat,Ugt1a1,Ugt1a8,Ugt2b15,Ugt2b17
GO.0042127	regulation of cell proliferation	27	0.00213	ENSRNOP00000003630,ENSRNOP00000004248,ENSRNOP00000004351,ENSRNOP00000005085,ENSRNOP00000005209,ENSRNOP00000005671,ENSRNOP00000012212,ENSRNOP00000012892,ENSRNOP00000013058,ENSRNOP00000013582,ENSRNOP00000014151,ENSRNOP00000017486,ENSRNOP00000017911,ENSRNOP00000020307,ENSRNOP00000021757,ENSRNOP00000022827,ENSRNOP00000024430,ENSRNOP00000037119,ENSRNOP00000037803,ENSRNOP00000043148,ENSRNOP00000044732,…	Ace2,Ada,Aldh1a2,Arg1,Atf3,Comt,Cyp1b1,Fth1,Glul,Gucy2c,Kcnh1,Nos1,Nos3,Npr1,Pla2g2a,Pla2g4a,Pnp,Prkaca,Ptger2,Rapgef2,Rxra,Slc9a3r1,Sparc,Stk11,Trpv2,Tshr,Vim
GO.0051291	protein heterooligomerization	9	0.00214	ENSRNOP00000009920,ENSRNOP00000010816,ENSRNOP00000013800,ENSRNOP00000015576,ENSRNOP00000016415,ENSRNOP00000023751,ENSRNOP00000027552,ENSRNOP00000044233,ENSRNOP00000057414	Akap2,Cnga2,Cnga4,Hba-a2,Kcnh2,Kcnh6,Kcnh7,Prkar2a,Stk11
GO.0009074	aromatic amino acid family catabolic process	4	0.00218	ENSRNOP00000005844,ENSRNOP00000015732,ENSRNOP00000022721,ENSRNOP00000050320	Ido1,Pah,Tat,Tdo2
GO.0009812	flavonoid metabolic process	4	0.00218	ENSRNOP00000002712,ENSRNOP00000026473,ENSRNOP00000045002,ENSRNOP00000065158	Cyp1a1,Ugt1a8,Ugt2b15,Ugt2b17
GO.0007168	receptor guanylyl cyclase signaling pathway	3	0.00231	ENSRNOP00000011005,ENSRNOP00000020307,ENSRNOP00000021802	Nppa,Npr1,Npr2
GO.0009820	alkaloid metabolic process	3	0.00231	ENSRNOP00000021653,ENSRNOP00000027682,ENSRNOP00000064520	Cyp1a2,Ddc,Th
GO.0019934	cGMP-mediated signaling	3	0.00231	ENSRNOP00000001559,ENSRNOP00000026586,ENSRNOP00000032282	Pde2a,Pde3a,Pde9a
GO.0097011	cellular response to granulocyte macrophage colony-stimulating factor stimulus	3	0.00231	ENSRNOP00000021802,ENSRNOP00000026586,ENSRNOP00000052147	Npr2,Pde1b,Pde2a
GO.0006461	protein complex assembly	23	0.00234	ENSRNOP00000007577,ENSRNOP00000009081,ENSRNOP00000009920,ENSRNOP00000010816,ENSRNOP00000013800,ENSRNOP00000015190,ENSRNOP00000015576,ENSRNOP00000016415,ENSRNOP00000017911,ENSRNOP00000021700,ENSRNOP00000022661,ENSRNOP00000023751,ENSRNOP00000024000,ENSRNOP00000024756,ENSRNOP00000024900,ENSRNOP00000027552,ENSRNOP00000027682,ENSRNOP00000030925,ENSRNOP00000044233,ENSRNOP00000047403,ENSRNOP00000051326,…	Akap2,Aldh1a1,Arg1,COX3,Cnga2,Cnga4,Crtc1,Crtc2,Cryab,Glul,Hba-a2,Kcnh2,Kcnh6,Kcnh7,Lipc,Mat1a,Mgp,Msrb2,Padi4,Pde4dip,Prkar2a,Slc22a6,Th
GO.0051050	positive regulation of transport	23	0.00234	ENSRNOP00000002381,ENSRNOP00000003630,ENSRNOP00000008416,ENSRNOP00000010630,ENSRNOP00000011005,ENSRNOP00000012137,ENSRNOP00000016142,ENSRNOP00000017104,ENSRNOP00000018326,ENSRNOP00000019787,ENSRNOP00000023623,ENSRNOP00000025257,ENSRNOP00000025258,ENSRNOP00000028536,ENSRNOP00000029296,ENSRNOP00000040409,ENSRNOP00000044706,ENSRNOP00000059346,ENSRNOP00000059889,ENSRNOP00000061597,ENSRNOP00000062735,…	Adc,Akap5,Ankrd1,Aoc3,Creb1,Glul,Gpha2,Hcn1,Itpr1,Kcne3,Lbp,Lipg,Nos1,Nppa,Pigz,Pla2g4a,Pla2g6,Pparg,Rap1a,Rapgef3,Rapgef4,Slc38a3,Sphk1
GO.0070271	protein complex biogenesis	23	0.00234	ENSRNOP00000007577,ENSRNOP00000009081,ENSRNOP00000009920,ENSRNOP00000010816,ENSRNOP00000013800,ENSRNOP00000015190,ENSRNOP00000015576,ENSRNOP00000016415,ENSRNOP00000017911,ENSRNOP00000021700,ENSRNOP00000022661,ENSRNOP00000023751,ENSRNOP00000024000,ENSRNOP00000024756,ENSRNOP00000024900,ENSRNOP00000027552,ENSRNOP00000027682,ENSRNOP00000030925,ENSRNOP00000044233,ENSRNOP00000047403,ENSRNOP00000051326,…	Akap2,Aldh1a1,Arg1,COX3,Cnga2,Cnga4,Crtc1,Crtc2,Cryab,Glul,Hba-a2,Kcnh2,Kcnh6,Kcnh7,Lipc,Mat1a,Mgp,Msrb2,Padi4,Pde4dip,Prkar2a,Slc22a6,Th
GO.0008015	blood circulation	13	0.00241	ENSRNOP00000011005,ENSRNOP00000012137,ENSRNOP00000013058,ENSRNOP00000019637,ENSRNOP00000020307,ENSRNOP00000026586,ENSRNOP00000028458,ENSRNOP00000032282,ENSRNOP00000039707,ENSRNOP00000044233,ENSRNOP00000051266,ENSRNOP00000059889,ENSRNOP00000062735	Adm2,Aoc3,Hba-a2,Myl2,Myl3,Nos1,Nos3,Nppa,Npr1,Pde2a,Pde3a,Pde5a,Pparg
GO.0046034	ATP metabolic process	8	0.00249	ENSRNOP00000039048,ENSRNOP00000042064,ENSRNOP00000042521,ENSRNOP00000043141,ENSRNOP00000043885,ENSRNOP00000044573,ENSRNOP00000047954,ENSRNOP00000049769	ATP6,ATP8,COX1,CYTB,ND2,ND4,ND4L,ND5
GO.0030324	lung development	9	0.0027	ENSRNOP00000007577,ENSRNOP00000013463,ENSRNOP00000014151,ENSRNOP00000015083,ENSRNOP00000017486,ENSRNOP00000017911,ENSRNOP00000018326,ENSRNOP00000021653,ENSRNOP00000021757	Ada,Aldh1a2,Arg1,Arg2,Asah1,Creb1,Cyp1a2,Mgp,Sparc
GO.0051960	regulation of nervous system development	19	0.00277	ENSRNOP00000004956,ENSRNOP00000006117,ENSRNOP00000008416,ENSRNOP00000010630,ENSRNOP00000012137,ENSRNOP00000012892,ENSRNOP00000015800,ENSRNOP00000016624,ENSRNOP00000024430,ENSRNOP00000025258,ENSRNOP00000027260,ENSRNOP00000029296,ENSRNOP00000030925,ENSRNOP00000037119,ENSRNOP00000040409,ENSRNOP00000040499,ENSRNOP00000050760,ENSRNOP00000057414,ENSRNOP00000062228	Adcy6,Akap5,Ankrd1,Aspa,Atf5,Col3a1,Crtc1,Lzts1,Pparg,Prkacb,Rap1a,Rapgef2,Rapgef4,Rxra,Rxrb,Rxrg,Sphk1,Stk11,Vim
GO.0030323	respiratory tube development	9	0.00294	ENSRNOP00000007577,ENSRNOP00000013463,ENSRNOP00000014151,ENSRNOP00000015083,ENSRNOP00000017486,ENSRNOP00000017911,ENSRNOP00000018326,ENSRNOP00000021653,ENSRNOP00000021757	Ada,Aldh1a2,Arg1,Arg2,Asah1,Creb1,Cyp1a2,Mgp,Sparc
GO.0001523	retinoid metabolic process	5	0.00308	ENSRNOP00000014572,ENSRNOP00000015134,ENSRNOP00000026473,ENSRNOP00000057888,ENSRNOP00000061222	Cel,Crabp2,Cyp1a1,Cyp1b1,Plb1
GO.0033197	response to vitamin E	5	0.00308	ENSRNOP00000012137,ENSRNOP00000014151,ENSRNOP00000015083,ENSRNOP00000017911,ENSRNOP00000062735	Ada,Arg1,Arg2,Nos1,Pparg
GO.0048662	negative regulation of smooth muscle cell proliferation	5	0.00308	ENSRNOP00000012137,ENSRNOP00000013058,ENSRNOP00000020307,ENSRNOP00000043148,ENSRNOP00000047913	Ace2,Comt,Nos3,Npr1,Pparg
GO.0048878	chemical homeostasis	23	0.00308	ENSRNOP00000000212,ENSRNOP00000003630,ENSRNOP00000004351,ENSRNOP00000006469,ENSRNOP00000008759,ENSRNOP00000011005,ENSRNOP00000012137,ENSRNOP00000014948,ENSRNOP00000016543,ENSRNOP00000017104,ENSRNOP00000021700,ENSRNOP00000022309,ENSRNOP00000022744,ENSRNOP00000024111,ENSRNOP00000025257,ENSRNOP00000027682,ENSRNOP00000028624,ENSRNOP00000037803,ENSRNOP00000040409,ENSRNOP00000048101,ENSRNOP00000057414,…	Calca,Cnga1,Crtc2,Cyp19a1,Fth1,Fxyd1,Got1,Hrh4,Itpr1,Lipg,Lpcat1,Lpl,Nos1,Nppa,Pla2g4a,Pla2g6,Pparg,Ptgdr,Rap1a,Slc4a7,Slc9a3r1,Stk11,Th
GO.0071248	cellular response to metal ion	9	0.00316	ENSRNOP00000005157,ENSRNOP00000005209,ENSRNOP00000006789,ENSRNOP00000012137,ENSRNOP00000013058,ENSRNOP00000018326,ENSRNOP00000021653,ENSRNOP00000027682,ENSRNOP00000060302	Adcy8,Atf4,Creb1,Cyp1a2,Kcnh1,Nos3,Pparg,Th,Tph2
GO.0007188	adenylate cyclase-modulating G-protein coupled receptor signaling pathway	10	0.00397	ENSRNOP00000004351,ENSRNOP00000005671,ENSRNOP00000006789,ENSRNOP00000007032,ENSRNOP00000014948,ENSRNOP00000033541,ENSRNOP00000037119,ENSRNOP00000038994,ENSRNOP00000051266,ENSRNOP00000064907	Adcy2,Adcy8,Adm2,Calca,Gnat3,Ptger2,Rapgef2,Rxfp1,Slc9a3r1,Tshr
GO.0009266	response to temperature stimulus	10	0.00397	ENSRNOP00000003630,ENSRNOP00000004248,ENSRNOP00000012137,ENSRNOP00000013058,ENSRNOP00000014948,ENSRNOP00000016543,ENSRNOP00000023301,ENSRNOP00000046414,ENSRNOP00000047954,ENSRNOP00000062735	COX2,CYTB,Calca,Lpl,Myh6,Nos1,Nos3,Pla2g4a,Pparg,Trpv2
GO.0005996	monosaccharide metabolic process	9	0.00404	ENSRNOP00000002712,ENSRNOP00000021700,ENSRNOP00000022721,ENSRNOP00000025045,ENSRNOP00000045002,ENSRNOP00000059889,ENSRNOP00000060302,ENSRNOP00000062109,ENSRNOP00000065158	Aoc3,Atf4,Crem,Crtc2,Tat,Ugt1a1,Ugt1a8,Ugt2b15,Ugt2b17
GO.0046500	S-adenosylmethionine metabolic process	4	0.00404	ENSRNOP00000004269,ENSRNOP00000015190,ENSRNOP00000018170,ENSRNOP00000043148	Comt,Mat1a,Mat2a,Mat2b
GO.0071496	cellular response to external stimulus	13	0.00405	ENSRNOP00000002899,ENSRNOP00000011005,ENSRNOP00000012137,ENSRNOP00000013058,ENSRNOP00000023623,ENSRNOP00000023973,ENSRNOP00000025258,ENSRNOP00000026586,ENSRNOP00000029296,ENSRNOP00000043148,ENSRNOP00000060302,ENSRNOP00000062735,ENSRNOP00000065890	Ankrd1,Atf4,Comt,Glul,Mtr,Nos1,Nos3,Nppa,Pde2a,Pparg,Slc38a3,Spata18,Sphk1
GO.0006399	tRNA metabolic process	7	0.00407	ENSRNOP00000001160,ENSRNOP00000004370,ENSRNOP00000006128,ENSRNOP00000010252,ENSRNOP00000021660,ENSRNOP00000046565,ENSRNOP00000053623	Fars2,Farsa,Pus1,Rars,Vars,Vars2,Wars
GO.0051173	positive regulation of nitrogen compound metabolic process	28	0.0042	ENSRNOP00000001525,ENSRNOP00000005671,ENSRNOP00000006618,ENSRNOP00000007079,ENSRNOP00000007771,ENSRNOP00000008416,ENSRNOP00000011563,ENSRNOP00000012075,ENSRNOP00000012137,ENSRNOP00000013058,ENSRNOP00000014948,ENSRNOP00000017104,ENSRNOP00000017338,ENSRNOP00000017651,ENSRNOP00000019310,ENSRNOP00000020307,ENSRNOP00000021700,ENSRNOP00000023623,ENSRNOP00000025258,ENSRNOP00000029296,ENSRNOP00000040361,…	Ahr,Akap5,Ankrd1,Ass1,Batf,Calca,Comt,Creb3l1,Creb3l2,Creb3l3,Crebbp,Crtc2,Csrp3,Cyp1b1,Gucy1a2,Maob,Nos1,Nos3,Npr1,Nr5a1,Pla2g1b,Pla2g6,Pparg,Pus1,Rapgef3,Slc38a3,Sphk1,Tshr
GO.0006809	nitric oxide biosynthetic process	3	0.00428	ENSRNOP00000013058,ENSRNOP00000061222,ENSRNOP00000062735	Cyp1b1,Nos1,Nos3
GO.0043200	response to amino acid	9	0.00428	ENSRNOP00000004956,ENSRNOP00000012075,ENSRNOP00000013058,ENSRNOP00000015083,ENSRNOP00000016142,ENSRNOP00000017911,ENSRNOP00000023973,ENSRNOP00000047403,ENSRNOP00000061597	Arg1,Arg2,Ass1,Col3a1,Hcn1,Lipc,Mtr,Nos3,Rapgef3
GO.0051791	medium-chain fatty acid metabolic process	3	0.00428	ENSRNOP00000014213,ENSRNOP00000041025,ENSRNOP00000042072	Acot7,Cyp4a1,Cyp4a2
GO.1990440	positive regulation of transcription from RNA polymerase II promoter in response to endoplasmic reticulum stress	3	0.00428	ENSRNOP00000007771,ENSRNOP00000044840,ENSRNOP00000060302	Atf4,Creb3l1,Creb3l3
GO.1990822	basic amino acid transmembrane transport	3	0.00428	ENSRNOP00000001234,ENSRNOP00000014391,ENSRNOP00000023623	Slc38a3,Slc7a1,Slc7a7
GO.0009889	regulation of biosynthetic process	45	0.00462	ENSRNOP00000001160,ENSRNOP00000001525,ENSRNOP00000002381,ENSRNOP00000003630,ENSRNOP00000004911,ENSRNOP00000005671,ENSRNOP00000006117,ENSRNOP00000006618,ENSRNOP00000007079,ENSRNOP00000007771,ENSRNOP00000008416,ENSRNOP00000009081,ENSRNOP00000009564,ENSRNOP00000012075,ENSRNOP00000012137,ENSRNOP00000013058,ENSRNOP00000014948,ENSRNOP00000015057,ENSRNOP00000015083,ENSRNOP00000016567,ENSRNOP00000017104,…	Ahr,Akap5,Arg2,Ass1,Bhlhe40,Calca,Creb3l1,Creb3l2,Creb3l3,Crebbp,Crtc2,Csrp3,Cyp17a1,Cyp1b1,Gucy1a2,Hipk1,Hrh4,Kcnh8,Lpcat1,Nono,Nos1,Nos3,Npr1,Nt5e,Padi4,Pde2a,Pigz,Pkia,Pla2g1b,Pla2g4a,Pla2g6,Pparg,Prmt3,Pus1,Rap1a,Rapgef2,Rapgef3,Rxrb,Rxrg,Slc38a3,Sphk1,Stk11,Tshr,Vars,Vars2
GO.0009395	phospholipid catabolic process	4	0.00523	ENSRNOP00000003630,ENSRNOP00000030323,ENSRNOP00000047403,ENSRNOP00000063609	Lipc,Pla2g4a,Pnliprp2,Prdx6
GO.0042423	catecholamine biosynthetic process	4	0.00523	ENSRNOP00000011880,ENSRNOP00000027682,ENSRNOP00000041885,ENSRNOP00000064520	Cyp2d4,Ddc,Hdc,Th
GO.0046461	neutral lipid catabolic process	4	0.00523	ENSRNOP00000021812,ENSRNOP00000025826,ENSRNOP00000027911,ENSRNOP00000047403	Ces1d,Lipc,Lipe,Pnpla2
GO.0046503	glycerolipid catabolic process	4	0.00523	ENSRNOP00000021812,ENSRNOP00000025826,ENSRNOP00000027911,ENSRNOP00000047403	Ces1d,Lipc,Lipe,Pnpla2
GO.0097306	cellular response to alcohol	9	0.00533	ENSRNOP00000001211,ENSRNOP00000011837,ENSRNOP00000012075,ENSRNOP00000012644,ENSRNOP00000015083,ENSRNOP00000017911,ENSRNOP00000025045,ENSRNOP00000045002,ENSRNOP00000061222	Arg1,Arg2,Asl,Ass1,Cyp1b1,Hcn2,Hcn4,Ugt1a1,Ugt2b17
GO.0008285	negative regulation of cell proliferation	15	0.0057	ENSRNOP00000004248,ENSRNOP00000004351,ENSRNOP00000012892,ENSRNOP00000013058,ENSRNOP00000017486,ENSRNOP00000020307,ENSRNOP00000021757,ENSRNOP00000022827,ENSRNOP00000037119,ENSRNOP00000037803,ENSRNOP00000043148,ENSRNOP00000047913,ENSRNOP00000057414,ENSRNOP00000061222,ENSRNOP00000062735	Ace2,Aldh1a2,Comt,Cyp1b1,Fth1,Nos1,Nos3,Npr1,Pla2g2a,Rapgef2,Rxra,Slc9a3r1,Sparc,Stk11,Trpv2
GO.0050877	neurological system process	21	0.00585	ENSRNOP00000003405,ENSRNOP00000004351,ENSRNOP00000005209,ENSRNOP00000005389,ENSRNOP00000006469,ENSRNOP00000007905,ENSRNOP00000012415,ENSRNOP00000014437,ENSRNOP00000014948,ENSRNOP00000016415,ENSRNOP00000017104,ENSRNOP00000017531,ENSRNOP00000018326,ENSRNOP00000019637,ENSRNOP00000020513,ENSRNOP00000022744,ENSRNOP00000023751,ENSRNOP00000030925,ENSRNOP00000043148,ENSRNOP00000049500,ENSRNOP00000052147	Adcy3,Calca,Cnga1,Cnga2,Cnga4,Comt,Creb1,Crtc1,Gucy2d,Gucy2f,Hrh4,Kcnh1,Npvf,Pdc,Pde1b,Pde1c,Pde5a,Pde6h,Pla2g6,Prkar2b,Slc9a3r1
GO.0071822	protein complex subunit organization	26	0.006	ENSRNOP00000007577,ENSRNOP00000008416,ENSRNOP00000009081,ENSRNOP00000009920,ENSRNOP00000010816,ENSRNOP00000013800,ENSRNOP00000015190,ENSRNOP00000015576,ENSRNOP00000016415,ENSRNOP00000017911,ENSRNOP00000021700,ENSRNOP00000022661,ENSRNOP00000023751,ENSRNOP00000024000,ENSRNOP00000024756,ENSRNOP00000024900,ENSRNOP00000027552,ENSRNOP00000027682,ENSRNOP00000030925,ENSRNOP00000044233,ENSRNOP00000047403,…	Akap2,Akap5,Aldh1a1,Arg1,COX3,Cnga2,Cnga4,Crtc1,Crtc2,Cryab,Cyp1b1,Glul,Hba-a2,Kcnh2,Kcnh6,Kcnh7,Lipc,Mat1a,Mgp,Msrb2,Padi4,Pde4dip,Prkar2a,Slc22a6,Th,Tmsb4x
GO.0030802	regulation of cyclic nucleotide biosynthetic process	9	0.00614	ENSRNOP00000005671,ENSRNOP00000008416,ENSRNOP00000013058,ENSRNOP00000014948,ENSRNOP00000020307,ENSRNOP00000022744,ENSRNOP00000026586,ENSRNOP00000040361,ENSRNOP00000062735	Akap5,Calca,Gucy1a2,Hrh4,Nos1,Nos3,Npr1,Pde2a,Tshr
GO.0043627	response to estrogen	14	0.00614	ENSRNOP00000000212,ENSRNOP00000005157,ENSRNOP00000006618,ENSRNOP00000012075,ENSRNOP00000012137,ENSRNOP00000013058,ENSRNOP00000021653,ENSRNOP00000021757,ENSRNOP00000024000,ENSRNOP00000024430,ENSRNOP00000027682,ENSRNOP00000055901,ENSRNOP00000061222,ENSRNOP00000062735	Ahr,Aldh1a1,Aldh1a2,Ass1,Cryab,Cyp19a1,Cyp1a2,Cyp1b1,Nos1,Nos3,Pparg,Th,Tph2,Vim
GO.0015908	fatty acid transport	5	0.00624	ENSRNOP00000012137,ENSRNOP00000013985,ENSRNOP00000015956,ENSRNOP00000022715,ENSRNOP00000024659	Cpt1b,Got2,Pla2g5,Pparg,Slc27a1
GO.0055093	response to hyperoxia	6	0.00702	ENSRNOP00000012137,ENSRNOP00000013058,ENSRNOP00000026473,ENSRNOP00000042521,ENSRNOP00000047954,ENSRNOP00000049769	ATP6,ATP8,CYTB,Cyp1a1,Nos3,Pparg
GO.0006570	tyrosine metabolic process	3	0.00709	ENSRNOP00000005844,ENSRNOP00000022721,ENSRNOP00000027682	Pah,Tat,Th
GO.0007423	sensory organ development	12	0.00724	ENSRNOP00000004172,ENSRNOP00000004351,ENSRNOP00000008759,ENSRNOP00000013058,ENSRNOP00000017486,ENSRNOP00000021757,ENSRNOP00000024000,ENSRNOP00000024111,ENSRNOP00000026473,ENSRNOP00000027682,ENSRNOP00000055901,ENSRNOP00000061222	Aldh1a1,Aldh1a2,Cryab,Cyp1a1,Cyp1b1,Lpcat1,Nos3,Slc4a7,Slc9a3r1,Slc9a3r2,Sparc,Th
GO.0007608	sensory perception of smell	5	0.0073	ENSRNOP00000005389,ENSRNOP00000016415,ENSRNOP00000017531,ENSRNOP00000020513,ENSRNOP00000023751	Adcy3,Cnga2,Cnga4,Gucy2d,Pde1c
GO.0042398	cellular modified amino acid biosynthetic process	5	0.0073	ENSRNOP00000000181,ENSRNOP00000004269,ENSRNOP00000009230,ENSRNOP00000015190,ENSRNOP00000018170	Gatm,Mat1a,Mat2a,Mat2b,Padi3
GO.0042180	cellular ketone metabolic process	6	0.00786	ENSRNOP00000000212,ENSRNOP00000015732,ENSRNOP00000015956,ENSRNOP00000021865,ENSRNOP00000027160,ENSRNOP00000050320	Ccbl1,Cyp17a1,Cyp19a1,Got2,Ido1,Tdo2
GO.0051289	protein homotetramerization	6	0.00786	ENSRNOP00000015190,ENSRNOP00000016415,ENSRNOP00000021700,ENSRNOP00000024000,ENSRNOP00000027682,ENSRNOP00000030925	Aldh1a1,Cnga2,Crtc1,Crtc2,Mat1a,Th
GO.1903524	positive regulation of blood circulation	8	0.00822	ENSRNOP00000011005,ENSRNOP00000011837,ENSRNOP00000013058,ENSRNOP00000014151,ENSRNOP00000017104,ENSRNOP00000019637,ENSRNOP00000048101,ENSRNOP00000062735	Ada,Hcn2,Nos1,Nos3,Nppa,Pde5a,Pla2g6,Ptgdr
GO.0003158	endothelium development	5	0.00851	ENSRNOP00000009511,ENSRNOP00000026586,ENSRNOP00000037119,ENSRNOP00000040409,ENSRNOP00000061597	Pde2a,Rap1a,Rap1b,Rapgef2,Rapgef3
GO.0033189	response to vitamin A	5	0.00851	ENSRNOP00000012137,ENSRNOP00000012892,ENSRNOP00000017911,ENSRNOP00000021757,ENSRNOP00000026473	Aldh1a2,Arg1,Cyp1a1,Pparg,Rxra
GO.1900371	regulation of purine nucleotide biosynthetic process	9	0.00919	ENSRNOP00000005671,ENSRNOP00000008416,ENSRNOP00000013058,ENSRNOP00000014948,ENSRNOP00000020307,ENSRNOP00000022744,ENSRNOP00000026586,ENSRNOP00000040361,ENSRNOP00000062735	Akap5,Calca,Gucy1a2,Hrh4,Nos1,Nos3,Npr1,Pde2a,Tshr
GO.0031326	regulation of cellular biosynthetic process	43	0.00933	ENSRNOP00000001160,ENSRNOP00000001525,ENSRNOP00000002381,ENSRNOP00000003630,ENSRNOP00000004911,ENSRNOP00000005671,ENSRNOP00000006117,ENSRNOP00000006618,ENSRNOP00000007079,ENSRNOP00000007771,ENSRNOP00000008416,ENSRNOP00000009081,ENSRNOP00000009564,ENSRNOP00000012075,ENSRNOP00000012137,ENSRNOP00000013058,ENSRNOP00000014948,ENSRNOP00000015083,ENSRNOP00000016567,ENSRNOP00000017104,ENSRNOP00000017246,…	Ahr,Akap5,Arg2,Ass1,Bhlhe40,Calca,Creb3l1,Creb3l2,Creb3l3,Crebbp,Crtc2,Csrp3,Cyp17a1,Cyp1b1,Gucy1a2,Hipk1,Hrh4,Kcnh8,Lpcat1,Nono,Nos1,Nos3,Npr1,Padi4,Pde2a,Pigz,Pkia,Pla2g1b,Pla2g4a,Pla2g6,Pparg,Prmt3,Pus1,Rapgef2,Rapgef3,Rxrb,Rxrg,Slc38a3,Sphk1,Stk11,Tshr,Vars,Vars2
GO.0000053	argininosuccinate metabolic process	2	0.00955	ENSRNOP00000001211,ENSRNOP00000012075	Asl,Ass1
GO.0006432	phenylalanyl-tRNA aminoacylation	2	0.00955	ENSRNOP00000004370,ENSRNOP00000021660	Fars2,Farsa
GO.0006438	valyl-tRNA aminoacylation	2	0.00955	ENSRNOP00000001160,ENSRNOP00000046565	Vars,Vars2
GO.0006468	protein phosphorylation	18	0.00955	ENSRNOP00000005209,ENSRNOP00000012212,ENSRNOP00000013275,ENSRNOP00000013800,ENSRNOP00000017246,ENSRNOP00000018326,ENSRNOP00000020307,ENSRNOP00000020513,ENSRNOP00000021802,ENSRNOP00000025518,ENSRNOP00000044732,ENSRNOP00000047211,ENSRNOP00000049500,ENSRNOP00000051266,ENSRNOP00000055901,ENSRNOP00000057414,ENSRNOP00000061079,ENSRNOP00000062228	Adm2,Creb1,Cryab,Gucy2c,Gucy2d,Gucy2f,Hipk1,Kcnh1,Kcnh2,Kcnh3,Kcnh4,Kcnh5,Kcnh8,Npr1,Npr2,Prkaca,Prkacb,Stk11
GO.0006532	aspartate biosynthetic process	2	0.00955	ENSRNOP00000015956,ENSRNOP00000022309	Got1,Got2
GO.0006533	aspartate catabolic process	2	0.00955	ENSRNOP00000015956,ENSRNOP00000022309	Got1,Got2
GO.0006633	fatty acid biosynthetic process	7	0.00955	ENSRNOP00000001525,ENSRNOP00000003779,ENSRNOP00000014213,ENSRNOP00000022043,ENSRNOP00000022715,ENSRNOP00000029296,ENSRNOP00000064445	Acot7,Fasn,Lias,Olah,Pla2g1b,Pla2g5,Sphk1
GO.0009082	branched-chain amino acid biosynthetic process	2	0.00955	ENSRNOP00000021193,ENSRNOP00000028474	Bcat1,Bcat2
GO.0010034	response to acetate	2	0.00955	ENSRNOP00000027160,ENSRNOP00000047403	Cyp17a1,Lipc
GO.0010963	regulation of L-arginine import	2	0.00955	ENSRNOP00000015083,ENSRNOP00000017911	Arg1,Arg2
GO.0016098	monoterpenoid metabolic process	2	0.00955	ENSRNOP00000016883,ENSRNOP00000021653	Cyp1a2,Cyp2e1
GO.0019547	arginine catabolic process to ornithine	2	0.00955	ENSRNOP00000015083,ENSRNOP00000017911	Arg1,Arg2
GO.0019550	glutamate catabolic process to aspartate	2	0.00955	ENSRNOP00000015956,ENSRNOP00000022309	Got1,Got2
GO.0019551	glutamate catabolic process to 2-oxoglutarate	2	0.00955	ENSRNOP00000015956,ENSRNOP00000022309	Got1,Got2
GO.0030091	protein repair	2	0.00955	ENSRNOP00000022661,ENSRNOP00000067242	Msra,Msrb2
GO.0033076	isoquinoline alkaloid metabolic process	2	0.00955	ENSRNOP00000027682,ENSRNOP00000064520	Ddc,Th
GO.0033528	S-methylmethionine cycle	2	0.00955	ENSRNOP00000015336,ENSRNOP00000058419	Bhmt,Bhmt2
GO.0035627	ceramide transport	2	0.00955	ENSRNOP00000013528,ENSRNOP00000034006	Gltpd1,Plekha8
GO.0046102	inosine metabolic process	2	0.00955	ENSRNOP00000013582,ENSRNOP00000014151	Ada,Pnp
GO.0051385	response to mineralocorticoid	6	0.00955	ENSRNOP00000011837,ENSRNOP00000012644,ENSRNOP00000013058,ENSRNOP00000015221,ENSRNOP00000027682,ENSRNOP00000043466	Aanat,Hcn2,Hcn4,Maob,Nos3,Th
GO.0052314	phytoalexin metabolic process	2	0.00955	ENSRNOP00000027682,ENSRNOP00000064520	Ddc,Th
GO.0052697	xenobiotic glucuronidation	2	0.00955	ENSRNOP00000025045,ENSRNOP00000065158	Ugt1a1,Ugt1a8
GO.1904045	cellular response to aldosterone	2	0.00955	ENSRNOP00000011837,ENSRNOP00000012644	Hcn2,Hcn4
GO.2000301	negative regulation of synaptic vesicle exocytosis	2	0.00955	ENSRNOP00000009511,ENSRNOP00000040409	Rap1a,Rap1b
GO.0071214	cellular response to abiotic stimulus	10	0.00989	ENSRNOP00000000212,ENSRNOP00000007079,ENSRNOP00000011005,ENSRNOP00000013058,ENSRNOP00000023623,ENSRNOP00000025258,ENSRNOP00000026586,ENSRNOP00000055901,ENSRNOP00000057414,ENSRNOP00000062735	Ankrd1,Crebbp,Cryab,Cyp19a1,Nos1,Nos3,Nppa,Pde2a,Slc38a3,Stk11
GO.0071560	cellular response to transforming growth factor beta stimulus	7	0.00996	ENSRNOP00000004956,ENSRNOP00000013058,ENSRNOP00000017911,ENSRNOP00000018326,ENSRNOP00000025258,ENSRNOP00000032282,ENSRNOP00000061597	Ankrd1,Arg1,Col3a1,Creb1,Nos3,Pde3a,Rapgef3
GO.0071705	nitrogen compound transport	14	0.00996	ENSRNOP00000000718,ENSRNOP00000001234,ENSRNOP00000002381,ENSRNOP00000004351,ENSRNOP00000013528,ENSRNOP00000014151,ENSRNOP00000014391,ENSRNOP00000019618,ENSRNOP00000025196,ENSRNOP00000027682,ENSRNOP00000034006,ENSRNOP00000042040,ENSRNOP00000059346,ENSRNOP00000064520	Ada,Adc,Ddc,Gltpd1,Pigz,Plekha8,Slc16a10,Slc16a2,Slc3a2,Slc7a1,Slc7a7,Slc7a8,Slc9a3r1,Th
GO.0030968	endoplasmic reticulum unfolded protein response	4	0.01	ENSRNOP00000007771,ENSRNOP00000017338,ENSRNOP00000044840,ENSRNOP00000060302	Atf4,Creb3l1,Creb3l2,Creb3l3
GO.0010889	regulation of sequestering of triglyceride	3	0.0101	ENSRNOP00000012137,ENSRNOP00000016543,ENSRNOP00000025826	Lpl,Pnpla2,Pparg
GO.0018963	phthalate metabolic process	3	0.0101	ENSRNOP00000000212,ENSRNOP00000027160,ENSRNOP00000027682	Cyp17a1,Cyp19a1,Th
GO.0032966	negative regulation of collagen biosynthetic process	3	0.0101	ENSRNOP00000012137,ENSRNOP00000040409,ENSRNOP00000061597	Pparg,Rap1a,Rapgef3
GO.0042135	neurotransmitter catabolic process	3	0.0101	ENSRNOP00000043148,ENSRNOP00000043466,ENSRNOP00000063784	Comt,Maoa,Maob
GO.0048384	retinoic acid receptor signaling pathway	3	0.0101	ENSRNOP00000021757,ENSRNOP00000040499,ENSRNOP00000062109	Aldh1a2,Crem,Rxrb
GO.0061548	ganglion development	3	0.0101	ENSRNOP00000010630,ENSRNOP00000061222,ENSRNOP00000061597	Cyp1b1,Rapgef3,Rapgef4
GO.0071377	cellular response to glucagon stimulus	3	0.0101	ENSRNOP00000001211,ENSRNOP00000012075,ENSRNOP00000017911	Arg1,Asl,Ass1
GO.0007601	visual perception	6	0.0102	ENSRNOP00000003405,ENSRNOP00000006469,ENSRNOP00000007032,ENSRNOP00000007905,ENSRNOP00000027682,ENSRNOP00000049500	Cnga1,Gnat3,Gucy2f,Pdc,Pde6h,Th
GO.2000241	regulation of reproductive process	6	0.0102	ENSRNOP00000014151,ENSRNOP00000017651,ENSRNOP00000021802,ENSRNOP00000032282,ENSRNOP00000048101,ENSRNOP00000057414	Ada,Npr2,Nr5a1,Pde3a,Ptgdr,Stk11
GO.0002064	epithelial cell development	7	0.0106	ENSRNOP00000004351,ENSRNOP00000008759,ENSRNOP00000009511,ENSRNOP00000026586,ENSRNOP00000037119,ENSRNOP00000040409,ENSRNOP00000061597	Pde2a,Rap1a,Rap1b,Rapgef2,Rapgef3,Slc4a7,Slc9a3r1
GO.0009755	hormone-mediated signaling pathway	7	0.0106	ENSRNOP00000005671,ENSRNOP00000006117,ENSRNOP00000012137,ENSRNOP00000012892,ENSRNOP00000017651,ENSRNOP00000023905,ENSRNOP00000040499	Asip,Nr5a1,Pparg,Rxra,Rxrb,Rxrg,Tshr
GO.0046688	response to copper ion	5	0.0106	ENSRNOP00000015221,ENSRNOP00000026583,ENSRNOP00000039048,ENSRNOP00000047403,ENSRNOP00000047954	Aanat,COX1,CYTB,Lcat,Lipc
GO.0071345	cellular response to cytokine stimulus	13	0.0106	ENSRNOP00000001211,ENSRNOP00000012075,ENSRNOP00000013058,ENSRNOP00000014948,ENSRNOP00000015083,ENSRNOP00000016142,ENSRNOP00000017911,ENSRNOP00000021802,ENSRNOP00000025258,ENSRNOP00000026586,ENSRNOP00000052147,ENSRNOP00000061222,ENSRNOP00000064445	Ankrd1,Arg1,Arg2,Asl,Ass1,Calca,Cyp1b1,Fasn,Hcn1,Nos3,Npr2,Pde1b,Pde2a
GO.0051171	regulation of nitrogen compound metabolic process	43	0.0112	ENSRNOP00000001160,ENSRNOP00000001525,ENSRNOP00000002381,ENSRNOP00000004911,ENSRNOP00000005671,ENSRNOP00000006117,ENSRNOP00000006618,ENSRNOP00000007079,ENSRNOP00000007771,ENSRNOP00000008416,ENSRNOP00000009081,ENSRNOP00000009564,ENSRNOP00000012075,ENSRNOP00000012137,ENSRNOP00000013058,ENSRNOP00000014391,ENSRNOP00000014948,ENSRNOP00000015083,ENSRNOP00000016567,ENSRNOP00000017104,ENSRNOP00000017246,…	Ahr,Akap5,Arg2,Ass1,Bhlhe40,Calca,Comt,Creb3l1,Creb3l2,Creb3l3,Crebbp,Crtc2,Csrp3,Cyp1b1,Gucy1a2,Hipk1,Hrh4,Kcnh8,Lpcat1,Maob,Nono,Nos1,Nos3,Npr1,Padi4,Pde1b,Pde2a,Pigz,Pkia,Pla2g1b,Pla2g6,Pparg,Prmt3,Pus1,Rapgef3,Rxrb,Rxrg,Slc38a3,Slc7a7,Sphk1,Tshr,Vars,Vars2
GO.0032355	response to estradiol	11	0.0116	ENSRNOP00000000212,ENSRNOP00000006618,ENSRNOP00000012075,ENSRNOP00000013058,ENSRNOP00000021653,ENSRNOP00000021757,ENSRNOP00000024000,ENSRNOP00000024430,ENSRNOP00000027682,ENSRNOP00000055901,ENSRNOP00000061222	Ahr,Aldh1a1,Aldh1a2,Ass1,Cryab,Cyp19a1,Cyp1a2,Cyp1b1,Nos3,Th,Vim
GO.0034620	cellular response to unfolded protein	4	0.012	ENSRNOP00000007771,ENSRNOP00000017338,ENSRNOP00000044840,ENSRNOP00000060302	Atf4,Creb3l1,Creb3l2,Creb3l3
GO.0046470	phosphatidylcholine metabolic process	4	0.012	ENSRNOP00000001525,ENSRNOP00000024111,ENSRNOP00000026996,ENSRNOP00000047403	Lipc,Lpcat1,Pla2g15,Pla2g1b
GO.0046689	response to mercury ion	4	0.012	ENSRNOP00000000181,ENSRNOP00000015083,ENSRNOP00000022721,ENSRNOP00000047954	Arg2,CYTB,Gatm,Tat
GO.0051241	negative regulation of multicellular organismal process	20	0.0123	ENSRNOP00000000212,ENSRNOP00000004956,ENSRNOP00000011005,ENSRNOP00000012137,ENSRNOP00000015083,ENSRNOP00000015498,ENSRNOP00000016624,ENSRNOP00000017486,ENSRNOP00000017651,ENSRNOP00000021802,ENSRNOP00000027260,ENSRNOP00000037119,ENSRNOP00000040409,ENSRNOP00000043148,ENSRNOP00000050605,ENSRNOP00000052959,ENSRNOP00000057414,ENSRNOP00000061597,ENSRNOP00000062228,ENSRNOP00000062735	Adcy6,Arg2,Atf5,Col3a1,Comt,Cyp19a1,Hspa1a,Nos1,Nppa,Npr2,Nr5a1,Pde3b,Pparg,Prkacb,Rap1a,Rapgef2,Rapgef3,Sparc,Stk11,Tph1
GO.0009314	response to radiation	13	0.013	ENSRNOP00000000212,ENSRNOP00000004956,ENSRNOP00000007079,ENSRNOP00000009564,ENSRNOP00000015221,ENSRNOP00000018170,ENSRNOP00000024430,ENSRNOP00000027160,ENSRNOP00000027682,ENSRNOP00000030925,ENSRNOP00000049500,ENSRNOP00000052147,ENSRNOP00000055901	Aanat,Bhlhe40,Col3a1,Crebbp,Crtc1,Cryab,Cyp17a1,Cyp19a1,Gucy2f,Mat2a,Pde1b,Th,Vim
GO.0006665	sphingolipid metabolic process	5	0.0138	ENSRNOP00000016688,ENSRNOP00000022002,ENSRNOP00000026996,ENSRNOP00000027682,ENSRNOP00000029296	Asah2,Gba2,Pla2g15,Sphk1,Th
GO.0009108	coenzyme biosynthetic process	6	0.0138	ENSRNOP00000003779,ENSRNOP00000004269,ENSRNOP00000013582,ENSRNOP00000014213,ENSRNOP00000015190,ENSRNOP00000018170	Acot7,Lias,Mat1a,Mat2a,Mat2b,Pnp
GO.0006568	tryptophan metabolic process	3	0.0143	ENSRNOP00000015732,ENSRNOP00000050320,ENSRNOP00000052959	Ido1,Tdo2,Tph1
GO.0046130	purine ribonucleoside catabolic process	3	0.0143	ENSRNOP00000013582,ENSRNOP00000014151,ENSRNOP00000015057	Ada,Nt5e,Pnp
GO.0006094	gluconeogenesis	4	0.0144	ENSRNOP00000021700,ENSRNOP00000022721,ENSRNOP00000059889,ENSRNOP00000060302	Aoc3,Atf4,Crtc2,Tat
GO.0030325	adrenal gland development	4	0.0144	ENSRNOP00000000212,ENSRNOP00000017651,ENSRNOP00000027160,ENSRNOP00000061222	Cyp17a1,Cyp19a1,Cyp1b1,Nr5a1
GO.2000242	negative regulation of reproductive process	4	0.0144	ENSRNOP00000014151,ENSRNOP00000017651,ENSRNOP00000021802,ENSRNOP00000057414	Ada,Npr2,Nr5a1,Stk11
GO.0045595	regulation of cell differentiation	25	0.0151	ENSRNOP00000004956,ENSRNOP00000008416,ENSRNOP00000009081,ENSRNOP00000010630,ENSRNOP00000011339,ENSRNOP00000012137,ENSRNOP00000013582,ENSRNOP00000014151,ENSRNOP00000015800,ENSRNOP00000016543,ENSRNOP00000016624,ENSRNOP00000019310,ENSRNOP00000021802,ENSRNOP00000022827,ENSRNOP00000024430,ENSRNOP00000025258,ENSRNOP00000027260,ENSRNOP00000029296,ENSRNOP00000030925,ENSRNOP00000032282,ENSRNOP00000037119,…	Ada,Adcy6,Akap5,Ankrd1,Aspa,Atf5,Col3a1,Crtc1,Csrp3,Jdp2,Lpl,Lzts1,Npr2,Padi4,Pde3a,Pla2g2a,Pnp,Pparg,Rap1a,Rapgef2,Rapgef4,Sphk1,Stk11,Tph1,Vim
GO.0065009	regulation of molecular function	37	0.0154	ENSRNOP00000001075,ENSRNOP00000002174,ENSRNOP00000004269,ENSRNOP00000005671,ENSRNOP00000007905,ENSRNOP00000008416,ENSRNOP00000009625,ENSRNOP00000010630,ENSRNOP00000011005,ENSRNOP00000013058,ENSRNOP00000014948,ENSRNOP00000015083,ENSRNOP00000015271,ENSRNOP00000016142,ENSRNOP00000016567,ENSRNOP00000017104,ENSRNOP00000019310,ENSRNOP00000021700,ENSRNOP00000022715,ENSRNOP00000022744,ENSRNOP00000025045,…	Adc,Akap5,Arg2,Atf2,Calca,Crtc1,Crtc2,Cryab,Csrp3,Cyp1b1,Farp1,Fxyd1,Hcn1,Hrh4,Hspa1a,Kcne3,Mat2b,Nos1,Nos3,Nppa,Pde6h,Pkia,Pkib,Pla2g5,Pla2g6,Ppp1r1a,Prkar1b,Prkar2a,Rap1a,Rapgef2,Rapgef4,Ric8b,Rxrb,Sphk1,Syngap1,Tshr,Ugt1a1
GO.0009408	response to heat	7	0.0158	ENSRNOP00000003630,ENSRNOP00000004248,ENSRNOP00000013058,ENSRNOP00000014948,ENSRNOP00000023301,ENSRNOP00000047954,ENSRNOP00000062735	CYTB,Calca,Myh6,Nos1,Nos3,Pla2g4a,Trpv2
GO.0051262	protein tetramerization	7	0.0158	ENSRNOP00000015190,ENSRNOP00000016415,ENSRNOP00000021700,ENSRNOP00000023751,ENSRNOP00000024000,ENSRNOP00000027682,ENSRNOP00000030925	Aldh1a1,Cnga2,Cnga4,Crtc1,Crtc2,Mat1a,Th
GO.0071702	organic substance transport	31	0.0162	ENSRNOP00000000718,ENSRNOP00000001234,ENSRNOP00000001525,ENSRNOP00000001581,ENSRNOP00000002316,ENSRNOP00000002381,ENSRNOP00000004351,ENSRNOP00000008416,ENSRNOP00000008759,ENSRNOP00000012137,ENSRNOP00000013528,ENSRNOP00000013582,ENSRNOP00000013985,ENSRNOP00000014151,ENSRNOP00000014391,ENSRNOP00000015134,ENSRNOP00000015956,ENSRNOP00000019787,ENSRNOP00000022715,ENSRNOP00000024659,ENSRNOP00000024756,…	Abcc5,Ada,Adc,Akap5,Aoc3,Cpt1b,Crabp2,Ddc,Gltp,Got2,Lbp,Lipg,Pde2a,Pigz,Pla2g1b,Pla2g5,Plekha8,Pnp,Pparg,Rap1a,Slc16a10,Slc16a2,Slc22a6,Slc22a7,Slc27a1,Slc3a2,Slc4a7,Slc7a1,Slc7a7,Slc9a3r1,Th
GO.0048738	cardiac muscle tissue development	6	0.0166	ENSRNOP00000011005,ENSRNOP00000021757,ENSRNOP00000025258,ENSRNOP00000028458,ENSRNOP00000039707,ENSRNOP00000067771	Aldh1a2,Ankrd1,Myl2,Myl3,Nppa,Prkar1a
GO.0017085	response to insecticide	4	0.0173	ENSRNOP00000026473,ENSRNOP00000027160,ENSRNOP00000027682,ENSRNOP00000064520	Cyp17a1,Cyp1a1,Ddc,Th
GO.0006473	protein acetylation	5	0.0175	ENSRNOP00000001211,ENSRNOP00000002174,ENSRNOP00000007079,ENSRNOP00000015221,ENSRNOP00000021700	Aanat,Asl,Atf2,Crebbp,Crtc2
GO.0046686	response to cadmium ion	5	0.0175	ENSRNOP00000015083,ENSRNOP00000017486,ENSRNOP00000017911,ENSRNOP00000021653,ENSRNOP00000047954	Arg1,Arg2,CYTB,Cyp1a2,Sparc
GO.0048699	generation of neurons	24	0.0177	ENSRNOP00000004351,ENSRNOP00000004956,ENSRNOP00000006117,ENSRNOP00000008416,ENSRNOP00000008759,ENSRNOP00000010630,ENSRNOP00000012137,ENSRNOP00000012892,ENSRNOP00000015271,ENSRNOP00000015800,ENSRNOP00000016624,ENSRNOP00000018326,ENSRNOP00000020853,ENSRNOP00000021757,ENSRNOP00000022002,ENSRNOP00000024430,ENSRNOP00000025258,ENSRNOP00000027260,ENSRNOP00000027682,ENSRNOP00000029296,ENSRNOP00000030925,…	Adcy6,Akap5,Aldh1a2,Ankrd1,Aspa,Atf5,Col3a1,Creb1,Crtc1,Farp1,Gba2,Lzts1,Pparg,Prmt3,Rap1a,Rapgef2,Rapgef4,Rxra,Rxrg,Slc4a7,Slc9a3r1,Sphk1,Th,Vim
GO.0010941	regulation of cell death	27	0.018	ENSRNOP00000003630,ENSRNOP00000004326,ENSRNOP00000004351,ENSRNOP00000004911,ENSRNOP00000007771,ENSRNOP00000012892,ENSRNOP00000013058,ENSRNOP00000014151,ENSRNOP00000017104,ENSRNOP00000017246,ENSRNOP00000018326,ENSRNOP00000019637,ENSRNOP00000021757,ENSRNOP00000024000,ENSRNOP00000025258,ENSRNOP00000029296,ENSRNOP00000032282,ENSRNOP00000034439,ENSRNOP00000037012,ENSRNOP00000037119,ENSRNOP00000037803,…	Ada,Adcy10,Aldh1a1,Aldh1a2,Ankrd1,Atf4,Creb1,Creb3l1,Cyp1b1,Fth1,Hspa1a,Itpr1,Kcnh8,Nono,Nos1,Nos3,Pafah2,Pde3a,Pde5a,Pla2g4a,Pla2g6,Rapgef2,Rapgef3,Rxra,Slc9a3r1,Sphk1,Tmem132a
GO.0030522	intracellular receptor signaling pathway	6	0.0181	ENSRNOP00000006618,ENSRNOP00000012137,ENSRNOP00000017651,ENSRNOP00000021757,ENSRNOP00000040499,ENSRNOP00000062109	Ahr,Aldh1a2,Crem,Nr5a1,Pparg,Rxrb
GO.0030804	positive regulation of cyclic nucleotide biosynthetic process	7	0.0183	ENSRNOP00000005671,ENSRNOP00000008416,ENSRNOP00000013058,ENSRNOP00000014948,ENSRNOP00000020307,ENSRNOP00000040361,ENSRNOP00000062735	Akap5,Calca,Gucy1a2,Nos1,Nos3,Npr1,Tshr
[truncated: 100 more rows]
